# Supplementary material for: Stitching the synapse: Cross-linking mass spectrometry into resolving synaptic protein interactions
Source: Sci Adv. 2020 Feb 19;6(8):eaax5783. doi: 10.1126/sciadv.aax5783 (PMC7030922; doi:10.1126/sciadv.aax5783)
Supplement: Table S1A [file aax5783_Table_S1A_to_S1C.xlsx]

## Sheet: Table S1A
Table S1A. Complete list of identified cross-links, including dataset, sample of identification, protein domains and overlap with protein-protein interaction databases (InWEB, BioGRID and STRING).
MS identification details														Sample of identification dataset 1				Sample of identification dataset 2			Cross-link summary											Protein-protein interaction databases overlap
Dataset	file_name	scan	charge	precursor_mass	spectra_num	protein_a	n_score_a	n_score_a_MS2_MS3	protein_b	n_score_b	n_score_b_MS2_MS3	FDR_cutoff	shared_seq	Hip_syn	Cer_syn	Hip_mic	Cer_mic	Hip_syn_rep1	Hip_syn_rep2	Hip_syn_rep3	ACC_a	ACC_b	is_loop	pep_a	pep_b	gene_symbol_a	gene_symbol_b	pep_a_xlink_pos_abs	pep_b_xlink_pos_abs	from_xlink_domain	to_xlink_domain	inweb_label	inweb_highscore	bioGRID_label	bioGRID_highscore	StringDB_label	StringDB_highscore	from_to_sorted_string
1	F1_Agilent5_20160610_FL_SB_syn_DSSO_XL_f29.mgf	10916	4	2120.01	6	>sp|P28661|SEPT4_MOUSE Septin-4 OS=Mus musculus GN=Sept4 PE=1 SV=1,>sp|Q9Z2Q6|SEPT5_MOUSE Septin-5 OS=Mus musculus GN=Sept5 PE=1 SV=2	2.05e-16	6.16e-24	>sp|Q9Z2Q6|SEPT5_MOUSE Septin-5 OS=Mus musculus GN=Sept5 PE=1 SV=2	1.06e-13	9.13e-23	1	TRUE	1	1	1	1	-	-	-	P28661	Q9Z2Q6	FALSE	KNIQDNR	MKDEELRR	SEPT4	SEPT5	246	348	Septin-type G		inweb evidence:'experimental interaction detection' score_combined:0.115 confidence:low	low			StringDB score_experiment:111 score_combined:153 confidence:low	low	P28661;Q9Z2Q6
1	F1_Agilent5_20160610_FL_SB_syn_DSSO_XL_f16.mgf	12256	4	2191.07	40	>sp|Q8C1B7|SEP11_MOUSE Septin-11 OS=Mus musculus GN=Sept11 PE=1 SV=4,>sp|Q9R1T4|SEPT6_MOUSE Septin-6 OS=Mus musculus GN=Sept6 PE=1 SV=4	2.12e-25	1.24e-31	>sp|O55131|SEPT7_MOUSE Septin-7 OS=Mus musculus GN=Sept7 PE=1 SV=1	3.51e-53	4.8e-68	1	TRUE	1	1	1	1	-	-	-	Q8C1B7	O55131	FALSE	EKEAELK	LKDSEAELQR	SEPT11	SEPT7	352	372			inweb evidence:'inference' score_combined:0.221 confidence:medium	medium	bioGRID interaction_id:743254 PMID:22939629 assay:'Co-fractionation' throughput:'High Throughput' score:0.797 confidence:low ## bioGRID interaction_id:1271845 PMID:26344197 assay:'Co-fractionation' throughput:'High Throughput' score:1 confidence:low ## bioGRID interaction_id:1459027 PMID:26496610 assay:'Affinity Capture-MS' throughput:'High Throughput' score:-1 confidence:low ## bioGRID interacti…	low	StringDB score_experiment:688 score_combined:763 confidence:high	high	O55131;Q8C1B7
1	F1_Agilent5_20160610_FL_SB_syn_DSSO_XL_f21.mgf	36648	5	3794.94	26	>sp|O88342|WDR1_MOUSE WD repeat-containing protein 1 OS=Mus musculus GN=Wdr1 PE=1 SV=3	3.06e-15	6.49e-29	>sp|P60710|ACTB_MOUSE Actin, cytoplasmic 1 OS=Mus musculus GN=Actb PE=1 SV=1,>sp|P63260|ACTG_MOUSE Actin, cytoplasmic 2 OS=Mus musculus GN=Actg1 PE=1 SV=1	9.97e-52	1.4e-65	1	TRUE	1	1	1	1	-	-	-	P60710	O88342	FALSE	VAPEEHPVLLTEAPLNPKANR	YEYQPFAGKIK	ACTB	WDR1	113	104			inweb evidence:'inference' score_combined:0.753 confidence:high	high			StringDB score_experiment:399 score_combined:685 confidence:medium	medium	O88342;P60710
1	F1_Agilent5_20160610_FL_SB_syn_DSSO_XL_f26.mgf	31980	4	2275.22	9	>sp|Q8R5C5|ACTY_MOUSE Beta-centractin OS=Mus musculus GN=Actr1b PE=1 SV=1,>sp|P61164|ACTZ_MOUSE Alpha-centractin OS=Mus musculus GN=Actr1a PE=1 SV=1	2.34e-12	1.56e-19	>sp|Q8R5C5|ACTY_MOUSE Beta-centractin OS=Mus musculus GN=Actr1b PE=1 SV=1,>sp|P61164|ACTZ_MOUSE Alpha-centractin OS=Mus musculus GN=Actr1a PE=1 SV=1	5.13e-35	4.25e-47	1	TRUE	1	1	1	1	-	-	-	Q8R5C5	Q8R5C5	TRUE	GFGDRLLSEVKK	LAPKDVK	ACTR1B	ACTR1B	319	324									Q8R5C5;Q8R5C5
1	F1_Agilent5_20160610_FL_SB_syn_DSSO_XL_f29.mgf	11094	5	2337.15	23	>sp|Q80SW1|SAHH2_MOUSE Putative adenosylhomocysteinase 2 OS=Mus musculus GN=Ahcyl1 PE=1 SV=1	5.31e-29	5.31e-29	>sp|Q80SW1|SAHH2_MOUSE Putative adenosylhomocysteinase 2 OS=Mus musculus GN=Ahcyl1 PE=1 SV=1,>sp|Q68FL4|SAHH3_MOUSE Putative adenosylhomocysteinase 3 OS=Mus musculus GN=Ahcyl2 PE=1 SV=1	1.35e-44	7.64e-55	1	TRUE	1	1	1	1	-	-	-	Q80SW1	Q80SW1	TRUE	NIKQAEFGRR	EKQQTNSK	AHCYL1	AHCYL1	111	94									Q80SW1;Q80SW1
1	F1_Agilent5_20160610_FL_SB_syn_DSSO_XL_f17.mgf	35268	4	2689.41	7	>sp|Q80SW1|SAHH2_MOUSE Putative adenosylhomocysteinase 2 OS=Mus musculus GN=Ahcyl1 PE=1 SV=1,>sp|Q68FL4|SAHH3_MOUSE Putative adenosylhomocysteinase 3 OS=Mus musculus GN=Ahcyl2 PE=1 SV=1	4.24e-25	2.81e-38	>sp|Q80SW1|SAHH2_MOUSE Putative adenosylhomocysteinase 2 OS=Mus musculus GN=Ahcyl1 PE=1 SV=1,>sp|Q68FL4|SAHH3_MOUSE Putative adenosylhomocysteinase 3 OS=Mus musculus GN=Ahcyl2 PE=1 SV=1	4.24e-25	2.81e-38	1	TRUE	1	1	1	1	-	-	-	Q80SW1	Q80SW1	TRUE	YKQDVYLLPK	YKQDVYLLPK	AHCYL1	AHCYL1	478	478									Q80SW1;Q80SW1
1	F1_Agilent5_20160610_FL_SB_syn_DSSO_XL_f28.mgf	39908	5	4788.36	38	>sp|P05063|ALDOC_MOUSE Fructose-bisphosphate aldolase C OS=Mus musculus GN=Aldoc PE=1 SV=4	1	1.09e-19	>sp|P05064|ALDOA_MOUSE Fructose-bisphosphate aldolase A OS=Mus musculus GN=Aldoa PE=1 SV=2,>sp|P05063|ALDOC_MOUSE Fructose-bisphosphate aldolase C OS=Mus musculus GN=Aldoc PE=1 SV=4	4.64e-34	1.09e-58	1	TRUE	1	1	1	1	-	-	-	P05064	P05063	FALSE	YASICQQNGIVPIVEPEILPDGDHDLKR	PHSYPALSAEQKK	ALDOA	ALDOC	200	13			inweb evidence:'experimental interaction detection' score_combined:0.0729 confidence:low	low	bioGRID interaction_id:746726 PMID:22939629 assay:'Co-fractionation' throughput:'High Throughput' score:0.988 confidence:low ## bioGRID interaction_id:920036 PMID:22863883 assay:'Co-fractionation' throughput:'High Throughput' score:-1 confidence:low ## bioGRID interaction_id:1036826 PMID:25416956 assay:'Two-hybrid' throughput:'High Throughput' score:-1 confidence:low ## bioGRID interaction_id:119…	low	StringDB score_experiment:554 score_combined:909 confidence:high	high	P05063;P05064
1	F1_Agilent5_20160610_FL_SB_syn_DSSO_XL_f22.mgf	22087	5	2565.25	77	>sp|P05064|ALDOA_MOUSE Fructose-bisphosphate aldolase A OS=Mus musculus GN=Aldoa PE=1 SV=2,>sp|P05063|ALDOC_MOUSE Fructose-bisphosphate aldolase C OS=Mus musculus GN=Aldoc PE=1 SV=4	3.34e-30	2.1e-43	>sp|P05064|ALDOA_MOUSE Fructose-bisphosphate aldolase A OS=Mus musculus GN=Aldoa PE=1 SV=2	2.26e-52	4.17e-74	1	TRUE	1	1	1	1	-	-	-	P05064	P05064	TRUE	KDGADFAK	ADDGRPFPQVIKSK	ALDOA	ALDOA	140	99									P05064;P05064
1	F1_Agilent5_20160610_FL_SB_syn_DSSO_XL_f18.mgf	21249	4	1972.04	12	>sp|P17426|AP2A1_MOUSE AP-2 complex subunit alpha-1 OS=Mus musculus GN=Ap2a1 PE=1 SV=1,>sp|P17427|AP2A2_MOUSE AP-2 complex subunit alpha-2 OS=Mus musculus GN=Ap2a2 PE=1 SV=2	1.13e-23	7.5e-31	>sp|P17426|AP2A1_MOUSE AP-2 complex subunit alpha-1 OS=Mus musculus GN=Ap2a1 PE=1 SV=1,>sp|P17427|AP2A2_MOUSE AP-2 complex subunit alpha-2 OS=Mus musculus GN=Ap2a2 PE=1 SV=2	5.01e-40	1.56e-52	1	TRUE	1	1	1	1	-	-	-	P17426	P17426	TRUE	EAEIKR	INKELANIR	AP2A1	AP2A1	31	35									P17426;P17426
1	F1_Agilent5_20160610_FL_SB_syn_DSSO_XL_f24.mgf	35074	4	2483.22	12	>sp|O35643|AP1B1_MOUSE AP-1 complex subunit beta-1 OS=Mus musculus GN=Ap1b1 PE=1 SV=2,>sp|Q9DBG3|AP2B1_MOUSE AP-2 complex subunit beta OS=Mus musculus GN=Ap2b1 PE=1 SV=1	1.42e-28	4.68e-41	>sp|P62743|AP2S1_MOUSE AP-2 complex subunit sigma OS=Mus musculus GN=Ap2s1 PE=1 SV=1	3.42e-46	7.81e-61	1	TRUE	1	1	1	1	-	-	-	Q9DBG3	P62743	FALSE	KGEIFELK	DAKHTNFVEFR	AP2B1	AP2S1	12	45			inweb evidence:'experimental interaction detection' score_combined:0.596 confidence:medium	medium	bioGRID interaction_id:1258654 PMID:26344197 assay:'Co-fractionation' throughput:'High Throughput' score:0.989837518 confidence:low ## bioGRID interaction_id:2233690 PMID:28514442 assay:'Affinity Capture-MS' throughput:'High Throughput' score:0.998420133 confidence:low	low	StringDB score_experiment:955 score_combined:997 confidence:high	high	P62743;Q9DBG3
1	F1_Agilent5_20160610_FL_SB_syn_DSSO_XL_f17.mgf	14192	4	2061.02	37	>sp|Q8VDN2|AT1A1_MOUSE Sodium/potassium-transporting ATPase subunit alpha-1 OS=Mus musculus GN=Atp1a1 PE=1 SV=1,>sp|Q6PIE5|AT1A2_MOUSE Sodium/potassium-transporting ATPase subunit alpha-2 OS=Mus musculus GN=Atp1a2 PE=1 SV=1,>sp|Q6PIC6|AT1A3_MOUSE Sodium/potassium-transporting ATPase subunit alpha-3 OS=Mus musculus GN=Atp1a3 PE=1 SV=1,>sp|Q9WV27|AT1A4_MOUSE Sodium/potassium-transporting ATPase sub…	8.36e-20	8.36e-20	>sp|Q8VDN2|AT1A1_MOUSE Sodium/potassium-transporting ATPase subunit alpha-1 OS=Mus musculus GN=Atp1a1 PE=1 SV=1,>sp|Q6PIE5|AT1A2_MOUSE Sodium/potassium-transporting ATPase subunit alpha-2 OS=Mus musculus GN=Atp1a2 PE=1 SV=1,>sp|Q6PIC6|AT1A3_MOUSE Sodium/potassium-transporting ATPase subunit alpha-3 OS=Mus musculus GN=Atp1a3 PE=1 SV=1	8.04e-53	1.19e-69	1	TRUE	1	1	1	1	-	-	-	Q6PIC6	Q6PIC6	TRUE	KNCLVK	AAVPDAVGKCR	ATP1A3	ATP1A3	344	595									Q6PIC6;Q6PIC6
1	F1_Agilent5_20160610_FL_SB_syn_DSSO_XL_f27.mgf	34615	6	3912.88	58	>sp|G5E829|AT2B1_MOUSE Plasma membrane calcium-transporting ATPase 1 OS=Mus musculus GN=Atp2b1 PE=1 SV=1,>sp|Q6Q477|AT2B4_MOUSE Plasma membrane calcium-transporting ATPase 4 OS=Mus musculus GN=Atp2b4 PE=1 SV=1	3.59e-53	2.49e-70	>sp|G5E829|AT2B1_MOUSE Plasma membrane calcium-transporting ATPase 1 OS=Mus musculus GN=Atp2b1 PE=1 SV=1	2.53e-50	1.22e-73	1	TRUE	1	1	1	1	-	-	-	G5E829	G5E829	TRUE	IDESSLTGESDHVKK	SLDKDPLLLSGTHVMEGSGR	ATP2B1	ATP2B1	251	256									G5E829;G5E829
1	F1_Agilent5_20160610_FL_SB_syn_DSSO_XL_f20.mgf	19419	4	3138.59	7	>sp|G5E829|AT2B1_MOUSE Plasma membrane calcium-transporting ATPase 1 OS=Mus musculus GN=Atp2b1 PE=1 SV=1,>sp|Q9R0K7|AT2B2_MOUSE Plasma membrane calcium-transporting ATPase 2 OS=Mus musculus GN=Atp2b2 PE=1 SV=2,>sp|Q6Q477|AT2B4_MOUSE Plasma membrane calcium-transporting ATPase 4 OS=Mus musculus GN=Atp2b4 PE=1 SV=1	0.000405718	1.39e-14	>sp|G5E829|AT2B1_MOUSE Plasma membrane calcium-transporting ATPase 1 OS=Mus musculus GN=Atp2b1 PE=1 SV=1,>sp|Q9R0K7|AT2B2_MOUSE Plasma membrane calcium-transporting ATPase 2 OS=Mus musculus GN=Atp2b2 PE=1 SV=2,>sp|Q6Q477|AT2B4_MOUSE Plasma membrane calcium-transporting ATPase 4 OS=Mus musculus GN=Atp2b4 PE=1 SV=1	1.3e-38	1.3e-38	1	TRUE	1	1	1	1	-	-	-	Q9R0K7	Q9R0K7	TRUE	SSPTDKHTLVK	QVVAVTGDGTNDGPALKK	ATP2B2	ATP2B2	751	784									Q9R0K7;Q9R0K7
1	F1_Agilent5_20160610_FL_SB_syn_DSSO_XL_f37.mgf	21667	5	3156.55	20	>sp|P11798|KCC2A_MOUSE Calcium/calmodulin-dependent protein kinase type II subunit alpha OS=Mus musculus GN=Camk2a PE=1 SV=2,>sp|P28652|KCC2B_MOUSE Calcium/calmodulin-dependent protein kinase type II subunit beta OS=Mus musculus GN=Camk2b PE=1 SV=2,>sp|Q6PHZ2|KCC2D_MOUSE Calcium/calmodulin-dependent protein kinase type II subunit delta OS=Mus musculus GN=Camk2d PE=1 SV=1,>sp|Q923T9|KCC2G_MOUSE Ca…	1.95e-26	3.94e-35	>sp|P28652|KCC2B_MOUSE Calcium/calmodulin-dependent protein kinase type II subunit beta OS=Mus musculus GN=Camk2b PE=1 SV=2	7.81e-52	1.52e-73	1	TRUE	1	1	1	1	-	-	-	P11798	P28652	FALSE	DHQKLEREAR	LCTGHEYAAKIINTK	CAMK2A	CAMK2B	56	43	Protein kinase	Protein kinase	inweb evidence:'experimental interaction detection' score_combined:0.491 confidence:medium	medium	bioGRID interaction_id:241702 PMID:17353931 assay:'Affinity Capture-MS' throughput:'High Throughput' score:0.469 confidence:low ## bioGRID interaction_id:2332058 PMID:27173435 assay:'Affinity Capture-MS' throughput:'High Throughput' score:-1 confidence:low	low	StringDB score_experiment:856 score_combined:924 confidence:high	high	P11798;P28652
1	F1_Agilent5_20160610_FL_SB_syn_DSSO_XL_f23.mgf	29208	4	2422.26	12	>sp|P11798|KCC2A_MOUSE Calcium/calmodulin-dependent protein kinase type II subunit alpha OS=Mus musculus GN=Camk2a PE=1 SV=2,>sp|P28652|KCC2B_MOUSE Calcium/calmodulin-dependent protein kinase type II subunit beta OS=Mus musculus GN=Camk2b PE=1 SV=2,>sp|Q6PHZ2|KCC2D_MOUSE Calcium/calmodulin-dependent protein kinase type II subunit delta OS=Mus musculus GN=Camk2d PE=1 SV=1,>sp|Q923T9|KCC2G_MOUSE Ca…	7.34e-14	2.21e-21	>sp|P11798|KCC2A_MOUSE Calcium/calmodulin-dependent protein kinase type II subunit alpha OS=Mus musculus GN=Camk2a PE=1 SV=2,>sp|P28652|KCC2B_MOUSE Calcium/calmodulin-dependent protein kinase type II subunit beta OS=Mus musculus GN=Camk2b PE=1 SV=2,>sp|Q6PHZ2|KCC2D_MOUSE Calcium/calmodulin-dependent protein kinase type II subunit delta OS=Mus musculus GN=Camk2d PE=1 SV=1,>sp|Q923T9|KCC2G_MOUSE Ca…	1.05e-53	1.05e-53	1	TRUE	1	1	1	1	-	-	-	P11798	P11798	TRUE	DLKPENLLLASK	DHQKLER	CAMK2A	CAMK2A	137	56	Protein kinase	Protein kinase							P11798;P11798
1	F1_Agilent5_20160610_FL_SB_syn_DSSO_XL_f16.mgf	11434	4	2104.09	13	>sp|P28652|KCC2B_MOUSE Calcium/calmodulin-dependent protein kinase type II subunit beta OS=Mus musculus GN=Camk2b PE=1 SV=2,>sp|Q923T9|KCC2G_MOUSE Calcium/calmodulin-dependent protein kinase type II subunit gamma OS=Mus musculus GN=Camk2g PE=1 SV=1	3.3e-21	3.47e-29	>sp|P28652|KCC2B_MOUSE Calcium/calmodulin-dependent protein kinase type II subunit beta OS=Mus musculus GN=Camk2b PE=1 SV=2	6.8e-45	2.82e-53	1	TRUE	1	1	1	1	-	-	-	P28652	P28652	TRUE	SLLNKK	ADGVKPQTNSTK	CAMK2B	CAMK2B	347	353									P28652;P28652
1	F1_Agilent5_20160610_FL_SB_syn_DSSO_XL_f26.mgf	14975	5	2297.14	39	>sp|P18760|COF1_MOUSE Cofilin-1 OS=Mus musculus GN=Cfl1 PE=1 SV=3,>sp|P45591|COF2_MOUSE Cofilin-2 OS=Mus musculus GN=Cfl2 PE=1 SV=1	5.5e-47	3.07e-58	>sp|P18760|COF1_MOUSE Cofilin-1 OS=Mus musculus GN=Cfl1 PE=1 SV=3	2.16e-31	9.9e-46	1	TRUE	1	1	1	1	-	-	-	P18760	P18760	TRUE	VFNDMKVR	KSSTPEEVKK	CFL1	CFL1	19	22	ADF-H	ADF-H							P18760;P18760
1	F1_Agilent5_20160610_FL_SB_syn_DSSO_XL_f25.mgf	19046	5	2586.25	27	>sp|P63037|DNJA1_MOUSE DnaJ homolog subfamily A member 1 OS=Mus musculus GN=Dnaja1 PE=1 SV=1,>sp|Q9JMC3|DNJA4_MOUSE DnaJ homolog subfamily A member 4 OS=Mus musculus GN=Dnaja4 PE=1 SV=1,>sp|P60904|DNJC5_MOUSE DnaJ homolog subfamily C member 5 OS=Mus musculus GN=Dnajc5 PE=1 SV=1	2.1e-26	3.3e-40	>sp|P60904|DNJC5_MOUSE DnaJ homolog subfamily C member 5 OS=Mus musculus GN=Dnajc5 PE=1 SV=1	5.89e-53	1.35e-67	1	TRUE	1	1	1	1	-	-	-	P60904	P60904	TRUE	LALKYHPDK	NPDNPEAADKFK	DNAJC5	DNAJC5	41	56	J	J							P60904;P60904
1	F1_Agilent5_20160610_FL_SB_syn_DSSO_XL_f24.mgf	19617	5	2333.19	18	>sp|P39053|DYN1_MOUSE Dynamin-1 OS=Mus musculus GN=Dnm1 PE=1 SV=2,>sp|Q8BZ98|DYN3_MOUSE Dynamin-3 OS=Mus musculus GN=Dnm3 PE=1 SV=1	4.97e-25	5.46e-37	>sp|P39053|DYN1_MOUSE Dynamin-1 OS=Mus musculus GN=Dnm1 PE=1 SV=2	1.69e-47	6.92e-71	1	TRUE	1	1	1	1	-	-	-	P39053	P39053	TRUE	SQKDIDGK	KDITAALAAERK	DNM1	DNM1	240	246	Dynamin-type G	Dynamin-type G							P39053;P39053
1	F1_Agilent5_20160610_FL_SB_syn_DSSO_XL_f22.mgf	33789	4	3122.55	41	>sp|P39053|DYN1_MOUSE Dynamin-1 OS=Mus musculus GN=Dnm1 PE=1 SV=2,>sp|Q8BZ98|DYN3_MOUSE Dynamin-3 OS=Mus musculus GN=Dnm3 PE=1 SV=1	0.000628601	1.21e-15	>sp|P39053|DYN1_MOUSE Dynamin-1 OS=Mus musculus GN=Dnm1 PE=1 SV=2,>sp|P39054|DYN2_MOUSE Dynamin-2 OS=Mus musculus GN=Dnm2 PE=1 SV=2,>sp|Q8BZ98|DYN3_MOUSE Dynamin-3 OS=Mus musculus GN=Dnm3 PE=1 SV=1	5.81e-52	2.06e-68	1	TRUE	1	1	1	1	-	-	-	P39053	P39053	TRUE	TIGVITKLDLMDEGTDAR	SQKDIDGKK	DNM1	DNM1	206	240	Dynamin-type G	Dynamin-type G							P39053;P39053
1	F1_Agilent5_20160610_FL_SB_syn_DSSO_XL_f19.mgf	31097	4	2324.12	29	>sp|P39053|DYN1_MOUSE Dynamin-1 OS=Mus musculus GN=Dnm1 PE=1 SV=2,>sp|Q8BZ98|DYN3_MOUSE Dynamin-3 OS=Mus musculus GN=Dnm3 PE=1 SV=1	4.03e-29	5.11e-39	>sp|P39053|DYN1_MOUSE Dynamin-1 OS=Mus musculus GN=Dnm1 PE=1 SV=2	2.86e-43	4.22e-56	1	TRUE	1	1	1	1	-	-	-	P39053	P39053	TRUE	KYMLSVDNLK	NVYKDYR	DNM1	DNM1	562	598	PH	PH							P39053;P39053
1	F1_Agilent5_20160610_FL_SB_syn_DSSO_XL_f18.mgf	42762	4	2802.39	7	>sp|P39053|DYN1_MOUSE Dynamin-1 OS=Mus musculus GN=Dnm1 PE=1 SV=2,>sp|Q8BZ98|DYN3_MOUSE Dynamin-3 OS=Mus musculus GN=Dnm3 PE=1 SV=1	5.3e-20	1.97e-29	>sp|P39053|DYN1_MOUSE Dynamin-1 OS=Mus musculus GN=Dnm1 PE=1 SV=2	1.17e-36	1.17e-36	1	TRUE	1	1	1	1	-	-	-	P39053	P39053	TRUE	GWLTINNIGIMKGGSK	NVYKDYR	DNM1	DNM1	535	598	PH	PH							P39053;P39053
1	F1_Agilent5_20160610_FL_SB_syn_DSSO_XL_f19.mgf	28298	4	1827.98	14	>sp|Q9DD18|DTD1_MOUSE D-tyrosyl-tRNA(Tyr) deacylase 1 OS=Mus musculus GN=Dtd1 PE=1 SV=2	1.96e-23	1.96e-23	>sp|Q9CQV8|1433B_MOUSE 14-3-3 protein beta/alpha OS=Mus musculus GN=Ywhab PE=1 SV=3,>sp|P68510|1433F_MOUSE 14-3-3 protein eta OS=Mus musculus GN=Ywhah PE=1 SV=2,>sp|P61982|1433G_MOUSE 14-3-3 protein gamma OS=Mus musculus GN=Ywhag PE=1 SV=2,>sp|O70456|1433S_MOUSE 14-3-3 protein sigma OS=Mus musculus GN=Sfn PE=1 SV=2,>sp|P68254|1433T_MOUSE 14-3-3 protein theta OS=Mus musculus GN=Ywhaq PE=1 SV=1,>sp…	1.07e-37	1.07e-37	1	TRUE	1	1	1	1	-	-	-	Q9DD18	P63101	FALSE	KAVVQR	VFYLKMK	DTD1	YWHAZ	2	120									P63101;Q9DD18
1	F1_Agilent5_20160610_FL_SB_syn_DSSO_XL_f27.mgf	39072	4	2391.21	14	>sp|P63168|DYL1_MOUSE Dynein light chain 1, cytoplasmic OS=Mus musculus GN=Dynll1 PE=1 SV=1,>sp|Q9D0M5|DYL2_MOUSE Dynein light chain 2, cytoplasmic OS=Mus musculus GN=Dynll2 PE=1 SV=1	1.14e-15	6.66e-22	>sp|Q9D0M5|DYL2_MOUSE Dynein light chain 2, cytoplasmic OS=Mus musculus GN=Dynll2 PE=1 SV=1	3.66e-52	3.4e-72	1	TRUE	1	1	1	1	-	-	-	P63168	Q9D0M5	FALSE	KEFDKK	YNIEKDIAAYIK	DYNLL1	DYNLL2	44	36			inweb evidence:'experimental interaction detection' score_combined:0.0999 confidence:low	low	bioGRID interaction_id:576822 PMID:20360068 assay:'Affinity Capture-MS' throughput:'High Throughput' score:-1 confidence:low ## bioGRID interaction_id:1261276 PMID:26344197 assay:'Co-fractionation' throughput:'High Throughput' score:0.990728792 confidence:low ## bioGRID interaction_id:2327898 PMID:27173435 assay:'Affinity Capture-MS' throughput:'High Throughput' score:-1 confidence:low	low	StringDB score_experiment:554 score_combined:953 confidence:high	high	P63168;Q9D0M5
1	F1_Agilent5_20160610_FL_SB_syn_DSSO_XL_f34.mgf	11251	4	2144.13	8	>sp|P10126|EF1A1_MOUSE Elongation factor 1-alpha 1 OS=Mus musculus GN=Eef1a1 PE=1 SV=3,>sp|P62631|EF1A2_MOUSE Elongation factor 1-alpha 2 OS=Mus musculus GN=Eef1a2 PE=1 SV=1	2.13e-14	2.13e-14	>sp|P62631|EF1A2_MOUSE Elongation factor 1-alpha 2 OS=Mus musculus GN=Eef1a2 PE=1 SV=1	4.12e-35	5.8e-49	1	TRUE	1	1	1	1	-	-	-	P62631	P62631	TRUE	EKIDRR	KLEDNPKSLK	EEF1A2	EEF1A2	378	392									P62631;P62631
1	F1_Agilent5_20160610_FL_SB_syn_DSSO_XL_f26.mgf	23759	4	2498.36	11	>sp|Q99MI1|RB6I2_MOUSE ELKS/Rab6-interacting/CAST family member 1 OS=Mus musculus GN=Erc1 PE=1 SV=1	2.69e-23	1.01e-31	>sp|Q6PH08|ERC2_MOUSE ERC protein 2 OS=Mus musculus GN=Erc2 PE=1 SV=2,>sp|Q99MI1|RB6I2_MOUSE ELKS/Rab6-interacting/CAST family member 1 OS=Mus musculus GN=Erc1 PE=1 SV=1	1.07e-27	1.82e-44	1	TRUE	1	1	1	1	-	-	-	Q99MI1	Q6PH08	FALSE	KVNVLQK	KIENLQEQLRDK	ERC1	ERC2	572	547					bioGRID interaction_id:752679 PMID:22939629 assay:'Co-fractionation' throughput:'High Throughput' score:0.777 confidence:low	low	StringDB score_experiment:167 score_combined:177 confidence:low	low	Q6PH08;Q99MI1
1	F1_Agilent5_20160610_FL_SB_syn_DSSO_XL_f31.mgf	6219	4	2332.23	2	>sp|Q91X78|ERLN1_MOUSE Erlin-1 OS=Mus musculus GN=Erlin1 PE=1 SV=1,>sp|Q8BFZ9|ERLN2_MOUSE Erlin-2 OS=Mus musculus GN=Erlin2 PE=1 SV=1	1.27e-15	1.27e-15	>sp|Q8BFZ9|ERLN2_MOUSE Erlin-2 OS=Mus musculus GN=Erlin2 PE=1 SV=1	1.16e-18	1.62e-32	1	TRUE	1	1	1	1	-	-	-	Q8BFZ9	Q8BFZ9	TRUE	QKVVEK	VVEKEAETERKK	ERLIN2	ERLIN2	201	205									Q8BFZ9;Q8BFZ9
1	F1_Agilent5_20160610_FL_SB_syn_DSSO_XL_f37.mgf	34971	6	3479.66	17	>sp|B2RSH2|GNAI1_MOUSE Guanine nucleotide-binding protein G(i) subunit alpha-1 OS=Mus musculus GN=Gnai1 PE=1 SV=1,>sp|P08752|GNAI2_MOUSE Guanine nucleotide-binding protein G(i) subunit alpha-2 OS=Mus musculus GN=Gnai2 PE=1 SV=5	1.12e-49	7.75e-67	>sp|B2RSH2|GNAI1_MOUSE Guanine nucleotide-binding protein G(i) subunit alpha-1 OS=Mus musculus GN=Gnai1 PE=1 SV=1	3.17e-53	3.36e-70	1	TRUE	1	1	1	1	-	-	-	B2RSH2	B2RSH2	TRUE	DLHFKMFDVGGQR	MIDRNLREDGEKAAR	GNAI1	GNAI1	197	29									B2RSH2;B2RSH2
1	F1_Agilent5_20160610_FL_SB_syn_DSSO_XL_f19.mgf	21062	4	1919.95	23	>sp|P10649|GSTM1_MOUSE Glutathione S-transferase Mu 1 OS=Mus musculus GN=Gstm1 PE=1 SV=2,>sp|Q80W21|GSTM7_MOUSE Glutathione S-transferase Mu 7 OS=Mus musculus GN=Gstm7 PE=1 SV=1	1.01e-27	1.47e-34	>sp|P10649|GSTM1_MOUSE Glutathione S-transferase Mu 1 OS=Mus musculus GN=Gstm1 PE=1 SV=2	1.43e-53	9.5e-67	1	TRUE	1	1	1	1	-	-	-	P10649	P10649	TRUE	FEGLKK	ISAYMKSSR	GSTM1	GSTM1	192	199	GST C-terminal	GST C-terminal							P10649;P10649
1	F1_Agilent5_20160610_FL_SB_syn_DSSO_XL_f17.mgf	9149	4	1832.95	12	>sp|P63017|HSP7C_MOUSE Heat shock cognate 71 kDa protein OS=Mus musculus GN=Hspa8 PE=1 SV=1	5.24e-20	3.48e-27	>sp|Q61696|HS71A_MOUSE Heat shock 70 kDa protein 1A OS=Mus musculus GN=Hspa1a PE=1 SV=2,>sp|P17879|HS71B_MOUSE Heat shock 70 kDa protein 1B OS=Mus musculus GN=Hspa1b PE=1 SV=3,>sp|P17156|HSP72_MOUSE Heat shock-related 70 kDa protein 2 OS=Mus musculus GN=Hspa2 PE=1 SV=2,>sp|P63017|HSP7C_MOUSE Heat shock cognate 71 kDa protein OS=Mus musculus GN=Hspa8 PE=1 SV=1	2.56e-50	2.98e-66	1	TRUE	1	1	1	1	-	-	-	P63017	P63017	TRUE	KVGAER	ITITNDKGR	HSPA8	HSPA8	188	507									P63017;P63017
1	F1_Agilent5_20160610_FL_SB_syn_DSSO_XL_f17.mgf	18728	4	2163.08	9	>sp|P63017|HSP7C_MOUSE Heat shock cognate 71 kDa protein OS=Mus musculus GN=Hspa8 PE=1 SV=1	1.39e-31	1.39e-31	>sp|Q61696|HS71A_MOUSE Heat shock 70 kDa protein 1A OS=Mus musculus GN=Hspa1a PE=1 SV=2,>sp|P17879|HS71B_MOUSE Heat shock 70 kDa protein 1B OS=Mus musculus GN=Hspa1b PE=1 SV=3,>sp|P17156|HSP72_MOUSE Heat shock-related 70 kDa protein 2 OS=Mus musculus GN=Hspa2 PE=1 SV=2,>sp|P63017|HSP7C_MOUSE Heat shock cognate 71 kDa protein OS=Mus musculus GN=Hspa8 PE=1 SV=1	1.79e-39	1.78e-54	1	TRUE	1	1	1	1	-	-	-	P63017	P63017	TRUE	ITITNDKGR	LSKEDIER	HSPA8	HSPA8	507	512									P63017;P63017
1	F1_Agilent5_20160610_FL_SB_syn_DSSO_XL_f17.mgf	32806	4	2381.21	8	>sp|P63017|HSP7C_MOUSE Heat shock cognate 71 kDa protein OS=Mus musculus GN=Hspa8 PE=1 SV=1	1.5e-17	6.28e-24	>sp|P17156|HSP72_MOUSE Heat shock-related 70 kDa protein 2 OS=Mus musculus GN=Hspa2 PE=1 SV=2,>sp|P63017|HSP7C_MOUSE Heat shock cognate 71 kDa protein OS=Mus musculus GN=Hspa8 PE=1 SV=1	6.12e-51	4.93e-67	1	TRUE	1	1	1	1	-	-	-	P63017	P63017	TRUE	KVGAER	LLQDFFNGKELNK	HSPA8	HSPA8	188	357									P63017;P63017
1	F1_Agilent6_20161222_FL_syn_CB_micro_HPH_f11.mgf	18220	4	2456.22	2	>sp|P17156|HSP72_MOUSE Heat shock-related 70 kDa protein 2 OS=Mus musculus GN=Hspa2 PE=1 SV=2,>sp|P63017|HSP7C_MOUSE Heat shock cognate 71 kDa protein OS=Mus musculus GN=Hspa8 PE=1 SV=1	2.52e-13	3.67e-20	>sp|P63017|HSP7C_MOUSE Heat shock cognate 71 kDa protein OS=Mus musculus GN=Hspa8 PE=1 SV=1	1.96e-40	6.19e-60	1	TRUE	1	1	1	1	-	-	-	P63017	P63017	TRUE	IPKIQK	EEFEHQQKELEK	HSPA8	HSPA8	345	597									P63017;P63017
1	F1_Agilent5_20160610_FL_SB_syn_DSSO_XL_f17.mgf	11176	4	2007.96	23	>sp|Q8BLK3|LSAMP_MOUSE Limbic system-associated membrane protein OS=Mus musculus GN=Lsamp PE=1 SV=1,>sp|P70336|ROCK2_MOUSE Rho-associated protein kinase 2 OS=Mus musculus GN=Rock2 PE=1 SV=1	1.4e-35	8.14e-42	>sp|Q8BLK3|LSAMP_MOUSE Limbic system-associated membrane protein OS=Mus musculus GN=Lsamp PE=1 SV=1	2.25e-45	4.33e-57	1	TRUE	1	1	1	1	-	-	-	Q8BLK3	P70336	FALSE	CVVEDKNSK	VELEKR	LSAMP	ROCK2	58	669	Ig-like 1								P70336;Q8BLK3
1	F1_Agilent5_20160610_FL_SB_syn_DSSO_XL_f17.mgf	7871	4	1920.95	7	>sp|Q3U3C9|GSE1_MOUSE Genetic suppressor element 1 OS=Mus musculus GN=Gse1 PE=1 SV=2,>sp|Q9QYR6|MAP1A_MOUSE Microtubule-associated protein 1A OS=Mus musculus GN=Map1a PE=1 SV=2	1.18e-19	1.18e-19	>sp|Q9QYR6|MAP1A_MOUSE Microtubule-associated protein 1A OS=Mus musculus GN=Map1a PE=1 SV=2	9.26e-42	9.26e-42	1	TRUE	1	1	1	1	-	-	-	Q9QYR6	Q9QYR6	TRUE	EKELER	KSETLQQK	MAP1A	MAP1A	1343	1348									Q9QYR6;Q9QYR6
1	F1_Agilent5_20160610_FL_SB_syn_DSSO_XL_f28.mgf	20285	4	2230.19	32	>sp|Q61879|MYH10_MOUSE Myosin-10 OS=Mus musculus GN=Myh10 PE=1 SV=2,>sp|O08638|MYH11_MOUSE Myosin-11 OS=Mus musculus GN=Myh11 PE=1 SV=1,>sp|Q8VDD5|MYH9_MOUSE Myosin-9 OS=Mus musculus GN=Myh9 PE=1 SV=4	6.12e-26	1.63e-35	>sp|Q61879|MYH10_MOUSE Myosin-10 OS=Mus musculus GN=Myh10 PE=1 SV=2	3.94e-45	3.27e-57	1	TRUE	1	1	1	1	-	-	-	Q61879	Q8VDD5	FALSE	ARDEVIKQLR	KLQAQMK	MYH10	MYH9	1645	1642			inweb evidence:'experimental interaction detection' score_combined:0.244 confidence:medium	medium	bioGRID interaction_id:744983 PMID:22939629 assay:'Co-fractionation' throughput:'High Throughput' score:0.842 confidence:low ## bioGRID interaction_id:1445549 PMID:26496610 assay:'Affinity Capture-MS' throughput:'High Throughput' score:-1 confidence:low ## bioGRID interaction_id:1460660 PMID:26496610 assay:'Affinity Capture-MS' throughput:'High Throughput' score:-1 confidence:low	low	StringDB score_experiment:554 score_combined:957 confidence:high	high	Q61879;Q8VDD5
1	F1_Agilent5_20160610_FL_SB_syn_DSSO_XL_f29.mgf	18330	4	2259.18	16	>sp|Q61879|MYH10_MOUSE Myosin-10 OS=Mus musculus GN=Myh10 PE=1 SV=2,>sp|O08638|MYH11_MOUSE Myosin-11 OS=Mus musculus GN=Myh11 PE=1 SV=1,>sp|Q8VDD5|MYH9_MOUSE Myosin-9 OS=Mus musculus GN=Myh9 PE=1 SV=4	3.83e-26	1.86e-34	>sp|Q8VDD5|MYH9_MOUSE Myosin-9 OS=Mus musculus GN=Myh9 PE=1 SV=4	5.97e-41	1.42e-51	1	TRUE	1	1	1	1	-	-	-	Q8VDD5	Q8VDD5	TRUE	NREEAIKQLR	KLQAQMK	MYH9	MYH9	1638	1642									Q8VDD5;Q8VDD5
1	F1_Agilent5_20160610_FL_SB_syn_DSSO_XL_f27.mgf	28454	4	3007.44	4	>sp|Q6P9K9|NRX3A_MOUSE Neurexin-3 OS=Mus musculus GN=Nrxn3 PE=1 SV=2	3.39e-22	2.33e-31	>sp|Q9CS84|NRX1A_MOUSE Neurexin-1 OS=Mus musculus GN=Nrxn1 PE=1 SV=3,>sp|Q6P9K9|NRX3A_MOUSE Neurexin-3 OS=Mus musculus GN=Nrxn3 PE=1 SV=2	0.0796995	2.28e-14	2	TRUE	1	1	1	1	-	-	-	Q9CS84	Q6P9K9	FALSE	FNDNAWHDVKVTR	EVVYKNNDIR	NRXN1	NRXN3	371	411	Laminin G-like 2	Laminin G-like 2							Q6P9K9;Q9CS84
1	F1_Agilent5_20160610_FL_SB_syn_DSSO_XL_f18.mgf	21795	4	1903.96	13	>sp|Q61644|PACN1_MOUSE Protein kinase C and casein kinase substrate in neurons protein 1 OS=Mus musculus GN=Pacsin1 PE=1 SV=1,>sp|Q9WVE8|PACN2_MOUSE Protein kinase C and casein kinase substrate in neurons protein 2 OS=Mus musculus GN=Pacsin2 PE=1 SV=1	3.54e-19	2.55e-25	>sp|Q61644|PACN1_MOUSE Protein kinase C and casein kinase substrate in neurons protein 1 OS=Mus musculus GN=Pacsin1 PE=1 SV=1	3.5e-40	2.61e-50	1	TRUE	1	1	1	1	-	-	-	Q61644	Q61644	TRUE	AQKPWAK	MKELEAAK	PACSIN1	PACSIN1	141	148	F-BAR	F-BAR							Q61644;Q61644
1	F1_Agilent5_20160610_FL_SB_syn_DSSO_XL_f28.mgf	13286	4	2173.15	22	>sp|Q8BR92|PALM2_MOUSE Paralemmin-2 OS=Mus musculus GN=Palm2 PE=1 SV=1,>sp|Q9Z0P4|PALM_MOUSE Paralemmin-1 OS=Mus musculus GN=Palm PE=1 SV=1	2.81e-50	1.44e-61	>sp|Q9Z0P4|PALM_MOUSE Paralemmin-1 OS=Mus musculus GN=Palm PE=1 SV=1	1.72e-26	3.02e-34	1	TRUE	1	1	1	1	-	-	-	Q9Z0P4	Q9Z0P4	TRUE	LQAIAEKR	RKQAEIESK	PALM	PALM	21	24									Q9Z0P4;Q9Z0P4
1	F1_Agilent5_20160610_FL_SB_syn_DSSO_XL_f26.mgf	31806	5	2776.53	10	>sp|Q9Z1B3|PLCB1_MOUSE 1-phosphatidylinositol 4,5-bisphosphate phosphodiesterase beta-1 OS=Mus musculus GN=Plcb1 PE=1 SV=2,>sp|P51432|PLCB3_MOUSE 1-phosphatidylinositol 4,5-bisphosphate phosphodiesterase beta-3 OS=Mus musculus GN=Plcb3 PE=1 SV=2	9.24e-15	3.48e-22	>sp|Q9Z1B3|PLCB1_MOUSE 1-phosphatidylinositol 4,5-bisphosphate phosphodiesterase beta-1 OS=Mus musculus GN=Plcb1 PE=1 SV=2	8.73e-51	1.28e-73	1	TRUE	1	1	1	1	-	-	-	Q9Z1B3	Q9Z1B3	TRUE	AYTKLK	LQVTPEGRIPLKNIYR	PLCB1	PLCB1	158	172									Q9Z1B3;Q9Z1B3
1	F1_Agilent5_20160610_FL_SB_syn_DSSO_XL_f16.mgf	16309	4	2536.25	10	>sp|P63330|PP2AA_MOUSE Serine/threonine-protein phosphatase 2A catalytic subunit alpha isoform OS=Mus musculus GN=Ppp2ca PE=1 SV=1	3.99e-19	7.05e-30	>sp|P63330|PP2AA_MOUSE Serine/threonine-protein phosphatase 2A catalytic subunit alpha isoform OS=Mus musculus GN=Ppp2ca PE=1 SV=1,>sp|P62715|PP2AB_MOUSE Serine/threonine-protein phosphatase 2A catalytic subunit beta isoform OS=Mus musculus GN=Ppp2cb PE=1 SV=1	1.71e-51	3.91e-67	1	TRUE	1	1	1	1	-	-	-	P63330	P63330	TRUE	SLCEKAK	EILTKESNVQEVR	PPP2CA	PPP2CA	34	41									P63330;P63330
1	F1_Agilent5_20160610_FL_SB_syn_DSSO_XL_f27.mgf	40729	5	2576.35	8	>sp|P05132|KAPCA_MOUSE cAMP-dependent protein kinase catalytic subunit alpha OS=Mus musculus GN=Prkaca PE=1 SV=3,>sp|P68181|KAPCB_MOUSE cAMP-dependent protein kinase catalytic subunit beta OS=Mus musculus GN=Prkacb PE=1 SV=2	2.94e-29	3.07e-40	>sp|P05132|KAPCA_MOUSE cAMP-dependent protein kinase catalytic subunit alpha OS=Mus musculus GN=Prkaca PE=1 SV=3,>sp|P68181|KAPCB_MOUSE cAMP-dependent protein kinase catalytic subunit beta OS=Mus musculus GN=Prkacb PE=1 SV=2	8.59e-53	3.74e-78	1	TRUE	1	1	1	1	-	-	-	P05132	P05132	TRUE	IVSGKVR	FPSHFSSDLKDLLR	PRKACA	PRKACA	255	267	Protein kinase	Protein kinase							P05132;P05132
1	F1_Agilent5_20160610_FL_SB_syn_DSSO_XL_f28.mgf	24632	4	2696.37	9	>sp|P42669|PURA_MOUSE Transcriptional activator protein Pur-alpha OS=Mus musculus GN=Pura PE=1 SV=1	5.16e-56	8.48e-77	>sp|P42669|PURA_MOUSE Transcriptional activator protein Pur-alpha OS=Mus musculus GN=Pura PE=1 SV=1,>sp|O35295|PURB_MOUSE Transcriptional activator protein Pur-beta OS=Mus musculus GN=Purb PE=1 SV=3	1.35e-31	2.23e-43	1	TRUE	1	1	1	1	-	-	-	P42669	P42669	TRUE	RFYLDVKQNAK	IAEVGAGGNKSR	PURA	PURA	77	96									P42669;P42669
1	F1_Agilent5_20160610_FL_SB_syn_DSSO_XL_f30.mgf	26719	4	2540.28	10	>sp|O35295|PURB_MOUSE Transcriptional activator protein Pur-beta OS=Mus musculus GN=Purb PE=1 SV=3	9.23e-17	2.87e-29	>sp|O35295|PURB_MOUSE Transcriptional activator protein Pur-beta OS=Mus musculus GN=Purb PE=1 SV=3,>sp|Q8R4E6|PURG_MOUSE Purine-rich element-binding protein gamma OS=Mus musculus GN=Purg PE=1 SV=1	3.98e-43	4.52e-56	1	TRUE	1	1	1	1	-	-	-	O35295	O35295	TRUE	YYLDLKENQR	RLDIQNKR	PURB	PURB	148	56									O35295;O35295
1	F1_Agilent5_20160610_FL_SB_syn_DSSO_XL_f33.mgf	21414	5	2812.43	44	>sp|P63011|RAB3A_MOUSE Ras-related protein Rab-3A OS=Mus musculus GN=Rab3a PE=1 SV=1	2.48e-33	4.07e-42	>sp|P63011|RAB3A_MOUSE Ras-related protein Rab-3A OS=Mus musculus GN=Rab3a PE=1 SV=1,>sp|P62823|RAB3C_MOUSE Ras-related protein Rab-3C OS=Mus musculus GN=Rab3c PE=1 SV=1	6.45e-53	3.33e-65	1	TRUE	1	1	1	1	-	-	-	P63011	P63011	TRUE	DNINVKQTFER	VKTIYRNDKR	RAB3A	RAB3A	173	62									P63011;P63011
1	F1_Agilent5_20160610_FL_SB_syn_DSSO_XL_f29.mgf	26527	4	2459.12	31	>sp|P86048|RL10L_MOUSE 60S ribosomal protein L10-like OS=Mus musculus GN=Rpl10l PE=2 SV=1,>sp|Q6ZWV3|RL10_MOUSE 60S ribosomal protein L10 OS=Mus musculus GN=Rpl10 PE=1 SV=3	1.52e-32	6.67e-43	>sp|P86048|RL10L_MOUSE 60S ribosomal protein L10-like OS=Mus musculus GN=Rpl10l PE=2 SV=1,>sp|Q6ZWV3|RL10_MOUSE 60S ribosomal protein L10 OS=Mus musculus GN=Rpl10 PE=1 SV=3	1.23e-31	1.23e-31	1	TRUE	1	1	1	1	-	-	-	Q6ZWV3	Q6ZWV3	TRUE	ICANKYMVK	SCGKDGFHIR	RPL10	RPL10	74	82									Q6ZWV3;Q6ZWV3
1	F1_Agilent5_20160610_FL_SB_syn_DSSO_XL_f28.mgf	29905	4	2435.17	11	>sp|Q62420|SH3G2_MOUSE Endophilin-A1 OS=Mus musculus GN=Sh3gl2 PE=1 SV=2,>sp|Q62419|SH3G1_MOUSE Endophilin-A2 OS=Mus musculus GN=Sh3gl1 PE=1 SV=1	7.29e-32	4.66e-40	>sp|Q62420|SH3G2_MOUSE Endophilin-A1 OS=Mus musculus GN=Sh3gl2 PE=1 SV=2	5.34e-41	5.34e-41	1	TRUE	1	1	1	1	-	-	-	Q62420	Q62420	TRUE	RLDFDYKK	QALEKFDESK	SH3GL2	SH3GL2	171	189	BAR	BAR							Q62420;Q62420
1	F1_Agilent5_20160610_FL_SB_syn_DSSO_XL_f19.mgf	16317	4	1887.99	9	>sp|Q62420|SH3G2_MOUSE Endophilin-A1 OS=Mus musculus GN=Sh3gl2 PE=1 SV=2,>sp|Q62419|SH3G1_MOUSE Endophilin-A2 OS=Mus musculus GN=Sh3gl1 PE=1 SV=1,>sp|Q62421|SH3G3_MOUSE Endophilin-A3 OS=Mus musculus GN=Sh3gl3 PE=1 SV=1	6.8e-32	6.8e-32	>sp|Q62420|SH3G2_MOUSE Endophilin-A1 OS=Mus musculus GN=Sh3gl2 PE=1 SV=2	3.78e-16	3.68e-26	1	TRUE	1	1	1	1	-	-	-	Q62420	Q62420	TRUE	QFHKATQK	SVAGLKK	SH3GL2	SH3GL2	12	7									Q62420;Q62420
1	F1_Agilent5_20160610_FL_SB_syn_DSSO_XL_f22.mgf	22585	4	2891.5	11	>sp|Q91ZZ3|SYUB_MOUSE Beta-synuclein OS=Mus musculus GN=Sncb PE=1 SV=1,>sp|O55042|SYUA_MOUSE Alpha-synuclein OS=Mus musculus GN=Snca PE=1 SV=2	2.04e-39	5.16e-54	>sp|O55042|SYUA_MOUSE Alpha-synuclein OS=Mus musculus GN=Snca PE=1 SV=2	1.81e-36	6.09e-58	1	TRUE	1	1	1	1	-	-	-	O55042	O55042	TRUE	TKEGVLYVGSK	TKEGVVHGVTTVAEK	SNCA	SNCA	34	45									O55042;O55042
1	F1_Agilent5_20160610_FL_SB_syn_DSSO_XL_f15.mgf	7944	4	1818.92	9	>sp|P08032|SPTA1_MOUSE Spectrin alpha chain, erythrocytic 1 OS=Mus musculus GN=Spta1 PE=1 SV=3,>sp|P16546|SPTN1_MOUSE Spectrin alpha chain, non-erythrocytic 1 OS=Mus musculus GN=Sptan1 PE=1 SV=4	6.93e-13	6.53e-22	>sp|P16546|SPTN1_MOUSE Spectrin alpha chain, non-erythrocytic 1 OS=Mus musculus GN=Sptan1 PE=1 SV=4	5.95e-34	1.57e-42	1	TRUE	1	1	1	1	-	-	-	P16546	P16546	TRUE	DLKANESR	LKDINK	SPTAN1	SPTAN1	1141	1148									P16546;P16546
1	F1_Agilent5_20160610_FL_SB_syn_DSSO_XL_f27.mgf	21785	4	2432.25	19	>sp|P55821|STMN2_MOUSE Stathmin-2 OS=Mus musculus GN=Stmn2 PE=1 SV=1,>sp|P54227|STMN1_MOUSE Stathmin OS=Mus musculus GN=Stmn1 PE=1 SV=2	1.32e-30	4.66e-40	>sp|P55821|STMN2_MOUSE Stathmin-2 OS=Mus musculus GN=Stmn2 PE=1 SV=1,>sp|P54227|STMN1_MOUSE Stathmin OS=Mus musculus GN=Stmn1 PE=1 SV=2	1.26e-34	3.54e-50	1	TRUE	1	1	1	1	-	-	-	P54227	P54227	TRUE	KKDLSLEEIQK	KLEAAEER	STMN1	STMN1	43	53	SLD	SLD							P54227;P54227
1	F1_Agilent5_20160610_FL_SB_syn_DSSO_XL_f25.mgf	21259	4	2476.29	23	>sp|O35526|STX1A_MOUSE Syntaxin-1A OS=Mus musculus GN=Stx1a PE=1 SV=3,>sp|P61264|STX1B_MOUSE Syntaxin-1B OS=Mus musculus GN=Stx1b PE=1 SV=1	1.02e-19	2.41e-28	>sp|P61264|STX1B_MOUSE Syntaxin-1B OS=Mus musculus GN=Stx1b PE=1 SV=1	2.4e-54	1.13e-71	1	TRUE	1	1	1	1	-	-	-	P61264	P61264	TRUE	TKQELEDLTADIKK	TANKVR	STX1B	STX1B	82	87									P61264;P61264
1	F1_Agilent5_20160610_FL_SB_syn_DSSO_XL_f24.mgf	34188	5	2652.4	12	>sp|P46096|SYT1_MOUSE Synaptotagmin-1 OS=Mus musculus GN=Syt1 PE=1 SV=1,>sp|P46097|SYT2_MOUSE Synaptotagmin-2 OS=Mus musculus GN=Syt2 PE=1 SV=1	2.51e-27	6.1e-39	>sp|P46096|SYT1_MOUSE Synaptotagmin-1 OS=Mus musculus GN=Syt1 PE=1 SV=1,>sp|P46097|SYT2_MOUSE Synaptotagmin-2 OS=Mus musculus GN=Syt2 PE=1 SV=1,>sp|Q9R0N5|SYT5_MOUSE Synaptotagmin-5 OS=Mus musculus GN=Syt5 PE=1 SV=1	2.07e-53	2.07e-53	1	TRUE	1	1	1	1	-	-	-	P46096	P46096	TRUE	VFLLPDKKK	KMDVGGLSDPYVK	SYT1	SYT1	189	301	C2 1	C2 2							P46096;P46096
1	F1_Agilent5_20160610_FL_SB_syn_DSSO_XL_f17.mgf	14100	4	1804.96	7	>sp|P58771|TPM1_MOUSE Tropomyosin alpha-1 chain OS=Mus musculus GN=Tpm1 PE=1 SV=1	4.4e-29	1.18e-38	>sp|P58771|TPM1_MOUSE Tropomyosin alpha-1 chain OS=Mus musculus GN=Tpm1 PE=1 SV=1,>sp|P58774|TPM2_MOUSE Tropomyosin beta chain OS=Mus musculus GN=Tpm2 PE=1 SV=1,>sp|P21107|TPM3_MOUSE Tropomyosin alpha-3 chain OS=Mus musculus GN=Tpm3 PE=1 SV=3,>sp|Q6IRU2|TPM4_MOUSE Tropomyosin alpha-4 chain OS=Mus musculus GN=Tpm4 PE=1 SV=3	2.8e-31	2.8e-31	1	TRUE	1	1	1	1	-	-	-	P58771	P58771	TRUE	VLSDKLK	LKEAETR	TPM1	TPM1	231	233									P58771;P58771
1	F1_Agilent5_20160610_FL_SB_syn_DSSO_XL_f28.mgf	14112	4	2095.1	12	>sp|Q9CQV8|1433B_MOUSE 14-3-3 protein beta/alpha OS=Mus musculus GN=Ywhab PE=1 SV=3	7.6e-36	5.2e-47	>sp|P68510|1433F_MOUSE 14-3-3 protein eta OS=Mus musculus GN=Ywhah PE=1 SV=2,>sp|P61982|1433G_MOUSE 14-3-3 protein gamma OS=Mus musculus GN=Ywhag PE=1 SV=2	1.28e-20	4.24e-32	1	TRUE	1	1	1	1	-	-	-	Q9CQV8	P61982	FALSE	SELVQKAK	AYREKIEK	YWHAB	YWHAG	11	88			inweb evidence:'experimental interaction detection' score_combined:0.585 confidence:medium	medium	bioGRID interaction_id:914152 PMID:24255178 assay:'Affinity Capture-MS' throughput:'High Throughput' score:0.94 confidence:low ## bioGRID interaction_id:1274667 PMID:26344197 assay:'Co-fractionation' throughput:'High Throughput' score:1 confidence:low	low	StringDB score_experiment:545 score_combined:980 confidence:high	high	P61982;Q9CQV8
1	F1_Agilent5_20160610_FL_SB_syn_DSSO_XL_f28.mgf	14750	5	2122.11	25	>sp|P63101|1433Z_MOUSE 14-3-3 protein zeta/delta OS=Mus musculus GN=Ywhaz PE=1 SV=1	9.14e-35	2.43e-45	>sp|P68510|1433F_MOUSE 14-3-3 protein eta OS=Mus musculus GN=Ywhah PE=1 SV=2,>sp|P61982|1433G_MOUSE 14-3-3 protein gamma OS=Mus musculus GN=Ywhag PE=1 SV=2	6.69e-20	3.67e-29	1	TRUE	1	1	1	1	-	-	-	P61982	P63101	FALSE	AYREKIEK	NELVQKAK	YWHAG	YWHAZ	88	9			inweb evidence:'experimental interaction detection' score_combined:0.575 confidence:medium	medium	bioGRID interaction_id:926827 PMID:22863883 assay:'Co-fractionation' throughput:'High Throughput' score:-1 confidence:low ## bioGRID interaction_id:1274670 PMID:26344197 assay:'Co-fractionation' throughput:'High Throughput' score:1 confidence:low ## bioGRID interaction_id:1448186 PMID:26496610 assay:'Affinity Capture-MS' throughput:'High Throughput' score:-1 confidence:low ## bioGRID interaction_…	low	StringDB score_experiment:534 score_combined:979 confidence:high	high	P61982;P63101
1	F1_Agilent5_20160610_FL_SB_syn_DSSO_XL_f28.mgf	16962	5	2123.13	15	>sp|P68254|1433T_MOUSE 14-3-3 protein theta OS=Mus musculus GN=Ywhaq PE=1 SV=1	1.84e-38	3.78e-49	>sp|P68510|1433F_MOUSE 14-3-3 protein eta OS=Mus musculus GN=Ywhah PE=1 SV=2,>sp|P61982|1433G_MOUSE 14-3-3 protein gamma OS=Mus musculus GN=Ywhag PE=1 SV=2	7.68e-21	4.82e-37	1	TRUE	1	1	1	1	-	-	-	P61982	P68254	FALSE	AYREKIEK	TELIQKAK	YWHAG	YWHAQ	88	9			inweb evidence:'experimental interaction detection' score_combined:0.587 confidence:medium	medium	bioGRID interaction_id:568528 PMID:20618440 assay:'Affinity Capture-MS' throughput:'Low Throughput' score:-1 confidence:high ## bioGRID interaction_id:926826 PMID:22863883 assay:'Co-fractionation' throughput:'High Throughput' score:-1 confidence:low	high	StringDB score_experiment:183 score_combined:960 confidence:high	high	P61982;P68254
1	F1_Agilent5_20160610_FL_SB_syn_DSSO_XL_f27.mgf	20865	5	2576.34	22	>sp|P68510|1433F_MOUSE 14-3-3 protein eta OS=Mus musculus GN=Ywhah PE=1 SV=2,>sp|P61982|1433G_MOUSE 14-3-3 protein gamma OS=Mus musculus GN=Ywhag PE=1 SV=2	6.17e-19	7.82e-29	>sp|P61982|1433G_MOUSE 14-3-3 protein gamma OS=Mus musculus GN=Ywhag PE=1 SV=2	3.88e-54	3.34e-71	1	TRUE	1	1	1	1	-	-	-	P61982	P61982	TRUE	VDREQLVQKAR	AYREKIEK	YWHAG	YWHAG	10	88									P61982;P61982
1	F1_Agilent5_20160610_FL_SB_syn_DSSO_XL_f24.mgf	35795	5	3373.71	20	>sp|Q9CQV8|1433B_MOUSE 14-3-3 protein beta/alpha OS=Mus musculus GN=Ywhab PE=1 SV=3,>sp|P68254|1433T_MOUSE 14-3-3 protein theta OS=Mus musculus GN=Ywhaq PE=1 SV=1,>sp|P63101|1433Z_MOUSE 14-3-3 protein zeta/delta OS=Mus musculus GN=Ywhaz PE=1 SV=1	4.19e-19	1.19e-32	>sp|P63101|1433Z_MOUSE 14-3-3 protein zeta/delta OS=Mus musculus GN=Ywhaz PE=1 SV=1	2.48e-52	1.55e-67	1	TRUE	1	1	1	1	-	-	-	P63101	P63101	TRUE	FLIPNASQPESKVFYLK	KEMQPTHPIR	YWHAZ	YWHAZ	115	158									P63101;P63101
1	F1_Agilent5_20160610_FL_SB_syn_DSSO_XL_f18.mgf	42677	4	3069.51	13	>sp|P68510|1433F_MOUSE 14-3-3 protein eta OS=Mus musculus GN=Ywhah PE=1 SV=2,>sp|P61982|1433G_MOUSE 14-3-3 protein gamma OS=Mus musculus GN=Ywhag PE=1 SV=2,>sp|O70456|1433S_MOUSE 14-3-3 protein sigma OS=Mus musculus GN=Sfn PE=1 SV=2,>sp|P63101|1433Z_MOUSE 14-3-3 protein zeta/delta OS=Mus musculus GN=Ywhaz PE=1 SV=1	5.61e-13	3.72e-20	>sp|P63101|1433Z_MOUSE 14-3-3 protein zeta/delta OS=Mus musculus GN=Ywhaz PE=1 SV=1	1.87e-35	1.66e-41	1	TRUE	1	1	1	1	-	-	-	P63101	P63101	TRUE	FLIPNASQPESKVFYLK	MKGDYYR	YWHAZ	YWHAZ	115	122									P63101;P63101
1	F1_Agilent5_20160610_FL_SB_syn_DSSO_XL_f30.mgf	17732	5	2998.48	27	>sp|Q9Z2Q6|SEPT5_MOUSE Septin-5 OS=Mus musculus GN=Sept5 PE=1 SV=2	3.34e-29	2.19e-41	>sp|Q9Z2Q6|SEPT5_MOUSE Septin-5 OS=Mus musculus GN=Sept5 PE=1 SV=2	7.49e-36	8.02e-50	1	FALSE	1	1	1	1	-	-	-	Q9Z2Q6	Q9Z2Q6	TRUE	SKLATPEDKQDIDK	HTVDIEEKGVK	SEPT5	SEPT5	10	98		Septin-type G							Q9Z2Q6;Q9Z2Q6
1	F1_Agilent5_20160610_FL_SB_syn_DSSO_XL_f24.mgf	18917	4	2783.35	16	>sp|Q9Z2Q6|SEPT5_MOUSE Septin-5 OS=Mus musculus GN=Sept5 PE=1 SV=2	1.42e-23	4.25e-39	>sp|Q9Z2Q6|SEPT5_MOUSE Septin-5 OS=Mus musculus GN=Sept5 PE=1 SV=2	3.05e-50	3.47e-63	1	FALSE	1	1	1	1	-	-	-	Q9Z2Q6	Q9Z2Q6	TRUE	LATPEDKQDIDK	HTVDIEEKGVK	SEPT5	SEPT5	17	98		Septin-type G							Q9Z2Q6;Q9Z2Q6
1	F1_Agilent5_20160610_FL_SB_syn_DSSO_XL_f21.mgf	22193	4	2515.12	25	>sp|Q9Z2Q6|SEPT5_MOUSE Septin-5 OS=Mus musculus GN=Sept5 PE=1 SV=2	1.78e-17	9.11e-29	>sp|Q9Z2Q6|SEPT5_MOUSE Septin-5 OS=Mus musculus GN=Sept5 PE=1 SV=2	9.23e-38	7.17e-47	1	FALSE	1	1	1	1	-	-	-	Q9Z2Q6	Q9Z2Q6	TRUE	RMQEMLQKMK	MKQQMQDQ	SEPT5	SEPT5	361	363									Q9Z2Q6;Q9Z2Q6
1	F1_Agilent5_20160610_FL_SB_syn_DSSO_XL_f37.mgf	11118	4	2029.94	18	>sp|O55131|SEPT7_MOUSE Septin-7 OS=Mus musculus GN=Sept7 PE=1 SV=1	2.5e-24	1.46e-30	>sp|Q9R1T4|SEPT6_MOUSE Septin-6 OS=Mus musculus GN=Sept6 PE=1 SV=4	2.7e-42	5.69e-52	1	FALSE	1	1	1	1	-	-	-	Q9R1T4	O55131	FALSE	ELHEKFDR	HEQMKK	SEPT6	SEPT7	367	386			inweb evidence:'experimental interaction detection' score_combined:0.312 confidence:medium	medium	bioGRID interaction_id:1193739 PMID:26186194 assay:'Affinity Capture-MS' throughput:'High Throughput' score:0.999038036 confidence:low ## bioGRID interaction_id:1271860 PMID:26344197 assay:'Co-fractionation' throughput:'High Throughput' score:1 confidence:low ## bioGRID interaction_id:1459025 PMID:26496610 assay:'Affinity Capture-MS' throughput:'High Throughput' score:-1 confidence:low ## bioGRID…	low	StringDB score_experiment:688 score_combined:834 confidence:high	high	O55131;Q9R1T4
1	F1_Agilent5_20160610_FL_SB_syn_DSSO_XL_f38.mgf	10027	5	2698.33	14	>sp|Q8CHH9|SEPT8_MOUSE Septin-8 OS=Mus musculus GN=Sept8 PE=1 SV=4	1.8e-30	4.3e-41	>sp|O55131|SEPT7_MOUSE Septin-7 OS=Mus musculus GN=Sept7 PE=1 SV=1	1.79e-39	1.88e-51	1	FALSE	1	1	1	1	-	-	-	O55131	Q8CHH9	FALSE	LKDSEAELQRR	EKERELHEK	SEPT7	SEPT8	372	362			inweb evidence:'inference' score_combined:0.219 confidence:medium	medium	bioGRID interaction_id:1271868 PMID:26344197 assay:'Co-fractionation' throughput:'High Throughput' score:1 confidence:low ## bioGRID interaction_id:1466381 PMID:26496610 assay:'Affinity Capture-MS' throughput:'High Throughput' score:-1 confidence:low ## bioGRID interaction_id:2218590 PMID:28514442 assay:'Affinity Capture-MS' throughput:'High Throughput' score:0.999999894 confidence:low	low	StringDB score_experiment:688 score_combined:753 confidence:high	high	O55131;Q8CHH9
1	F1_Agilent5_20160610_FL_SB_syn_DSSO_XL_f37.mgf	8342	4	1924.96	32	>sp|Q8CHH9|SEPT8_MOUSE Septin-8 OS=Mus musculus GN=Sept8 PE=1 SV=4	2.46e-32	9.24e-41	>sp|Q8CHH9|SEPT8_MOUSE Septin-8 OS=Mus musculus GN=Sept8 PE=1 SV=4	2.6e-42	3.37e-51	1	FALSE	1	1	1	1	-	-	-	Q8CHH9	Q8CHH9	TRUE	FEHLKR	IHQEEKR	SEPT8	SEPT8	374	381									Q8CHH9;Q8CHH9
1	F1_Agilent5_20160610_FL_SB_syn_DSSO_XL_f35.mgf	24234	4	2228.1	14	>sp|O55131|SEPT7_MOUSE Septin-7 OS=Mus musculus GN=Sept7 PE=1 SV=1	8.7e-18	4.25e-25	>sp|Q8C1B7|SEP11_MOUSE Septin-11 OS=Mus musculus GN=Sept11 PE=1 SV=4	2.51e-53	3.28e-68	1	FALSE	1	1	1	1	-	-	-	Q8C1B7	O55131	FALSE	ELHEKFDLLK	HEQMKK	SEPT11	SEPT7	366	386			inweb evidence:'inference' score_combined:0.221 confidence:medium	medium	bioGRID interaction_id:743254 PMID:22939629 assay:'Co-fractionation' throughput:'High Throughput' score:0.797 confidence:low ## bioGRID interaction_id:1271845 PMID:26344197 assay:'Co-fractionation' throughput:'High Throughput' score:1 confidence:low ## bioGRID interaction_id:1459027 PMID:26496610 assay:'Affinity Capture-MS' throughput:'High Throughput' score:-1 confidence:low ## bioGRID interacti…	low	StringDB score_experiment:688 score_combined:763 confidence:high	high	O55131;Q8C1B7
1	F1_Agilent5_20160610_FL_SB_syn_DSSO_XL_f30.mgf	19035	4	1846.93	33	>sp|Q8C1B7|SEP11_MOUSE Septin-11 OS=Mus musculus GN=Sept11 PE=1 SV=4	7.16e-39	3.5e-46	>sp|Q8C1B7|SEP11_MOUSE Septin-11 OS=Mus musculus GN=Sept11 PE=1 SV=4	9.06e-31	9.06e-31	1	FALSE	1	1	1	1	-	-	-	Q8C1B7	Q8C1B7	TRUE	FDLLKR	THQEEKK	SEPT11	SEPT11	371	378									Q8C1B7;Q8C1B7
1	F1_Agilent5_20160610_FL_SB_syn_DSSO_XL_f20.mgf	30878	5	3455.73	12	>sp|Q8C1B7|SEP11_MOUSE Septin-11 OS=Mus musculus GN=Sept11 PE=1 SV=4	9.03e-23	3.68e-38	>sp|Q9Z2Q6|SEPT5_MOUSE Septin-5 OS=Mus musculus GN=Sept5 PE=1 SV=2	9.09e-51	9.09e-51	1	FALSE	1	1	1	1	-	-	-	Q8C1B7	Q9Z2Q6	FALSE	ADTIAKNELHK	ESAPFAVIGSNTVVEAKGQR	SEPT11	SEPT5	190	256	Septin-type G	Septin-type G	inweb evidence:'experimental interaction detection' score_combined:0.483 confidence:medium	medium	bioGRID interaction_id:745069 PMID:22939629 assay:'Co-fractionation' throughput:'High Throughput' score:0.779 confidence:low ## bioGRID interaction_id:1023728 PMID:18330356 assay:'Two-hybrid' throughput:'Low Throughput' score:-1 confidence:high ## bioGRID interaction_id:1271853 PMID:26344197 assay:'Co-fractionation' throughput:'High Throughput' score:1 confidence:low	high	StringDB score_experiment:688 score_combined:742 confidence:high	high	Q8C1B7;Q9Z2Q6
1	F1_Agilent5_20160610_FL_SB_syn_DSSO_XL_f30.mgf	14523	4	2015.99	28	>sp|Q91V12|BACH_MOUSE Cytosolic acyl coenzyme A thioester hydrolase OS=Mus musculus GN=Acot7 PE=1 SV=2	3.75e-37	1.32e-46	>sp|Q91V12|BACH_MOUSE Cytosolic acyl coenzyme A thioester hydrolase OS=Mus musculus GN=Acot7 PE=1 SV=2	3.28e-38	8.85e-48	1	FALSE	1	1	1	1	-	-	-	Q91V12	Q91V12	TRUE	RFEEGKGR	YLQMKAK	ACOT7	ACOT7	363	370									Q91V12;Q91V12
1	F1_Agilent5_20160610_FL_SB_syn_DSSO_XL_f16.mgf	28029	4	2325.32	15	>sp|Q99PU5|ACBG1_MOUSE Long-chain-fatty-acid--CoA ligase ACSBG1 OS=Mus musculus GN=Acsbg1 PE=1 SV=1	1.84e-16	8.66e-23	>sp|Q99PU5|ACBG1_MOUSE Long-chain-fatty-acid--CoA ligase ACSBG1 OS=Mus musculus GN=Acsbg1 PE=1 SV=1	6.21e-51	1.49e-64	1	FALSE	1	1	1	1	-	-	-	Q99PU5	Q99PU5	TRUE	ILKIWK	AVVIYQEPPPKK	ACSBG1	ACSBG1	218	238									Q99PU5;Q99PU5
1	F1_Agilent5_20160610_FL_SB_syn_DSSO_XL_f30.mgf	27863	5	2909.54	16	>sp|Q91WC3|ACSL6_MOUSE Long-chain-fatty-acid--CoA ligase 6 OS=Mus musculus GN=Acsl6 PE=1 SV=1	4.17e-12	1.11e-21	>sp|Q91WC3|ACSL6_MOUSE Long-chain-fatty-acid--CoA ligase 6 OS=Mus musculus GN=Acsl6 PE=1 SV=1	2.63e-50	2.63e-50	1	FALSE	1	1	1	1	-	-	-	Q91WC3	Q91WC3	TRUE	ATLLLEHVERKETPGLK	KCGVDIK	ACSL6	ACSL6	216	240									Q91WC3;Q91WC3
1	F1_Agilent5_20160610_FL_SB_syn_DSSO_XL_f29.mgf	41694	5	4303.08	23	>sp|Q99JY9|ARP3_MOUSE Actin-related protein 3 OS=Mus musculus GN=Actr3 PE=1 SV=3	7.17e-19	5.89e-31	>sp|Q99JY9|ARP3_MOUSE Actin-related protein 3 OS=Mus musculus GN=Actr3 PE=1 SV=3	1.66e-38	7.7e-69	1	FALSE	1	1	1	1	-	-	-	Q99JY9	Q99JY9	TRUE	ESAKVGDQAQR	RVMKGVDDLDFFIGDEAIEKPTYATK	ACTR3	ACTR3	42	53									Q99JY9;Q99JY9
1	F1_Agilent5_20160610_FL_SB_syn_DSSO_XL_f26.mgf	30173	5	2693.36	10	>sp|Q9CVB6|ARPC2_MOUSE Actin-related protein 2/3 complex subunit 2 OS=Mus musculus GN=Arpc2 PE=1 SV=3	7.5e-55	3.76e-68	>sp|Q99JY9|ARP3_MOUSE Actin-related protein 3 OS=Mus musculus GN=Actr3 PE=1 SV=3	9.93e-48	1.64e-56	1	FALSE	1	1	1	1	-	-	-	Q99JY9	Q9CVB6	FALSE	ESAKVGDQAQRR	TSDFLKVLNR	ACTR3	ARPC2	42	275			inweb evidence:'experimental interaction detection' score_combined:0.712 confidence:high	high	bioGRID interaction_id:279555 PMID:11741539 assay:'Co-purification' throughput:'Low Throughput' score:-1 confidence:high ## bioGRID interaction_id:741396 PMID:22939629 assay:'Co-fractionation' throughput:'High Throughput' score:1 confidence:low ## bioGRID interaction_id:919925 PMID:22863883 assay:'Co-fractionation' throughput:'High Throughput' score:-1 confidence:low ## bioGRID interaction_id:125…	high	StringDB score_experiment:912 score_combined:998 confidence:high	high	Q99JY9;Q9CVB6
1	F1_Agilent5_20160610_FL_SB_syn_DSSO_XL_f34.mgf	23842	5	3371.58	17	>sp|Q9R1V6|ADA22_MOUSE Disintegrin and metalloproteinase domain-containing protein 22 OS=Mus musculus GN=Adam22 PE=1 SV=2	5.89e-24	6.93e-35	>sp|Q9R1V6|ADA22_MOUSE Disintegrin and metalloproteinase domain-containing protein 22 OS=Mus musculus GN=Adam22 PE=1 SV=2	3.33e-52	8.69e-77	1	FALSE	1	1	1	1	-	-	-	Q9R1V6	Q9R1V6	TRUE	RKLASGECK	YIWGQKVTASDRYCYEK	ADAM22	ADAM22	384	559	Peptidase M12B								Q9R1V6;Q9R1V6
1	F1_Agilent5_20160610_FL_SB_syn_DSSO_XL_f24.mgf	26360	5	3640.63	20	>sp|Q9R1V6|ADA22_MOUSE Disintegrin and metalloproteinase domain-containing protein 22 OS=Mus musculus GN=Adam22 PE=1 SV=2	4.02e-29	2.07e-37	>sp|Q9R1V6|ADA22_MOUSE Disintegrin and metalloproteinase domain-containing protein 22 OS=Mus musculus GN=Adam22 PE=1 SV=2	3.83e-49	1.17e-63	1	FALSE	1	1	1	1	-	-	-	Q9R1V6	Q9R1V6	TRUE	VTASDRYCYEKLNIEGTEK	DTWTQCNKR	ADAM22	ADAM22	570	593									Q9R1V6;Q9R1V6
1	F1_Agilent5_20160610_FL_SB_syn_DSSO_XL_f21.mgf	32003	5	4493.97	6	>sp|Q9R1V6|ADA22_MOUSE Disintegrin and metalloproteinase domain-containing protein 22 OS=Mus musculus GN=Adam22 PE=1 SV=2	3.08e-42	3.08e-42	>sp|Q9R1V6|ADA22_MOUSE Disintegrin and metalloproteinase domain-containing protein 22 OS=Mus musculus GN=Adam22 PE=1 SV=2	9.48e-30	5.89e-44	1	FALSE	1	1	1	1	-	-	-	Q9R1V6	Q9R1V6	TRUE	EKADAVHLFSGSQFESSR	AGTVCSGNGVCSNELKCVCNR	ADAM22	ADAM22	321	697	Peptidase M12B	EGF-like							Q9R1V6;Q9R1V6
1	F1_Agilent5_20160610_FL_SB_syn_DSSO_XL_f29.mgf	39954	6	4379.11	10	>sp|Q9JII6|AK1A1_MOUSE Alcohol dehydrogenase [NADP(+)] OS=Mus musculus GN=Akr1a1 PE=1 SV=3	3.31e-19	1.49e-33	>sp|Q9JII6|AK1A1_MOUSE Alcohol dehydrogenase [NADP(+)] OS=Mus musculus GN=Akr1a1 PE=1 SV=3	4.72e-20	1.14e-40	1	FALSE	1	1	1	1	-	-	-	Q9JII6	Q9JII6	TRUE	GDNPFPKNADGTVRYDSTHYK	MPLIGLGTWKSEPGQVK	AKR1A1	AKR1A1	127	23									Q9JII6;Q9JII6
1	F1_Agilent5_20160610_FL_SB_syn_DSSO_XL_f30.mgf	31409	5	3778.74	10	>sp|P07724|ALBU_MOUSE Serum albumin OS=Mus musculus GN=Alb PE=1 SV=3	2.22e-33	2.18e-46	>sp|P07724|ALBU_MOUSE Serum albumin OS=Mus musculus GN=Alb PE=1 SV=3	3.58e-50	1.82e-78	1	FALSE	1	1	1	1	-	-	-	P07724	P07724	TRUE	AFKAWAVAR	VNKECCHGDLLECADDRAELAK	ALB	ALB	236	267	Albumin 2	Albumin 2							P07724;P07724
1	F1_Agilent5_20160610_FL_SB_syn_DSSO_XL_f21.mgf	29563	5	3097.47	7	>sp|P07724|ALBU_MOUSE Serum albumin OS=Mus musculus GN=Alb PE=1 SV=3	1.29e-22	3.45e-32	>sp|P07724|ALBU_MOUSE Serum albumin OS=Mus musculus GN=Alb PE=1 SV=3	1.58e-50	1.58e-50	1	FALSE	1	1	1	1	-	-	-	P07724	P07724	TRUE	LDGVKEK	AETFTFHSDICTLPEKEK	ALB	ALB	210	543	Albumin 1	Albumin 3							P07724;P07724
1	F1_Agilent5_20160610_FL_SB_syn_DSSO_XL_f16.mgf	21136	4	2520.28	6	>sp|P07724|ALBU_MOUSE Serum albumin OS=Mus musculus GN=Alb PE=1 SV=3	1.11e-30	1.17e-38	>sp|P07724|ALBU_MOUSE Serum albumin OS=Mus musculus GN=Alb PE=1 SV=3	4.04e-29	4.04e-29	1	FALSE	1	1	1	1	-	-	-	P07724	P07724	TRUE	EKALVSSVR	LQTCCDKPLLK	ALB	ALB	212	305	Albumin 1	Albumin 2							P07724;P07724
1	F1_Agilent5_20160610_FL_SB_syn_DSSO_XL_f25.mgf	22658	5	2692.41	10	>sp|P05064|ALDOA_MOUSE Fructose-bisphosphate aldolase A OS=Mus musculus GN=Aldoa PE=1 SV=2	8.19e-39	1.68e-49	>sp|P05064|ALDOA_MOUSE Fructose-bisphosphate aldolase A OS=Mus musculus GN=Aldoa PE=1 SV=2	2.31e-28	5.68e-49	1	FALSE	1	1	1	1	-	-	-	P05064	P05064	TRUE	ALQASALKAWGGKK	AAQEEYIKR	ALDOA	ALDOA	312	330									P05064;P05064
1	F1_Agilent5_20160610_FL_SB_syn_DSSO_XL_f17.mgf	23410	4	2436.26	12	>sp|P05064|ALDOA_MOUSE Fructose-bisphosphate aldolase A OS=Mus musculus GN=Aldoa PE=1 SV=2	2.25e-23	7.96e-33	>sp|P05064|ALDOA_MOUSE Fructose-bisphosphate aldolase A OS=Mus musculus GN=Aldoa PE=1 SV=2	1.55e-47	4.36e-63	1	FALSE	1	1	1	1	-	-	-	P05064	P05064	TRUE	SKGGVVGIK	ENLKAAQEEYIK	ALDOA	ALDOA	101	322									P05064;P05064
1	F1_Agilent5_20160610_FL_SB_syn_DSSO_XL_f15.mgf	28257	4	2945.52	42	>sp|P05064|ALDOA_MOUSE Fructose-bisphosphate aldolase A OS=Mus musculus GN=Aldoa PE=1 SV=2	5.98e-37	5.98e-37	>sp|P05064|ALDOA_MOUSE Fructose-bisphosphate aldolase A OS=Mus musculus GN=Aldoa PE=1 SV=2	5.56e-54	4.11e-77	1	FALSE	1	1	1	1	-	-	-	P05064	P05064	TRUE	ALQASALKAWGGK	GILAADESTGSIAKR	ALDOA	ALDOA	312	42									P05064;P05064
1	F1_Agilent5_20160610_FL_SB_syn_DSSO_XL_f35.mgf	26393	5	3560.73	9	>sp|Q7TQF7|AMPH_MOUSE Amphiphysin OS=Mus musculus GN=Amph PE=1 SV=1	6.03e-21	6.85e-34	>sp|Q7TQF7|AMPH_MOUSE Amphiphysin OS=Mus musculus GN=Amph PE=1 SV=1	3.31e-47	5.29e-73	1	FALSE	1	1	1	1	-	-	-	Q7TQF7	Q7TQF7	TRUE	KLVDYDSARHHLEALQSSK	AEEEFQKAQK	AMPH	AMPH	141	175	BAR	BAR							Q7TQF7;Q7TQF7
1	F1_Agilent6_20161027_FL_syn_HP_XL_SCX_f29.mgf	11496	4	2127.15	1	>sp|Q3U214|MAST3_MOUSE Microtubule-associated serine/threonine-protein kinase 3 OS=Mus musculus GN=Mast3 PE=1 SV=3	1.7e-12	1.7e-12	>sp|Q7TQF7|AMPH_MOUSE Amphiphysin OS=Mus musculus GN=Amph PE=1 SV=1	9.82e-35	2.36e-48	2	FALSE	1	1	1	1	-	-	-	Q7TQF7	Q3U214	FALSE	LNRAQEKVLQK	NVAKGR	AMPH	MAST3	23	1069									Q3U214;Q7TQF7
1	F1_Agilent5_20160610_FL_SB_syn_DSSO_XL_f26.mgf	27387	4	2421.14	4	>sp|Q9DBG3|AP2B1_MOUSE AP-2 complex subunit beta OS=Mus musculus GN=Ap2b1 PE=1 SV=1	1.92e-16	2.81e-23	>sp|P62743|AP2S1_MOUSE AP-2 complex subunit sigma OS=Mus musculus GN=Ap2s1 PE=1 SV=1	1.13e-26	1.71e-38	1	FALSE	1	1	1	1	-	-	-	Q9DBG3	P62743	FALSE	YFTTNKK	DAKHTNFVEFR	AP2B1	AP2S1	11	45			inweb evidence:'experimental interaction detection' score_combined:0.596 confidence:medium	medium	bioGRID interaction_id:1258654 PMID:26344197 assay:'Co-fractionation' throughput:'High Throughput' score:0.989837518 confidence:low ## bioGRID interaction_id:2233690 PMID:28514442 assay:'Affinity Capture-MS' throughput:'High Throughput' score:0.998420133 confidence:low	low	StringDB score_experiment:955 score_combined:997 confidence:high	high	P62743;Q9DBG3
1	F1_Agilent5_20160610_FL_SB_syn_DSSO_XL_f26.mgf	36183	5	2799.42	18	>sp|Q9DBG3|AP2B1_MOUSE AP-2 complex subunit beta OS=Mus musculus GN=Ap2b1 PE=1 SV=1	6.8e-45	2.12e-58	>sp|Q9DBG3|AP2B1_MOUSE AP-2 complex subunit beta OS=Mus musculus GN=Ap2b1 PE=1 SV=1	1.71e-53	1.79e-65	1	FALSE	1	1	1	1	-	-	-	Q9DBG3	Q9DBG3	TRUE	DSDYYNMLLKK	RPEILKQEIK	AP2B1	AP2B1	282	318									Q9DBG3;Q9DBG3
1	F1_Agilent5_20160610_FL_SB_syn_DSSO_XL_f29.mgf	32246	4	2416.25	9	>sp|P84091|AP2M1_MOUSE AP-2 complex subunit mu OS=Mus musculus GN=Ap2m1 PE=1 SV=1	2.35e-24	3.69e-35	>sp|P84091|AP2M1_MOUSE AP-2 complex subunit mu OS=Mus musculus GN=Ap2m1 PE=1 SV=1	8.45e-21	2.53e-31	1	FALSE	1	1	1	1	-	-	-	P84091	P84091	TRUE	LSKFDSER	VRYLKVFEPK	AP2M1	AP2M1	256	405	MHD	MHD							P84091;P84091
1	F1_Agilent5_20160610_FL_SB_syn_DSSO_XL_f26.mgf	29462	5	2725.34	15	>sp|P84091|AP2M1_MOUSE AP-2 complex subunit mu OS=Mus musculus GN=Ap2m1 PE=1 SV=1	8.74e-21	8.74e-21	>sp|P84091|AP2M1_MOUSE AP-2 complex subunit mu OS=Mus musculus GN=Ap2m1 PE=1 SV=1	2.01e-51	2.1e-71	1	FALSE	1	1	1	1	-	-	-	P84091	P84091	TRUE	EGIKYR	VFEPKLNYSDHDVIK	AP2M1	AP2M1	167	410		MHD							P84091;P84091
1	F1_Agilent5_20160610_FL_SB_syn_DSSO_XL_f24.mgf	30702	5	3510.68	12	>sp|P84091|AP2M1_MOUSE AP-2 complex subunit mu OS=Mus musculus GN=Ap2m1 PE=1 SV=1	7.14e-32	6.58e-43	>sp|P84091|AP2M1_MOUSE AP-2 complex subunit mu OS=Mus musculus GN=Ap2m1 PE=1 SV=1	7.48e-47	1.38e-60	1	FALSE	1	1	1	1	-	-	-	P84091	P84091	TRUE	SGKQSIAIDDCTFHQCVR	SNFKPSLLAQK	AP2M1	AP2M1	238	312	MHD	MHD							P84091;P84091
1	F1_Agilent5_20160610_FL_SB_syn_DSSO_XL_f17.mgf	32582	4	3001.3	21	>sp|P84091|AP2M1_MOUSE AP-2 complex subunit mu OS=Mus musculus GN=Ap2m1 PE=1 SV=1	2.58e-15	5.41e-24	>sp|P84091|AP2M1_MOUSE AP-2 complex subunit mu OS=Mus musculus GN=Ap2m1 PE=1 SV=1	6.87e-40	1.42e-59	1	FALSE	1	1	1	1	-	-	-	P84091	P84091	TRUE	SYLSGMPECKFGMNDK	LSKFDSER	AP2M1	AP2M1	213	256	MHD	MHD							P84091;P84091
1	F1_Agilent5_20160610_FL_SB_syn_DSSO_XL_f17.mgf	37413	4	3043.38	13	>sp|P84091|AP2M1_MOUSE AP-2 complex subunit mu OS=Mus musculus GN=Ap2m1 PE=1 SV=1	0.005121	4.4e-11	>sp|P84091|AP2M1_MOUSE AP-2 complex subunit mu OS=Mus musculus GN=Ap2m1 PE=1 SV=1	5e-27	5e-27	2	FALSE	1	1	1	1	-	-	-	P84091	P84091	TRUE	SYLSGMPECKFGMNDK	YLKVFEPK	AP2M1	AP2M1	213	405	MHD	MHD							P84091;P84091
1	F1_Agilent5_20160610_FL_SB_syn_DSSO_XL_f16.mgf	9149	4	2259.04	8	>sp|P84091|AP2M1_MOUSE AP-2 complex subunit mu OS=Mus musculus GN=Ap2m1 PE=1 SV=1	2.64e-34	9.05e-45	>sp|P84091|AP2M1_MOUSE AP-2 complex subunit mu OS=Mus musculus GN=Ap2m1 PE=1 SV=1	1.09e-31	1.09e-31	1	FALSE	1	1	1	1	-	-	-	P84091	P84091	TRUE	QGKGTADETSK	LSKFDSER	AP2M1	AP2M1	227	256	MHD	MHD							P84091;P84091
1	F1_Agilent5_20160610_FL_SB_syn_DSSO_XL_f15.mgf	17070	4	2469.21	7	>sp|P84091|AP2M1_MOUSE AP-2 complex subunit mu OS=Mus musculus GN=Ap2m1 PE=1 SV=1	3.15e-49	4.6e-61	>sp|P84091|AP2M1_MOUSE AP-2 complex subunit mu OS=Mus musculus GN=Ap2m1 PE=1 SV=1	5.52e-40	8.32e-52	1	FALSE	1	1	1	1	-	-	-	P84091	P84091	TRUE	GTADETSKSGK	SNFKPSLLAQK	AP2M1	AP2M1	235	312	MHD	MHD							P84091;P84091
1	F1_Agilent5_20160610_FL_SB_syn_DSSO_XL_f23.mgf	34858	5	3072.66	31	>sp|Q9D7N9|APMAP_MOUSE Adipocyte plasma membrane-associated protein OS=Mus musculus GN=Apmap PE=1 SV=1	2.78e-46	1.99e-56	>sp|Q9D7N9|APMAP_MOUSE Adipocyte plasma membrane-associated protein OS=Mus musculus GN=Apmap PE=1 SV=1	6.88e-37	8.69e-55	1	FALSE	1	1	1	1	-	-	-	Q9D7N9	Q9D7N9	TRUE	GLFEVNPQKR	SVKLLLSSETPIEGKK	APMAP	APMAP	178	182									Q9D7N9;Q9D7N9
1	F1_Agilent5_20160610_FL_SB_syn_DSSO_XL_f27.mgf	15823	4	2169.13	9	>sp|P12023|A4_MOUSE Amyloid beta A4 protein OS=Mus musculus GN=App PE=1 SV=3	3.33e-16	3.33e-16	>sp|P12023|A4_MOUSE Amyloid beta A4 protein OS=Mus musculus GN=App PE=1 SV=3	1.62e-16	2.42e-27	1	FALSE	1	1	1	1	-	-	-	P12023	P12023	TRUE	NLPKADK	KAVIQHFQEK	APP	APP	425	429	E2	E2							P12023;P12023
1	F1_Agilent5_20160610_FL_SB_syn_DSSO_XL_f15.mgf	11617	4	2573.24	9	>sp|P55088|AQP4_MOUSE Aquaporin-4 OS=Mus musculus GN=Aqp4 PE=1 SV=2	2.76e-24	2.5e-36	>sp|P55088|AQP4_MOUSE Aquaporin-4 OS=Mus musculus GN=Aqp4 PE=1 SV=2	2.76e-24	2.5e-36	1	FALSE	1	1	1	1	-	-	-	P55088	P55088	TRUE	EAFSKAAQQTK	EAFSKAAQQTK	AQP4	AQP4	268	268									P55088;P55088
1	F1_Agilent5_20160610_FL_SB_syn_DSSO_XL_f18.mgf	14654	4	1739.89	11	>sp|Q99PT1|GDIR1_MOUSE Rho GDP-dissociation inhibitor 1 OS=Mus musculus GN=Arhgdia PE=1 SV=3	3.71e-17	3.71e-17	>sp|Q99PT1|GDIR1_MOUSE Rho GDP-dissociation inhibitor 1 OS=Mus musculus GN=Arhgdia PE=1 SV=3	5.26e-41	5.26e-41	1	FALSE	1	1	1	1	-	-	-	Q99PT1	Q99PT1	TRUE	GVKIDK	GSYNIKSR	ARHGDIA	ARHGDIA	138	178									Q99PT1;Q99PT1
1	F1_Agilent5_20160610_FL_SB_syn_DSSO_XL_f28.mgf	31201	4	2263.16	6	>sp|Q9CVB6|ARPC2_MOUSE Actin-related protein 2/3 complex subunit 2 OS=Mus musculus GN=Arpc2 PE=1 SV=3	2.02e-20	3.24e-28	>sp|Q9CVB6|ARPC2_MOUSE Actin-related protein 2/3 complex subunit 2 OS=Mus musculus GN=Arpc2 PE=1 SV=3	4.51e-54	3.32e-69	1	FALSE	1	1	1	1	-	-	-	Q9CVB6	Q9CVB6	TRUE	TSDFLKVLNR	ARPDAEKK	ARPC2	ARPC2	275	286									Q9CVB6;Q9CVB6
1	F1_Agilent5_20160610_FL_SB_syn_DSSO_XL_f32.mgf	29173	5	2344.13	12	>sp|Q9JM76|ARPC3_MOUSE Actin-related protein 2/3 complex subunit 3 OS=Mus musculus GN=Arpc3 PE=1 SV=3	3.33e-26	7.02e-40	>sp|Q9JM76|ARPC3_MOUSE Actin-related protein 2/3 complex subunit 3 OS=Mus musculus GN=Arpc3 PE=1 SV=3	3.33e-26	3.63e-38	1	FALSE	1	1	1	1	-	-	-	Q9JM76	Q9JM76	TRUE	WWTCFVKR	KLQKCNSK	ARPC3	ARPC3	165	84									Q9JM76;Q9JM76
1	F1_Agilent5_20160610_FL_SB_syn_DSSO_XL_f15.mgf	25910	4	3040.62	23	>sp|Q9D898|ARP5L_MOUSE Actin-related protein 2/3 complex subunit 5-like protein OS=Mus musculus GN=Arpc5l PE=1 SV=1	2.16e-18	5.2e-32	>sp|P59999|ARPC4_MOUSE Actin-related protein 2/3 complex subunit 4 OS=Mus musculus GN=Arpc4 PE=1 SV=3	8.47e-55	8.47e-55	1	FALSE	1	1	1	1	-	-	-	P59999	Q9D898	FALSE	SSKELLLQPVTISR	NSPINTKNQAVK	ARPC4	ARPC5L	44	69			inweb evidence:'experimental interaction detection' score_combined:0.354 confidence:medium	medium	bioGRID interaction_id:271729 PMID:16169070 assay:'Two-hybrid' throughput:'High Throughput' score:5 confidence:low ## bioGRID interaction_id:743461 PMID:22939629 assay:'Co-fractionation' throughput:'High Throughput' score:0.974 confidence:low ## bioGRID interaction_id:920240 PMID:22863883 assay:'Co-fractionation' throughput:'High Throughput' score:-1 confidence:low ## bioGRID interaction_id:12588…	low	StringDB score_experiment:909 score_combined:996 confidence:high	high	P59999;Q9D898
1	F1_Agilent5_20160610_FL_SB_syn_DSSO_XL_f30.mgf	17579	4	2038.02	15	>sp|Q8VDN2|AT1A1_MOUSE Sodium/potassium-transporting ATPase subunit alpha-1 OS=Mus musculus GN=Atp1a1 PE=1 SV=1	9.23e-18	9.72e-26	>sp|P14094|AT1B1_MOUSE Sodium/potassium-transporting ATPase subunit beta-1 OS=Mus musculus GN=Atp1b1 PE=1 SV=1	3.02e-43	3.46e-53	1	FALSE	1	1	1	1	-	-	-	Q8VDN2	P14094	FALSE	NPKTDK	KFIWNSEKK	ATP1A1	ATP1B1	840	21			inweb evidence:'experimental interaction detection' score_combined:0.815 confidence:high	high	bioGRID interaction_id:1259014 PMID:26344197 assay:'Co-fractionation' throughput:'High Throughput' score:0.852459175 confidence:low	low	StringDB score_experiment:821 score_combined:992 confidence:high	high	P14094;Q8VDN2
1	F1_Agilent5_20160610_FL_SB_syn_DSSO_XL_f24.mgf	24837	5	3869.88	71	>sp|Q8VDN2|AT1A1_MOUSE Sodium/potassium-transporting ATPase subunit alpha-1 OS=Mus musculus GN=Atp1a1 PE=1 SV=1	2.16e-25	1.08e-38	>sp|Q8VDN2|AT1A1_MOUSE Sodium/potassium-transporting ATPase subunit alpha-1 OS=Mus musculus GN=Atp1a1 PE=1 SV=1	4.34e-50	4.34e-50	1	FALSE	1	1	1	1	-	-	-	Q8VDN2	Q8VDN2	TRUE	IISANGCKVDNSSLTGESEPQTR	HLLVMKGAPER	ATP1A1	ATP1A1	212	508									Q8VDN2;Q8VDN2
1	F1_Agilent5_20160610_FL_SB_syn_DSSO_XL_f36.mgf	24955	6	4775.27	24	>sp|Q6PIE5|AT1A2_MOUSE Sodium/potassium-transporting ATPase subunit alpha-2 OS=Mus musculus GN=Atp1a2 PE=1 SV=1	2.74e-40	5.43e-64	>sp|Q6PIE5|AT1A2_MOUSE Sodium/potassium-transporting ATPase subunit alpha-2 OS=Mus musculus GN=Atp1a2 PE=1 SV=1	7.66e-50	5.25e-72	1	FALSE	1	1	1	1	-	-	-	Q6PIE5	Q6PIE5	TRUE	IISSHGCKVDNSSLTGESEPQTR	MRDRNPKVAEIPFNSTNK	ATP1A2	ATP1A2	210	474									Q6PIE5;Q6PIE5
1	F1_Agilent5_20160610_FL_SB_syn_DSSO_XL_f22.mgf	16565	4	2232.03	29	>sp|Q6PIE5|AT1A2_MOUSE Sodium/potassium-transporting ATPase subunit alpha-2 OS=Mus musculus GN=Atp1a2 PE=1 SV=1	7.46e-31	1.49e-38	>sp|Q6PIE5|AT1A2_MOUSE Sodium/potassium-transporting ATPase subunit alpha-2 OS=Mus musculus GN=Atp1a2 PE=1 SV=1	4.68e-43	3.3e-60	1	FALSE	1	1	1	1	-	-	-	Q6PIE5	Q6PIE5	TRUE	EKELDELK	KEVAMDDHK	ATP1A2	ATP1A2	28	35									Q6PIE5;Q6PIE5
1	F1_Agilent5_20160610_FL_SB_syn_DSSO_XL_f38.mgf	20181	5	3094.48	40	>sp|Q6PIC6|AT1A3_MOUSE Sodium/potassium-transporting ATPase subunit alpha-3 OS=Mus musculus GN=Atp1a3 PE=1 SV=1	4.14e-40	5.35e-59	>sp|Q6PIC6|AT1A3_MOUSE Sodium/potassium-transporting ATPase subunit alpha-3 OS=Mus musculus GN=Atp1a3 PE=1 SV=1	1.16e-47	1.2e-63	1	FALSE	1	1	1	1	-	-	-	Q6PIC6	Q6PIC6	TRUE	ERRDLDDLKK	KYNTDCVQGLTHSK	ATP1A3	ATP1A3	26	44									Q6PIC6;Q6PIC6
1	F1_Agilent5_20160610_FL_SB_syn_DSSO_XL_f34.mgf	13027	5	2560.27	3	>sp|P14094|AT1B1_MOUSE Sodium/potassium-transporting ATPase subunit beta-1 OS=Mus musculus GN=Atp1b1 PE=1 SV=1	2.67e-06	1.18e-14	>sp|Q6PIC6|AT1A3_MOUSE Sodium/potassium-transporting ATPase subunit alpha-3 OS=Mus musculus GN=Atp1a3 PE=1 SV=1	2.61e-24	1.86e-38	1	FALSE	1	1	1	1	-	-	-	Q6PIC6	P14094	FALSE	NPRTDKLVNER	AKEEGSWKK	ATP1A3	ATP1B1	833	7			inweb evidence:'inference' score_combined:0.144 confidence:low	low			StringDB score_experiment:794 score_combined:989 confidence:high	high	P14094;Q6PIC6
1	F1_Agilent5_20160610_FL_SB_syn_DSSO_XL_f24.mgf	36546	4	2806.3	11	>sp|P14094|AT1B1_MOUSE Sodium/potassium-transporting ATPase subunit beta-1 OS=Mus musculus GN=Atp1b1 PE=1 SV=1	1.34e-26	2.37e-37	>sp|Q6PIC6|AT1A3_MOUSE Sodium/potassium-transporting ATPase subunit alpha-3 OS=Mus musculus GN=Atp1a3 PE=1 SV=1	9.36e-45	1.02e-54	1	FALSE	1	1	1	1	-	-	-	Q6PIC6	P14094	FALSE	RNPGGWVEKETYY	FIWNSEKK	ATP1A3	ATP1B1	1009	21			inweb evidence:'inference' score_combined:0.144 confidence:low	low			StringDB score_experiment:794 score_combined:989 confidence:high	high	P14094;Q6PIC6
1	F1_Agilent5_20160610_FL_SB_syn_DSSO_XL_f23.mgf	13888	5	2654.2	8	>sp|Q6PIC6|AT1A3_MOUSE Sodium/potassium-transporting ATPase subunit alpha-3 OS=Mus musculus GN=Atp1a3 PE=1 SV=1	5.74e-14	5.74e-14	>sp|Q6PIC6|AT1A3_MOUSE Sodium/potassium-transporting ATPase subunit alpha-3 OS=Mus musculus GN=Atp1a3 PE=1 SV=1	4.24e-52	4.24e-52	2	FALSE	1	1	1	1	-	-	-	Q6PIC6	Q6PIC6	TRUE	KYNTDCVQGLTHSK	GDKKDDK	ATP1A3	ATP1A3	44	5									Q6PIC6;Q6PIC6
1	F1_Agilent5_20160610_FL_SB_syn_DSSO_XL_f23.mgf	14013	5	2654.2	15	>sp|Q6PIC6|AT1A3_MOUSE Sodium/potassium-transporting ATPase subunit alpha-3 OS=Mus musculus GN=Atp1a3 PE=1 SV=1	9.07e-19	9.07e-19	>sp|Q6PIC6|AT1A3_MOUSE Sodium/potassium-transporting ATPase subunit alpha-3 OS=Mus musculus GN=Atp1a3 PE=1 SV=1	4.69e-54	1.76e-72	1	FALSE	1	1	1	1	-	-	-	Q6PIC6	Q6PIC6	TRUE	GDKKDDK	KYNTDCVQGLTHSK	ATP1A3	ATP1A3	4	44									Q6PIC6;Q6PIC6
1	F1_Agilent5_20160610_FL_SB_syn_DSSO_XL_f21.mgf	24787	5	3989.92	16	>sp|Q6PIC6|AT1A3_MOUSE Sodium/potassium-transporting ATPase subunit alpha-3 OS=Mus musculus GN=Atp1a3 PE=1 SV=1	1.73e-42	8.9e-51	>sp|Q6PIC6|AT1A3_MOUSE Sodium/potassium-transporting ATPase subunit alpha-3 OS=Mus musculus GN=Atp1a3 PE=1 SV=1	5.75e-50	1.79e-62	1	FALSE	1	1	1	1	-	-	-	Q6PIC6	Q6PIC6	TRUE	IISAHGCKVDNSSLTGESEPQTR	KVAEIPFNSTNK	ATP1A3	ATP1A3	202	466									Q6PIC6;Q6PIC6
1	F1_Agilent5_20160610_FL_SB_syn_DSSO_XL_f21.mgf	28728	5	4128.02	19	>sp|Q6PIC6|AT1A3_MOUSE Sodium/potassium-transporting ATPase subunit alpha-3 OS=Mus musculus GN=Atp1a3 PE=1 SV=1	8.96e-32	1.04e-45	>sp|Q6PIC6|AT1A3_MOUSE Sodium/potassium-transporting ATPase subunit alpha-3 OS=Mus musculus GN=Atp1a3 PE=1 SV=1	5.05e-51	1.42e-66	1	FALSE	1	1	1	1	-	-	-	Q6PIC6	Q6PIC6	TRUE	IISAHGCKVDNSSLTGESEPQTR	AVFKGGQDNIPVLK	ATP1A3	ATP1A3	202	424									Q6PIC6;Q6PIC6
1	F1_Agilent5_20160610_FL_SB_syn_DSSO_XL_f16.mgf	29635	4	2983.48	9	>sp|Q6PIC6|AT1A3_MOUSE Sodium/potassium-transporting ATPase subunit alpha-3 OS=Mus musculus GN=Atp1a3 PE=1 SV=1	2.43e-46	2.43e-46	>sp|Q6PIC6|AT1A3_MOUSE Sodium/potassium-transporting ATPase subunit alpha-3 OS=Mus musculus GN=Atp1a3 PE=1 SV=1	1.63e-38	7.44e-55	1	FALSE	1	1	1	1	-	-	-	Q6PIC6	Q6PIC6	TRUE	CIELSSGSVKLMR	KVAEIPFNSTNK	ATP1A3	ATP1A3	458	466									Q6PIC6;Q6PIC6
1	F1_Agilent5_20160610_FL_SB_syn_DSSO_XL_f28.mgf	25017	4	2270.11	33	>sp|P14094|AT1B1_MOUSE Sodium/potassium-transporting ATPase subunit beta-1 OS=Mus musculus GN=Atp1b1 PE=1 SV=1	1.42e-47	1.17e-53	>sp|P14094|AT1B1_MOUSE Sodium/potassium-transporting ATPase subunit beta-1 OS=Mus musculus GN=Atp1b1 PE=1 SV=1	5.34e-18	4.54e-32	1	FALSE	1	1	1	1	-	-	-	P14094	P14094	TRUE	FIWNSEKK	AKEEGSWKK	ATP1B1	ATP1B1	21	7									P14094;P14094
1	F1_Agilent5_20160610_FL_SB_syn_DSSO_XL_f27.mgf	15416	4	2808.22	40	>sp|P14094|AT1B1_MOUSE Sodium/potassium-transporting ATPase subunit beta-1 OS=Mus musculus GN=Atp1b1 PE=1 SV=1	4.64e-24	1.43e-31	>sp|P14094|AT1B1_MOUSE Sodium/potassium-transporting ATPase subunit beta-1 OS=Mus musculus GN=Atp1b1 PE=1 SV=1	4.1e-51	8.8e-70	1	FALSE	1	1	1	1	-	-	-	P14094	P14094	TRUE	RDEDKDK	VECKAYGENIGYSEK	ATP1B1	ATP1B1	222	278									P14094;P14094
1	F1_Agilent5_20160610_FL_SB_syn_DSSO_XL_f22.mgf	23226	5	4035.83	47	>sp|P14094|AT1B1_MOUSE Sodium/potassium-transporting ATPase subunit beta-1 OS=Mus musculus GN=Atp1b1 PE=1 SV=1	5.56e-52	2.08e-68	>sp|P14094|AT1B1_MOUSE Sodium/potassium-transporting ATPase subunit beta-1 OS=Mus musculus GN=Atp1b1 PE=1 SV=1	1.17e-49	5.46e-56	1	FALSE	1	1	1	1	-	-	-	P14094	P14094	TRUE	YNPNVLPVQCTGKRDEDK	VECKAYGENIGYSEK	ATP1B1	ATP1B1	217	278									P14094;P14094
1	F1_Agilent5_20160610_FL_SB_syn_DSSO_XL_f20.mgf	26839	4	2142.01	20	>sp|P14094|AT1B1_MOUSE Sodium/potassium-transporting ATPase subunit beta-1 OS=Mus musculus GN=Atp1b1 PE=1 SV=1	2.24e-28	5.91e-37	>sp|P14094|AT1B1_MOUSE Sodium/potassium-transporting ATPase subunit beta-1 OS=Mus musculus GN=Atp1b1 PE=1 SV=1	1.03e-32	1.31e-42	1	FALSE	1	1	1	1	-	-	-	P14094	P14094	TRUE	KFIWNSEK	AKEEGSWK	ATP1B1	ATP1B1	14	7									P14094;P14094
1	F1_Agilent5_20160610_FL_SB_syn_DSSO_XL_f26.mgf	31519	5	2866.44	16	>sp|P14231|AT1B2_MOUSE Sodium/potassium-transporting ATPase subunit beta-2 OS=Mus musculus GN=Atp1b2 PE=1 SV=2	6.58e-21	4.59e-30	>sp|P14231|AT1B2_MOUSE Sodium/potassium-transporting ATPase subunit beta-2 OS=Mus musculus GN=Atp1b2 PE=1 SV=2	6.79e-50	1.64e-70	1	FALSE	1	1	1	1	-	-	-	P14231	P14231	TRUE	INAANIATDDERDKFAGR	VAFKLR	ATP1B2	ATP1B2	276	284									P14231;P14231
1	F1_Agilent5_20160610_FL_SB_syn_DSSO_XL_f17.mgf	26938	4	2741.23	60	>sp|O55143|AT2A2_MOUSE Sarcoplasmic/endoplasmic reticulum calcium ATPase 2 OS=Mus musculus GN=Atp2a2 PE=1 SV=2	4.28e-31	2.3e-43	>sp|O55143|AT2A2_MOUSE Sarcoplasmic/endoplasmic reticulum calcium ATPase 2 OS=Mus musculus GN=Atp2a2 PE=1 SV=2	2.01e-49	2.01e-49	1	FALSE	1	1	1	1	-	-	-	O55143	O55143	TRUE	SMSVYCTPNKPSR	TSMSKMFVK	ATP2A2	ATP2A2	502	510									O55143;O55143
1	F1_Agilent5_20160610_FL_SB_syn_DSSO_XL_f15.mgf	23842	4	2515.26	41	>sp|O55143|AT2A2_MOUSE Sarcoplasmic/endoplasmic reticulum calcium ATPase 2 OS=Mus musculus GN=Atp2a2 PE=1 SV=2	5.58e-42	4.01e-53	>sp|O55143|AT2A2_MOUSE Sarcoplasmic/endoplasmic reticulum calcium ATPase 2 OS=Mus musculus GN=Atp2a2 PE=1 SV=2	1.54e-40	8.03e-50	1	FALSE	1	1	1	1	-	-	-	O55143	O55143	TRUE	TSMSKMFVK	VGSTKVPMTPGVK	ATP2A2	ATP2A2	510	533									O55143;O55143
1	F1_Agilent5_20160610_FL_SB_syn_DSSO_XL_f18.mgf	28456	4	2036.11	12	>sp|Q6Q477|AT2B4_MOUSE Plasma membrane calcium-transporting ATPase 4 OS=Mus musculus GN=Atp2b4 PE=1 SV=1	2.1e-38	1.31e-46	>sp|G5E829|AT2B1_MOUSE Plasma membrane calcium-transporting ATPase 1 OS=Mus musculus GN=Atp2b1 PE=1 SV=1	1.07e-48	1.07e-48	1	FALSE	1	1	1	1	-	-	-	G5E829	Q6Q477	FALSE	GASEIILKK	KSMSTVIR	ATP2B1	ATP2B4	609	574									G5E829;Q6Q477
1	F1_Agilent5_20160610_FL_SB_syn_DSSO_XL_f22.mgf	29302	5	3827.75	120	>sp|Q9R0K7|AT2B2_MOUSE Plasma membrane calcium-transporting ATPase 2 OS=Mus musculus GN=Atp2b2 PE=1 SV=2	5.38e-55	1.99e-70	>sp|Q9R0K7|AT2B2_MOUSE Plasma membrane calcium-transporting ATPase 2 OS=Mus musculus GN=Atp2b2 PE=1 SV=2	9.99e-51	1.8e-75	1	FALSE	1	1	1	1	-	-	-	Q9R0K7	Q9R0K7	TRUE	SVDKDPMLLSGTHVMEGSGR	IKETYGDTEAICR	ATP2B2	ATP2B2	254	47									Q9R0K7;Q9R0K7
1	F1_Agilent5_20160610_FL_SB_syn_DSSO_XL_f28.mgf	17984	4	2242.05	22	>sp|Q6Q477|AT2B4_MOUSE Plasma membrane calcium-transporting ATPase 4 OS=Mus musculus GN=Atp2b4 PE=1 SV=1	4.99e-40	3.91e-49	>sp|Q6Q477|AT2B4_MOUSE Plasma membrane calcium-transporting ATPase 4 OS=Mus musculus GN=Atp2b4 PE=1 SV=1	1.02e-21	1.93e-32	1	FALSE	1	1	1	1	-	-	-	Q6Q477	Q6Q477	TRUE	EGEIKSFR	SKDRDNMVR	ATP2B4	ATP2B4	613	618									Q6Q477;Q6Q477
1	F1_Agilent5_20160610_FL_SB_syn_DSSO_XL_f23.mgf	28952	4	2673.35	58	>sp|Q03265|ATPA_MOUSE ATP synthase subunit alpha, mitochondrial OS=Mus musculus GN=Atp5a1 PE=1 SV=1	6.57e-33	7.15e-45	>sp|Q03265|ATPA_MOUSE ATP synthase subunit alpha, mitochondrial OS=Mus musculus GN=Atp5a1 PE=1 SV=1	3.14e-52	3.02e-71	1	FALSE	1	1	1	1	-	-	-	Q03265	Q03265	TRUE	GPIGSKTR	DNGKHALIIYDDLSK	ATP5F1A	ATP5F1A	167	305									Q03265;Q03265
1	F1_Agilent5_20160610_FL_SB_syn_DSSO_XL_f22.mgf	18752	5	3256.55	96	>sp|Q03265|ATPA_MOUSE ATP synthase subunit alpha, mitochondrial OS=Mus musculus GN=Atp5a1 PE=1 SV=1	1.37e-39	1.61e-50	>sp|Q03265|ATPA_MOUSE ATP synthase subunit alpha, mitochondrial OS=Mus musculus GN=Atp5a1 PE=1 SV=1	2.27e-48	4.14e-67	1	FALSE	1	1	1	1	-	-	-	Q03265	Q03265	TRUE	VGSAAQTRAMKQVAGTMK	SDGKISEQSDAK	ATP5F1A	ATP5F1A	427	531									Q03265;Q03265
1	F1_Agilent5_20160610_FL_SB_syn_DSSO_XL_f19.mgf	40575	5	4085.2	14	>sp|P56480|ATPB_MOUSE ATP synthase subunit beta, mitochondrial OS=Mus musculus GN=Atp5b PE=1 SV=2	1.09e-33	4.92e-46	>sp|P56480|ATPB_MOUSE ATP synthase subunit beta, mitochondrial OS=Mus musculus GN=Atp5b PE=1 SV=2	1.13e-29	3.98e-48	1	FALSE	1	1	1	1	-	-	-	P56480	P56480	TRUE	VLDSGAPIKIPVGPETLGR	IMNVIGEPIDERGPIKTK	ATP5F1B	ATP5F1B	133	159									P56480;P56480
1	F1_Agilent5_20160610_FL_SB_syn_DSSO_XL_f15.mgf	24774	4	3266.57	6	>sp|P56382|ATP5E_MOUSE ATP synthase subunit epsilon, mitochondrial OS=Mus musculus GN=Atp5e PE=1 SV=2	3.09e-27	4.23e-42	>sp|Q9D3D9|ATPD_MOUSE ATP synthase subunit delta, mitochondrial OS=Mus musculus GN=Atp5d PE=1 SV=1	1.42e-50	5e-70	1	FALSE	1	1	1	1	-	-	-	Q9D3D9	P56382	FALSE	ANLEKAQSELSGAADEAAR	FSQICAKAVR	ATP5F1D	ATP5F1E	136	21							StringDB score_experiment:963 score_combined:999 confidence:high	high	P56382;Q9D3D9
1	F1_Agilent5_20160610_FL_SB_syn_DSSO_XL_f28.mgf	28359	4	2428.32	25	>sp|P97450|ATP5J_MOUSE ATP synthase-coupling factor 6, mitochondrial OS=Mus musculus GN=Atp5j PE=1 SV=1	3.76e-29	1e-38	>sp|Q9CQQ7|AT5F1_MOUSE ATP synthase F(0) complex subunit B1, mitochondrial OS=Mus musculus GN=Atp5f1 PE=1 SV=1	2.29e-42	1.04e-64	1	FALSE	1	1	1	1	-	-	-	Q9CQQ7	P97450	FALSE	HVVKSISVQQEK	LFVDKIR	ATP5PB	ATP5PF	225	46							StringDB score_experiment:763 score_combined:988 confidence:high	high	P97450;Q9CQQ7
1	F1_Agilent5_20160610_FL_SB_syn_DSSO_XL_f21.mgf	34491	5	3173.63	49	>sp|Q9DCX2|ATP5H_MOUSE ATP synthase subunit d, mitochondrial OS=Mus musculus GN=Atp5h PE=1 SV=3	9.03e-50	1.57e-64	>sp|Q9DCX2|ATP5H_MOUSE ATP synthase subunit d, mitochondrial OS=Mus musculus GN=Atp5h PE=1 SV=3	1.65e-52	7.41e-72	1	FALSE	1	1	1	1	-	-	-	Q9DCX2	Q9DCX2	TRUE	ANVAKPGLVDDFEKK	YNALKIPVPEDK	ATP5PD	ATP5PD	72	78									Q9DCX2;Q9DCX2
1	F1_Agilent5_20160610_FL_SB_syn_DSSO_XL_f15.mgf	21457	4	2542.25	28	>sp|P97450|ATP5J_MOUSE ATP synthase-coupling factor 6, mitochondrial OS=Mus musculus GN=Atp5j PE=1 SV=1	7.04e-16	5.24e-26	>sp|Q9DCX2|ATP5H_MOUSE ATP synthase subunit d, mitochondrial OS=Mus musculus GN=Atp5h PE=1 SV=3	4.55e-51	7.31e-73	1	FALSE	1	1	1	1	-	-	-	Q9DCX2	P97450	FALSE	ANVAKPGLVDDFEK	LKQMYGK	ATP5PD	ATP5PF	63	79							StringDB score_experiment:796 score_combined:998 confidence:high	high	P97450;Q9DCX2
1	F1_Agilent5_20160610_FL_SB_syn_DSSO_XL_f37.mgf	12696	4	2030.1	66	>sp|Q06185|ATP5I_MOUSE ATP synthase subunit e, mitochondrial OS=Mus musculus GN=Atp5i PE=1 SV=2	2.29e-35	1.43e-43	>sp|Q06185|ATP5I_MOUSE ATP synthase subunit e, mitochondrial OS=Mus musculus GN=Atp5i PE=1 SV=2	8.78e-39	3.01e-49	1	FALSE	1	1	1	1	-	-	-	Q06185	Q06185	TRUE	RIAAEEKK	RLDELKR	ATP5ME	ATP5ME	48	55									Q06185;Q06185
1	F1_Agilent5_20160610_FL_SB_syn_DSSO_XL_f15.mgf	32497	4	2821.4	6	>sp|P03930|ATP8_MOUSE ATP synthase protein 8 OS=Mus musculus GN=Mtatp8 PE=1 SV=1	2.73e-17	1.68e-24	>sp|P97450|ATP5J_MOUSE ATP synthase-coupling factor 6, mitochondrial OS=Mus musculus GN=Atp5j PE=1 SV=1	1.18e-47	5.18e-58	1	FALSE	1	1	1	1	-	-	-	P97450	P03930	FALSE	FDDPKFEVIDKPQS	VKTPWELK	ATP5PF	MTATP8	105	48									P03930;P97450
1	F1_Agilent5_20160610_FL_SB_syn_DSSO_XL_f32.mgf	28278	5	3359.78	67	>sp|Q9Z1G4|VPP1_MOUSE V-type proton ATPase 116 kDa subunit a isoform 1 OS=Mus musculus GN=Atp6v0a1 PE=1 SV=3	1.82e-25	1.14e-36	>sp|Q9Z1G4|VPP1_MOUSE V-type proton ATPase 116 kDa subunit a isoform 1 OS=Mus musculus GN=Atp6v0a1 PE=1 SV=3	6.97e-50	6.87e-69	1	FALSE	1	1	1	1	-	-	-	Q9Z1G4	Q9Z1G4	TRUE	IENELKEINTNQEALK	LRFVEKEIRK	ATP6V0A1	ATP6V0A1	109	70									Q9Z1G4;Q9Z1G4
1	F1_Agilent5_20160610_FL_SB_syn_DSSO_XL_f26.mgf	28851	4	2696.31	9	>sp|P50516|VATA_MOUSE V-type proton ATPase catalytic subunit A OS=Mus musculus GN=Atp6v1a PE=1 SV=2	5.4e-21	1.85e-31	>sp|P62814|VATB2_MOUSE V-type proton ATPase subunit B, brain isoform OS=Mus musculus GN=Atp6v1b2 PE=1 SV=1	2.24e-54	2.24e-54	1	FALSE	1	1	1	1	-	-	-	P50516	P62814	FALSE	LPKIRDEDK	KTSCEFTGDILR	ATP6V1A	ATP6V1B2	8	109			inweb evidence:'experimental interaction detection' score_combined:0.754 confidence:high	high	bioGRID interaction_id:1259234 PMID:26344197 assay:'Co-fractionation' throughput:'High Throughput' score:0.999999953 confidence:low	low	StringDB score_experiment:890 score_combined:998 confidence:high	high	P50516;P62814
1	F1_Agilent5_20160610_FL_SB_syn_DSSO_XL_f23.mgf	31674	4	3015.57	15	>sp|P50518|VATE1_MOUSE V-type proton ATPase subunit E 1 OS=Mus musculus GN=Atp6v1e1 PE=1 SV=2	3.12e-43	2.15e-52	>sp|P62814|VATB2_MOUSE V-type proton ATPase subunit B, brain isoform OS=Mus musculus GN=Atp6v1b2 PE=1 SV=1	2.16e-30	1.1e-44	1	FALSE	1	1	1	1	-	-	-	P62814	P50518	FALSE	YAEIVHLTLPDGTKR	IKVSNTLESR	ATP6V1B2	ATP6V1E1	81	191			inweb evidence:'inference' score_combined:0.781 confidence:high	high	bioGRID interaction_id:746102 PMID:22939629 assay:'Co-fractionation' throughput:'High Throughput' score:0.99 confidence:low ## bioGRID interaction_id:1259248 PMID:26344197 assay:'Co-fractionation' throughput:'High Throughput' score:1 confidence:low	low	StringDB score_experiment:843 score_combined:997 confidence:high	high	P50518;P62814
1	F1_Agilent5_20160610_FL_SB_syn_DSSO_XL_f18.mgf	14635	4	2036.04	34	>sp|P57746|VATD_MOUSE V-type proton ATPase subunit D OS=Mus musculus GN=Atp6v1d PE=1 SV=1	1.72e-26	3.04e-37	>sp|P57746|VATD_MOUSE V-type proton ATPase subunit D OS=Mus musculus GN=Atp6v1d PE=1 SV=1	9.37e-55	9.35e-70	1	FALSE	1	1	1	1	-	-	-	P57746	P57746	TRUE	MAQTIMKAR	LKGAQTGR	ATP6V1D	ATP6V1D	20	24									P57746;P57746
1	F1_Agilent5_20160610_FL_SB_syn_DSSO_XL_f17.mgf	22942	4	2620.28	24	>sp|P50518|VATE1_MOUSE V-type proton ATPase subunit E 1 OS=Mus musculus GN=Atp6v1e1 PE=1 SV=2	1.88e-25	1.66e-31	>sp|P50518|VATE1_MOUSE V-type proton ATPase subunit E 1 OS=Mus musculus GN=Atp6v1e1 PE=1 SV=2	1.83e-53	2.07e-66	1	FALSE	1	1	1	1	-	-	-	P50518	P50518	TRUE	EKQIEQQK	KIQMSNLMNQAR	ATP6V1E1	ATP6V1E1	62	69									P50518;P50518
1	F1_Agilent5_20160610_FL_SB_syn_DSSO_XL_f20.mgf	5874	5	2615.23	78	>sp|Q91XV3|BASP1_MOUSE Brain acid soluble protein 1 OS=Mus musculus GN=Basp1 PE=1 SV=3	5.42e-33	4.92e-44	>sp|Q91XV3|BASP1_MOUSE Brain acid soluble protein 1 OS=Mus musculus GN=Basp1 PE=1 SV=3	2.66e-52	3.9e-72	1	FALSE	1	1	1	1	-	-	-	Q91XV3	Q91XV3	TRUE	AEEKEADK	AAAAKEEAPKAEPEK	BASP1	BASP1	72	81									Q91XV3;Q91XV3
1	F1_Agilent5_20160610_FL_SB_syn_DSSO_XL_f19.mgf	5321	4	2780.22	24	>sp|Q91XV3|BASP1_MOUSE Brain acid soluble protein 1 OS=Mus musculus GN=Basp1 PE=1 SV=3	8.16e-28	1.95e-38	>sp|Q91XV3|BASP1_MOUSE Brain acid soluble protein 1 OS=Mus musculus GN=Basp1 PE=1 SV=3	5.31e-54	5.31e-54	1	FALSE	1	1	1	1	-	-	-	Q91XV3	Q91XV3	TRUE	ESTEEKPKDAADGEAK	AEEKEADK	BASP1	BASP1	60	72									Q91XV3;Q91XV3
1	F1_Agilent5_20160610_FL_SB_syn_DSSO_XL_f18.mgf	8921	4	2929.35	12	>sp|Q91XV3|BASP1_MOUSE Brain acid soluble protein 1 OS=Mus musculus GN=Basp1 PE=1 SV=3	3.49e-09	1.16e-30	>sp|Q91XV3|BASP1_MOUSE Brain acid soluble protein 1 OS=Mus musculus GN=Basp1 PE=1 SV=3	0.000139586	8.4e-21	1	FALSE	1	1	1	1	-	-	-	Q91XV3	Q91XV3	TRUE	DAADGEAKAEEK	AAAAKEEAPKAEPEK	BASP1	BASP1	68	81									Q91XV3;Q91XV3
1	F1_Agilent5_20160610_FL_SB_syn_DSSO_XL_f15.mgf	6240	4	2697.22	22	>sp|Q91XV3|BASP1_MOUSE Brain acid soluble protein 1 OS=Mus musculus GN=Basp1 PE=1 SV=3	1.59e-18	8.52e-31	>sp|Q91XV3|BASP1_MOUSE Brain acid soluble protein 1 OS=Mus musculus GN=Basp1 PE=1 SV=3	1.38e-45	1.38e-45	1	FALSE	1	1	1	1	-	-	-	Q91XV3	Q91XV3	TRUE	GYNVNDEKAK	KAEGAGTEEEGTPK	BASP1	BASP1	18	25									Q91XV3;Q91XV3
1	F1_Agilent5_20160610_FL_SB_syn_DSSO_XL_f32.mgf	15877	5	2262.23	25	>sp|Q61335|BAP31_MOUSE B-cell receptor-associated protein 31 OS=Mus musculus GN=Bcap31 PE=1 SV=4	5.18e-15	5.18e-15	>sp|Q61335|BAP31_MOUSE B-cell receptor-associated protein 31 OS=Mus musculus GN=Bcap31 PE=1 SV=4	1.38e-32	3.69e-52	1	FALSE	1	1	1	1	-	-	-	Q61335	Q61335	TRUE	SLKNDLRK	LKDELASTKK	BCAP31	BCAP31	184	191									Q61335;Q61335
1	F1_Agilent5_20160610_FL_SB_syn_DSSO_XL_f27.mgf	39095	5	2391.21	4	>sp|O08532|CA2D1_MOUSE Voltage-dependent calcium channel subunit alpha-2/delta-1 OS=Mus musculus GN=Cacna2d1 PE=1 SV=1	6.77e-14	6.77e-14	>sp|Q9D0M5|DYL2_MOUSE Dynein light chain 2, cytoplasmic OS=Mus musculus GN=Dynll2 PE=1 SV=1	1.05e-49	1.05e-49	2	FALSE	1	1	1	1	-	-	-	O08532	Q9D0M5	FALSE	YNKDKK	YNIEKDIAAYIK	CACNA2D1	DYNLL2	378	36	VWFA								O08532;Q9D0M5
1	F1_Agilent5_20160610_FL_SB_syn_DSSO_XL_f26.mgf	12759	5	2524.23	20	>sp|Q8BLQ9|CADM2_MOUSE Cell adhesion molecule 2 OS=Mus musculus GN=Cadm2 PE=1 SV=2	1.66e-53	2.92e-68	>sp|Q8BLQ9|CADM2_MOUSE Cell adhesion molecule 2 OS=Mus musculus GN=Cadm2 PE=1 SV=2	2.52e-29	3.97e-52	1	FALSE	1	1	1	1	-	-	-	Q8BLQ9	Q8BLQ9	TRUE	TSGSKPAADIR	YLKEEDANRK	CADM2	CADM2	152	173	Ig-like C2-type 1	Ig-like C2-type 1							Q8BLQ9;Q8BLQ9
1	F1_Agilent5_20160610_FL_SB_syn_DSSO_XL_f25.mgf	20433	4	2361.18	4	>sp|Q8BLQ9|CADM2_MOUSE Cell adhesion molecule 2 OS=Mus musculus GN=Cadm2 PE=1 SV=2	1.55e-12	2.15e-20	>sp|Q99N28|CADM3_MOUSE Cell adhesion molecule 3 OS=Mus musculus GN=Cadm3 PE=1 SV=1	7.05e-32	8.93e-42	1	FALSE	1	1	1	1	-	-	-	Q8BLQ9	Q99N28	FALSE	DVKYLK	EGQKLLLHCEGR	CADM2	CADM3	170	247	Ig-like C2-type 1	Ig-like C2-type 2							Q8BLQ9;Q99N28
1	F1_Agilent6_20161222_FL_syn_HP_micro_HPH_f7.mgf	9662	4	2510.23	1	>sp|Q8BLQ9|CADM2_MOUSE Cell adhesion molecule 2 OS=Mus musculus GN=Cadm2 PE=1 SV=2	3.09e-07	1.27e-19	>sp|Q8BLQ9|CADM2_MOUSE Cell adhesion molecule 2 OS=Mus musculus GN=Cadm2 PE=1 SV=2	5.88e-05	5.33e-15	2	FALSE	1	1	1	1	-	-	-	Q8BLQ9	Q8BLQ9	TRUE	NDKEIKDVK	YLKEEDANRK	CADM2	CADM2	167	173	Ig-like C2-type 1	Ig-like C2-type 1							Q8BLQ9;Q8BLQ9
1	F1_Agilent5_20160610_FL_SB_syn_DSSO_XL_f22.mgf	8138	5	3179.41	60	>sp|Q99N28|CADM3_MOUSE Cell adhesion molecule 3 OS=Mus musculus GN=Cadm3 PE=1 SV=1	2.39e-33	4.22e-53	>sp|Q99N28|CADM3_MOUSE Cell adhesion molecule 3 OS=Mus musculus GN=Cadm3 PE=1 SV=1	1.14e-51	1.16e-66	1	FALSE	1	1	1	1	-	-	-	Q99N28	Q99N28	TRUE	EKETATLNCQSSGSK	KGDQELHGDQTR	CADM3	CADM3	143	165	Ig-like C2-type 1	Ig-like C2-type 1							Q99N28;Q99N28
1	F1_Agilent5_20160610_FL_SB_syn_DSSO_XL_f30.mgf	32679	5	3793.76	17	>sp|P14211|CALR_MOUSE Calreticulin OS=Mus musculus GN=Calr PE=1 SV=1	1.36e-54	1.4e-70	>sp|P14211|CALR_MOUSE Calreticulin OS=Mus musculus GN=Calr PE=1 SV=1	8.88e-46	4.16e-67	1	FALSE	1	1	1	1	-	-	-	P14211	P14211	TRUE	DKQDEEQRLKEEEEDK	FVLSSGKFYGDLEK	CALR	CALR	368	55									P14211;P14211
1	F1_Agilent5_20160610_FL_SB_syn_DSSO_XL_f27.mgf	31196	5	2341.14	23	>sp|P14211|CALR_MOUSE Calreticulin OS=Mus musculus GN=Calr PE=1 SV=1	3.73e-17	3.73e-17	>sp|P14211|CALR_MOUSE Calreticulin OS=Mus musculus GN=Calr PE=1 SV=1	1.69e-52	8.19e-73	1	FALSE	1	1	1	1	-	-	-	P14211	P14211	TRUE	WVESKHK	SDFGKFVLSSGK	CALR	CALR	41	48									P14211;P14211
1	F1_Agilent5_20160610_FL_SB_syn_DSSO_XL_f37.mgf	5709	5	2467.2	20	>sp|P35564|CALX_MOUSE Calnexin OS=Mus musculus GN=Canx PE=1 SV=1	5.17e-25	2.22e-41	>sp|P35564|CALX_MOUSE Calnexin OS=Mus musculus GN=Canx PE=1 SV=1	1.23e-46	1.76e-63	1	FALSE	1	1	1	1	-	-	-	P35564	P35564	TRUE	AKHHAISAK	AKKDDTDDEIAK	CANX	CANX	128	91									P35564;P35564
1	F1_Agilent5_20160610_FL_SB_syn_DSSO_XL_f32.mgf	21515	4	2868.39	18	>sp|P40124|CAP1_MOUSE Adenylyl cyclase-associated protein 1 OS=Mus musculus GN=Cap1 PE=1 SV=4	8.04e-52	3.28e-67	>sp|P40124|CAP1_MOUSE Adenylyl cyclase-associated protein 1 OS=Mus musculus GN=Cap1 PE=1 SV=4	2.99e-54	5.38e-69	1	FALSE	1	1	1	1	-	-	-	P40124	P40124	TRUE	MSKEIGGDVQK	HAEMVHTGLKLER	CAP1	CAP1	62	80									P40124;P40124
1	F1_Agilent5_20160610_FL_SB_syn_DSSO_XL_f22.mgf	34001	4	2199.14	6	>sp|O88456|CPNS1_MOUSE Calpain small subunit 1 OS=Mus musculus GN=Capns1 PE=1 SV=1	1.02e-46	1.3e-54	>sp|O88456|CPNS1_MOUSE Calpain small subunit 1 OS=Mus musculus GN=Capns1 PE=1 SV=1	2.46e-38	1.83e-48	1	FALSE	1	1	1	1	-	-	-	O88456	O88456	TRUE	YLWNNIKK	WQAIYKR	CAPNS1	CAPNS1	173	180	EF-hand 2	EF-hand 3							O88456;O88456
1	F1_Agilent5_20160610_FL_SB_syn_DSSO_XL_f35.mgf	19286	5	2816.43	15	>sp|Q60865|CAPR1_MOUSE Caprin-1 OS=Mus musculus GN=Caprin1 PE=1 SV=2	2.69e-22	1.21e-34	>sp|Q60865|CAPR1_MOUSE Caprin-1 OS=Mus musculus GN=Caprin1 PE=1 SV=2	2.47e-38	2e-52	1	FALSE	1	1	1	1	-	-	-	Q60865	Q60865	TRUE	REQLMREEAEQKR	ALKEIVER	CAPRIN1	CAPRIN1	142	232									Q60865;Q60865
1	F1_Agilent5_20160610_FL_SB_syn_DSSO_XL_f16.mgf	6487	4	2290.16	10	>sp|Q6P9K8|CSKI1_MOUSE Caskin-1 OS=Mus musculus GN=Caskin1 PE=1 SV=2	1.57e-21	3.79e-34	>sp|Q6P9K8|CSKI1_MOUSE Caskin-1 OS=Mus musculus GN=Caskin1 PE=1 SV=2	1.02e-18	9.28e-30	1	FALSE	1	1	1	1	-	-	-	Q6P9K8	Q6P9K8	TRUE	VEASATLKR	AKQSQQENVK	CASKIN1	CASKIN1	1127	1133									Q6P9K8;Q6P9K8
1	F1_Agilent5_20160610_FL_SB_syn_DSSO_XL_f24.mgf	35527	4	3016.49	5	>sp|Q8K1A6|C2D1A_MOUSE Coiled-coil and C2 domain-containing protein 1A OS=Mus musculus GN=Cc2d1a PE=1 SV=2	1	3.43e-10	>sp|Q8K1A6|C2D1A_MOUSE Coiled-coil and C2 domain-containing protein 1A OS=Mus musculus GN=Cc2d1a PE=1 SV=2	1.32e-08	4.54e-18	2	FALSE	1	1	1	1	-	-	-	Q8K1A6	Q8K1A6	TRUE	AKHQDDTATATR	IAKSFDPVLEALSR	CC2D1A	CC2D1A	268	284									Q8K1A6;Q8K1A6
1	F1_Agilent5_20160610_FL_SB_syn_DSSO_XL_f28.mgf	14739	4	2678.28	11	>sp|Q3TVA9|CC136_MOUSE Coiled-coil domain-containing protein 136 OS=Mus musculus GN=Ccdc136 PE=1 SV=2	3.38e-22	1.25e-30	>sp|Q3TVA9|CC136_MOUSE Coiled-coil domain-containing protein 136 OS=Mus musculus GN=Ccdc136 PE=1 SV=2	1.12e-45	4.15e-54	1	FALSE	1	1	1	1	-	-	-	Q3TVA9	Q3TVA9	TRUE	RTSEEEQKR	ELKCAQNEVLR	CCDC136	CCDC136	337	344									Q3TVA9;Q3TVA9
1	F1_Agilent5_20160610_FL_SB_syn_DSSO_XL_f26.mgf	17957	4	2098.1	4	>sp|Q5SNZ0|GRDN_MOUSE Girdin OS=Mus musculus GN=Ccdc88a PE=1 SV=2	4.45e-16	1.29e-24	>sp|Q5SNZ0|GRDN_MOUSE Girdin OS=Mus musculus GN=Ccdc88a PE=1 SV=2	1.33e-23	2.97e-30	1	FALSE	1	1	1	1	-	-	-	Q5SNZ0	Q5SNZ0	TRUE	VKDIEK	ENKILHESIK	CCDC88A	CCDC88A	583	590									Q5SNZ0;Q5SNZ0
1	F1_Agilent5_20160610_FL_SB_syn_DSSO_XL_f26.mgf	9126	4	2099.99	8	>sp|P80318|TCPG_MOUSE T-complex protein 1 subunit gamma OS=Mus musculus GN=Cct3 PE=1 SV=1	2.46e-21	9.25e-30	>sp|P80318|TCPG_MOUSE T-complex protein 1 subunit gamma OS=Mus musculus GN=Cct3 PE=1 SV=1	7.51e-36	2.13e-49	1	FALSE	1	1	1	1	-	-	-	P80318	P80318	TRUE	IDDIVSGHKK	KGDDQNR	CCT3	CCT3	527	529									P80318;P80318
1	F1_Agilent5_20160610_FL_SB_syn_DSSO_XL_f28.mgf	15235	4	1936	9	>sp|P80317|TCPZ_MOUSE T-complex protein 1 subunit zeta OS=Mus musculus GN=Cct6a PE=1 SV=3	2.91e-26	3.07e-34	>sp|P80317|TCPZ_MOUSE T-complex protein 1 subunit zeta OS=Mus musculus GN=Cct6a PE=1 SV=3	1.57e-25	8.62e-35	1	FALSE	1	1	1	1	-	-	-	P80317	P80317	TRUE	KIIELK	KKVCGDSDK	CCT6A	CCT6A	273	280									P80317;P80317
1	F1_Agilent5_20160610_FL_SB_syn_DSSO_XL_f22.mgf	8804	4	2540.32	12	>sp|Q9JKC6|CEND_MOUSE Cell cycle exit and neuronal differentiation protein 1 OS=Mus musculus GN=Cend1 PE=1 SV=1	1.52e-11	3.05e-21	>sp|Q9JKC6|CEND_MOUSE Cell cycle exit and neuronal differentiation protein 1 OS=Mus musculus GN=Cend1 PE=1 SV=1	1.74e-12	2.07e-28	1	FALSE	1	1	1	1	-	-	-	Q9JKC6	Q9JKC6	TRUE	ATPAADGKAPLTKPVK	KDTQAEK	CEND1	CEND1	33	42									Q9JKC6;Q9JKC6
1	F1_Agilent5_20160610_FL_SB_syn_DSSO_XL_f21.mgf	14046	4	2763.49	14	>sp|Q9JKC6|CEND_MOUSE Cell cycle exit and neuronal differentiation protein 1 OS=Mus musculus GN=Cend1 PE=1 SV=1	3.53e-05	5.55e-16	>sp|Q9JKC6|CEND_MOUSE Cell cycle exit and neuronal differentiation protein 1 OS=Mus musculus GN=Cend1 PE=1 SV=1	1.8e-44	5.19e-61	1	FALSE	1	1	1	1	-	-	-	Q9JKC6	Q9JKC6	TRUE	VPQATAEAKATPAADGK	APLTKPVKK	CEND1	CEND1	25	38									Q9JKC6;Q9JKC6
1	F1_Agilent5_20160610_FL_SB_syn_DSSO_XL_f20.mgf	10728	4	3050.58	21	>sp|Q9JKC6|CEND_MOUSE Cell cycle exit and neuronal differentiation protein 1 OS=Mus musculus GN=Cend1 PE=1 SV=1	1	5.66e-11	>sp|Q9JKC6|CEND_MOUSE Cell cycle exit and neuronal differentiation protein 1 OS=Mus musculus GN=Cend1 PE=1 SV=1	2.76e-24	2.76e-24	2	FALSE	1	1	1	1	-	-	-	Q9JKC6	Q9JKC6	TRUE	APLTKPVKK	DTQAEKQEQAAAPGPAATK	CEND1	CEND1	41	48									Q9JKC6;Q9JKC6
1	F1_Agilent5_20160610_FL_SB_syn_DSSO_XL_f16.mgf	6493	4	1828.97	24	>sp|Q9JKC6|CEND_MOUSE Cell cycle exit and neuronal differentiation protein 1 OS=Mus musculus GN=Cend1 PE=1 SV=1	1.18e-22	1.18e-22	>sp|Q9JKC6|CEND_MOUSE Cell cycle exit and neuronal differentiation protein 1 OS=Mus musculus GN=Cend1 PE=1 SV=1	1.09e-19	1.09e-19	1	FALSE	1	1	1	1	-	-	-	Q9JKC6	Q9JKC6	TRUE	APLTKPVK	KDTQAEK	CEND1	CEND1	38	42									Q9JKC6;Q9JKC6
1	F1_Agilent5_20160610_FL_SB_syn_DSSO_XL_f26.mgf	11114	4	2715.28	17	>sp|Q8BMK4|CKAP4_MOUSE Cytoskeleton-associated protein 4 OS=Mus musculus GN=Ckap4 PE=1 SV=2	1.34e-49	1.77e-62	>sp|Q8BMK4|CKAP4_MOUSE Cytoskeleton-associated protein 4 OS=Mus musculus GN=Ckap4 PE=1 SV=2	1.52e-17	2.25e-30	1	FALSE	1	1	1	1	-	-	-	Q8BMK4	Q8BMK4	TRUE	NSQHKQDLTEK	AVKEGESELNR	CKAP4	CKAP4	161	170									Q8BMK4;Q8BMK4
1	F1_Agilent5_20160610_FL_SB_syn_DSSO_XL_f22.mgf	14735	4	2678.34	7	>sp|Q8BMK4|CKAP4_MOUSE Cytoskeleton-associated protein 4 OS=Mus musculus GN=Ckap4 PE=1 SV=2	2.53e-11	1.72e-22	>sp|Q8BMK4|CKAP4_MOUSE Cytoskeleton-associated protein 4 OS=Mus musculus GN=Ckap4 PE=1 SV=2	3.88e-35	4.06e-47	1	FALSE	1	1	1	1	-	-	-	Q8BMK4	Q8BMK4	TRUE	VASLEESKGDRSQDVK	TLKDAVK	CKAP4	CKAP4	259	270									Q8BMK4;Q8BMK4
1	F1_Agilent5_20160610_FL_SB_syn_DSSO_XL_f15.mgf	28917	4	2964.49	9	>sp|Q8BMK4|CKAP4_MOUSE Cytoskeleton-associated protein 4 OS=Mus musculus GN=Ckap4 PE=1 SV=2	3.26e-23	2.34e-34	>sp|Q8BMK4|CKAP4_MOUSE Cytoskeleton-associated protein 4 OS=Mus musculus GN=Ckap4 PE=1 SV=2	2.63e-52	4.26e-67	1	FALSE	1	1	1	1	-	-	-	Q8BMK4	Q8BMK4	TRUE	SINDNIAIFTDVQKR	SQKEINEVK	CKAP4	CKAP4	239	243									Q8BMK4;Q8BMK4
1	F1_Agilent5_20160610_FL_SB_syn_DSSO_XL_f37.mgf	21616	4	1848.04	28	>sp|Q04447|KCRB_MOUSE Creatine kinase B-type OS=Mus musculus GN=Ckb PE=1 SV=1	2.4e-19	2.4e-19	>sp|Q04447|KCRB_MOUSE Creatine kinase B-type OS=Mus musculus GN=Ckb PE=1 SV=1	5.36e-38	6.95e-47	1	FALSE	1	1	1	1	-	-	-	Q04447	Q04447	TRUE	FSEVLKR	LRLQKR	CKB	CKB	313	319	Phosphagen kinase C-terminal	Phosphagen kinase C-terminal							Q04447;Q04447
1	F1_Agilent5_20160610_FL_SB_syn_DSSO_XL_f16.mgf	10778	4	1986.9	5	>sp|Q60771|CLD11_MOUSE Claudin-11 OS=Mus musculus GN=Cldn11 PE=1 SV=1	2.17e-20	2.17e-20	>sp|Q60771|CLD11_MOUSE Claudin-11 OS=Mus musculus GN=Cldn11 PE=1 SV=1	1.88e-13	2.38e-23	1	FALSE	1	1	1	1	-	-	-	Q60771	Q60771	TRUE	KMDELGSK	KMDELGSK	CLDN11	CLDN11	43	43									Q60771;Q60771
1	F1_Agilent5_20160610_FL_SB_syn_DSSO_XL_f34.mgf	24598	4	2379.23	21	>sp|Q68FD5|CLH1_MOUSE Clathrin heavy chain 1 OS=Mus musculus GN=Cltc PE=1 SV=3	1.05e-16	1.53e-23	>sp|Q68FD5|CLH1_MOUSE Clathrin heavy chain 1 OS=Mus musculus GN=Cltc PE=1 SV=3	3.25e-41	2.58e-60	1	FALSE	1	1	1	1	-	-	-	Q68FD5	Q68FD5	TRUE	LEKHELIEFRR	KDSLYK	CLTC	CLTC	1501	1530									Q68FD5;Q68FD5
1	F1_Agilent5_20160610_FL_SB_syn_DSSO_XL_f27.mgf	27531	4	2461.29	7	>sp|Q9QXT0|CNPY2_MOUSE Protein canopy homolog 2 OS=Mus musculus GN=Cnpy2 PE=1 SV=1	5.96e-43	1.26e-52	>sp|P08113|ENPL_MOUSE Endoplasmin OS=Mus musculus GN=Hsp90b1 PE=1 SV=2	3.4e-22	4.89e-32	1	FALSE	1	1	1	1	-	-	-	Q9QXT0	P08113	FALSE	KTIQMGSFR	ETLQQHKLLK	CNPY2	HSP90B1	49	455	Saposin B-type								P08113;Q9QXT0
1	F1_Agilent5_20160610_FL_SB_syn_DSSO_XL_f30.mgf	25547	5	3552.76	99	>sp|P12960|CNTN1_MOUSE Contactin-1 OS=Mus musculus GN=Cntn1 PE=1 SV=1	7.04e-37	2.33e-48	>sp|P12960|CNTN1_MOUSE Contactin-1 OS=Mus musculus GN=Cntn1 PE=1 SV=1	2.54e-52	8.23e-83	1	FALSE	1	1	1	1	-	-	-	P12960	P12960	TRUE	KVTVTNPDTGR	YVHKDETMTPSTAFQVKVK	CNTN1	CNTN1	758	785	Fibronectin type-III 2	Fibronectin type-III 2							P12960;P12960
1	F1_Agilent5_20160610_FL_SB_syn_DSSO_XL_f31.mgf	21788	5	3145.64	13	>sp|Q9CPW0|CNTP2_MOUSE Contactin-associated protein-like 2 OS=Mus musculus GN=Cntnap2 PE=1 SV=2	5.7e-28	1e-40	>sp|Q9CPW0|CNTP2_MOUSE Contactin-associated protein-like 2 OS=Mus musculus GN=Cntnap2 PE=1 SV=2	1.27e-51	2.26e-71	1	FALSE	1	1	1	1	-	-	-	Q9CPW0	Q9CPW0	TRUE	NVKQASLQVDRLPQQIR	KAPTEGHTR	CNTNAP2	CNTNAP2	892	907	Laminin G-like 3	Laminin G-like 3							Q9CPW0;Q9CPW0
1	F1_Agilent5_20160610_FL_SB_syn_DSSO_XL_f17.mgf	32140	4	2526.28	9	>sp|Q9CPW0|CNTP2_MOUSE Contactin-associated protein-like 2 OS=Mus musculus GN=Cntnap2 PE=1 SV=2	9.37e-28	1.97e-37	>sp|Q9CPW0|CNTP2_MOUSE Contactin-associated protein-like 2 OS=Mus musculus GN=Cntnap2 PE=1 SV=2	7.06e-49	1.99e-60	1	FALSE	1	1	1	1	-	-	-	Q9CPW0	Q9CPW0	TRUE	KDAGFLSYK	QGSEAKLSVGPLR	CNTNAP2	CNTNAP2	754	783	Fibrinogen C-terminal	Fibrinogen C-terminal							Q9CPW0;Q9CPW0
1	F1_Agilent5_20160610_FL_SB_syn_DSSO_XL_f28.mgf	17060	5	3074.2	8	>sp|Q921H9|COA7_MOUSE Cytochrome c oxidase assembly factor 7 OS=Mus musculus GN=Coa7 PE=1 SV=1	6.81e-31	1.39e-41	>sp|Q921H9|COA7_MOUSE Cytochrome c oxidase assembly factor 7 OS=Mus musculus GN=Coa7 PE=1 SV=1	2.34e-33	3.85e-52	1	FALSE	1	1	1	1	-	-	-	Q921H9	Q921H9	TRUE	EKDPEGCYR	FNCEKYGHGDSCYK	COA7	COA7	32	64									Q921H9;Q921H9
1	F1_Agilent5_20160610_FL_SB_syn_DSSO_XL_f24.mgf	32429	5	2905.39	13	>sp|Q9CQI6|COTL1_MOUSE Coactosin-like protein OS=Mus musculus GN=Cotl1 PE=1 SV=3	2.26e-42	1.27e-52	>sp|Q9CQI6|COTL1_MOUSE Coactosin-like protein OS=Mus musculus GN=Cotl1 PE=1 SV=3	8.82e-51	8.82e-51	1	FALSE	1	1	1	1	-	-	-	Q9CQI6	Q9CQI6	TRUE	ELEEDFIRSELKK	FTTGDAMSKR	COTL1	COTL1	130	72	ADF-H	ADF-H							Q9CQI6;Q9CQI6
1	F1_Agilent5_20160610_FL_SB_syn_DSSO_XL_f22.mgf	33631	5	3027.57	26	>sp|Q9CQI6|COTL1_MOUSE Coactosin-like protein OS=Mus musculus GN=Cotl1 PE=1 SV=3	2.47e-40	3.61e-52	>sp|Q9CQI6|COTL1_MOUSE Coactosin-like protein OS=Mus musculus GN=Cotl1 PE=1 SV=3	7.57e-51	7.57e-51	1	FALSE	1	1	1	1	-	-	-	Q9CQI6	Q9CQI6	TRUE	EVVQNFAKEFVISDRK	TGTDKTLVK	COTL1	COTL1	110	98	ADF-H	ADF-H							Q9CQI6;Q9CQI6
1	F1_Agilent5_20160610_FL_SB_syn_DSSO_XL_f26.mgf	41194	5	3990.94	94	>sp|P19783|COX41_MOUSE Cytochrome c oxidase subunit 4 isoform 1, mitochondrial OS=Mus musculus GN=Cox4i1 PE=1 SV=2	2.41e-14	7.15e-29	>sp|P19783|COX41_MOUSE Cytochrome c oxidase subunit 4 isoform 1, mitochondrial OS=Mus musculus GN=Cox4i1 PE=1 SV=2	2.04e-24	4.12e-42	1	FALSE	1	1	1	1	-	-	-	P19783	P19783	TRUE	DYPLPDVAHVTMLSASQKALK	EKADWSSLSRDEK	COX4I1	COX4I1	60	67									P19783;P19783
1	F1_Agilent5_20160610_FL_SB_syn_DSSO_XL_f27.mgf	22473	4	2374.12	60	>sp|Q9CZU6|CISY_MOUSE Citrate synthase, mitochondrial OS=Mus musculus GN=Cs PE=1 SV=1	5.69e-49	3.2e-59	>sp|Q9CZU6|CISY_MOUSE Citrate synthase, mitochondrial OS=Mus musculus GN=Cs PE=1 SV=1	3.9e-25	4.19e-34	1	FALSE	1	1	1	1	-	-	-	Q9CZU6	Q9CZU6	TRUE	EVGKDVSDEK	HLPKDPMFK	CS	CS	321	370									Q9CZU6;Q9CZU6
1	F1_Agilent5_20160610_FL_SB_syn_DSSO_XL_f26.mgf	34901	4	2985.5	5	>sp|P56395|CYB5_MOUSE Cytochrome b5 OS=Mus musculus GN=Cyb5a PE=1 SV=2	2.92e-16	2.92e-16	>sp|P56395|CYB5_MOUSE Cytochrome b5 OS=Mus musculus GN=Cyb5a PE=1 SV=2	3.24e-30	3e-50	1	FALSE	1	1	1	1	-	-	-	P56395	P56395	TRUE	STWVILHHKVYDLTK	AGQSDKDVK	CYB5A	CYB5A	33	7	Cytochrome b5 heme-binding								P56395;P56395
1	F1_Agilent5_20160610_FL_SB_syn_DSSO_XL_f24.mgf	35276	5	3287.63	22	>sp|P31786|ACBP_MOUSE Acyl-CoA-binding protein OS=Mus musculus GN=Dbi PE=1 SV=2	5.05e-17	1.67e-25	>sp|P31786|ACBP_MOUSE Acyl-CoA-binding protein OS=Mus musculus GN=Dbi PE=1 SV=2	8.82e-53	2.18e-65	1	FALSE	1	1	1	1	-	-	-	P31786	P31786	TRUE	QATVGDVNTDRPGLLDLKGK	AKWDSWNK	DBI	DBI	51	55	ACB	ACB							P31786;P31786
1	F1_Agilent5_20160610_FL_SB_syn_DSSO_XL_f20.mgf	22155	4	1992.94	24	>sp|P31786|ACBP_MOUSE Acyl-CoA-binding protein OS=Mus musculus GN=Dbi PE=1 SV=2	4.07e-27	4.43e-39	>sp|P31786|ACBP_MOUSE Acyl-CoA-binding protein OS=Mus musculus GN=Dbi PE=1 SV=2	2.05e-30	6.3e-38	1	FALSE	1	1	1	1	-	-	-	P31786	P31786	TRUE	AAEEVKR	AKWDSWNK	DBI	DBI	14	55	ACB	ACB							P31786;P31786
1	F1_Agilent5_20160610_FL_SB_syn_DSSO_XL_f27.mgf	8247	4	1888.99	14	>sp|O08788|DCTN1_MOUSE Dynactin subunit 1 OS=Mus musculus GN=Dctn1 PE=1 SV=3	1.47e-13	8.58e-20	>sp|O08788|DCTN1_MOUSE Dynactin subunit 1 OS=Mus musculus GN=Dctn1 PE=1 SV=3	6.21e-41	3.04e-48	1	FALSE	1	1	1	1	-	-	-	O08788	O08788	TRUE	LKEARK	EAKEALEAK	DCTN1	DCTN1	277	284									O08788;O08788
1	F1_Agilent5_20160610_FL_SB_syn_DSSO_XL_f23.mgf	22663	4	2547.31	4	>sp|O08788|DCTN1_MOUSE Dynactin subunit 1 OS=Mus musculus GN=Dctn1 PE=1 SV=3	1.75e-23	1.85e-31	>sp|O08788|DCTN1_MOUSE Dynactin subunit 1 OS=Mus musculus GN=Dctn1 PE=1 SV=3	1.78e-27	1.96e-41	1	FALSE	1	1	1	1	-	-	-	O08788	O08788	TRUE	LSLLEKK	LDSAAKDADERIEK	DCTN1	DCTN1	978	985									O08788;O08788
1	F1_Agilent5_20160610_FL_SB_syn_DSSO_XL_f25.mgf	30426	4	2769.44	12	>sp|Q9CQ62|DECR_MOUSE 2,4-dienoyl-CoA reductase, mitochondrial OS=Mus musculus GN=Decr1 PE=1 SV=1	2.11e-29	3.47e-44	>sp|Q9CQ62|DECR_MOUSE 2,4-dienoyl-CoA reductase, mitochondrial OS=Mus musculus GN=Decr1 PE=1 SV=1	7.78e-52	6.51e-76	1	FALSE	1	1	1	1	-	-	-	Q9CQ62	Q9CQ62	TRUE	TGNKVHAIR	NIDVLKATAEEISSK	DECR1	DECR1	110	97									Q9CQ62;Q9CQ62
1	F1_Agilent5_20160610_FL_SB_syn_DSSO_XL_f28.mgf	37173	5	3271.5	12	>sp|Q9R1C6|DGKE_MOUSE Diacylglycerol kinase epsilon OS=Mus musculus GN=Dgke PE=1 SV=1	1.85e-19	2.55e-32	>sp|Q9R1C6|DGKE_MOUSE Diacylglycerol kinase epsilon OS=Mus musculus GN=Dgke PE=1 SV=1	4.82e-25	3.44e-39	1	FALSE	1	1	1	1	-	-	-	Q9R1C6	Q9R1C6	TRUE	GSLRSEKCDFGEFR	NTNYEGLASKFGK	DGKE	DGKE	173	209									Q9R1C6;Q9R1C6
1	F1_Agilent5_20160610_FL_SB_syn_DSSO_XL_f37.mgf	28032	5	3314.69	4	>sp|P39053|DYN1_MOUSE Dynamin-1 OS=Mus musculus GN=Dnm1 PE=1 SV=2	1.13e-26	1.67e-39	>sp|P39053|DYN1_MOUSE Dynamin-1 OS=Mus musculus GN=Dnm1 PE=1 SV=2	2.64e-31	4.2e-47	1	FALSE	1	1	1	1	-	-	-	P39053	P39053	TRUE	GYIGVVNRSQKDIDGKK	KFFLSHPSYR	DNM1	DNM1	240	257	Dynamin-type G	Dynamin-type G							P39053;P39053
1	F1_Agilent5_20160610_FL_SB_syn_DSSO_XL_f31.mgf	22807	6	2956.4	17	>sp|P39053|DYN1_MOUSE Dynamin-1 OS=Mus musculus GN=Dnm1 PE=1 SV=2	4.63e-34	1.24e-43	>sp|P39053|DYN1_MOUSE Dynamin-1 OS=Mus musculus GN=Dnm1 PE=1 SV=2	1.57e-40	1.12e-51	1	FALSE	1	1	1	1	-	-	-	P39053	P39053	TRUE	MEFDEKELRR	AGVYPERVGDKEK	DNM1	DNM1	382	633		PH							P39053;P39053
1	F1_Agilent5_20160610_FL_SB_syn_DSSO_XL_f30.mgf	32856	5	3426.72	8	>sp|P39053|DYN1_MOUSE Dynamin-1 OS=Mus musculus GN=Dnm1 PE=1 SV=2	1.1e-39	1.44e-54	>sp|P39053|DYN1_MOUSE Dynamin-1 OS=Mus musculus GN=Dnm1 PE=1 SV=2	2.9e-38	1.31e-51	1	FALSE	1	1	1	1	-	-	-	P39053	P39053	TRUE	YMLSVDNLKLRDVEK	AGVYPERVGDKEK	DNM1	DNM1	571	633	PH	PH							P39053;P39053
1	F1_Agilent5_20160610_FL_SB_syn_DSSO_XL_f30.mgf	34873	5	3124.56	7	>sp|P39053|DYN1_MOUSE Dynamin-1 OS=Mus musculus GN=Dnm1 PE=1 SV=2	0.000202091	4.27e-16	>sp|P39053|DYN1_MOUSE Dynamin-1 OS=Mus musculus GN=Dnm1 PE=1 SV=2	9.76e-25	9.76e-25	1	FALSE	1	1	1	1	-	-	-	P39053	P39053	TRUE	DIDGKKDITAALAAER	KFFLSHPSYR	DNM1	DNM1	245	257	Dynamin-type G	Dynamin-type G							P39053;P39053
1	F1_Agilent5_20160610_FL_SB_syn_DSSO_XL_f27.mgf	18433	4	2228.08	15	>sp|P39053|DYN1_MOUSE Dynamin-1 OS=Mus musculus GN=Dnm1 PE=1 SV=2	3.14e-08	4.58e-15	>sp|P39053|DYN1_MOUSE Dynamin-1 OS=Mus musculus GN=Dnm1 PE=1 SV=2	1.04e-46	6.62e-62	1	FALSE	1	1	1	1	-	-	-	P39053	P39053	TRUE	LRDVEKGFMSSK	VGDKEK	DNM1	DNM1	577	633	PH								P39053;P39053
1	F1_Agilent5_20160610_FL_SB_syn_DSSO_XL_f27.mgf	34726	4	2596.31	69	>sp|P39053|DYN1_MOUSE Dynamin-1 OS=Mus musculus GN=Dnm1 PE=1 SV=2	2.36e-54	2.75e-70	>sp|P39053|DYN1_MOUSE Dynamin-1 OS=Mus musculus GN=Dnm1 PE=1 SV=2	1.86e-32	3.23e-47	1	FALSE	1	1	1	1	-	-	-	P39053	P39053	TRUE	KDITAALAAER	KFFLSHPSYR	DNM1	DNM1	246	257	Dynamin-type G	Dynamin-type G							P39053;P39053
1	F1_Agilent5_20160610_FL_SB_syn_DSSO_XL_f26.mgf	22340	4	2793.38	8	>sp|P39053|DYN1_MOUSE Dynamin-1 OS=Mus musculus GN=Dnm1 PE=1 SV=2	2.28e-40	6.03e-56	>sp|P39053|DYN1_MOUSE Dynamin-1 OS=Mus musculus GN=Dnm1 PE=1 SV=2	1.76e-28	8.04e-45	1	FALSE	1	1	1	1	-	-	-	P39053	P39053	TRUE	IAKEVDPQGQR	LRDVEKGFMSSK	DNM1	DNM1	191	577	Dynamin-type G	PH							P39053;P39053
1	F1_Agilent5_20160610_FL_SB_syn_DSSO_XL_f25.mgf	13152	5	2606.32	17	>sp|P39053|DYN1_MOUSE Dynamin-1 OS=Mus musculus GN=Dnm1 PE=1 SV=2	3.52e-36	3.52e-36	>sp|P39053|DYN1_MOUSE Dynamin-1 OS=Mus musculus GN=Dnm1 PE=1 SV=2	4.15e-50	2.22e-70	1	FALSE	1	1	1	1	-	-	-	P39053	P39053	TRUE	SNQMNKK	KTSGNQDEILVIRK	DNM1	DNM1	508	510									P39053;P39053
1	F1_Agilent5_20160610_FL_SB_syn_DSSO_XL_f33.mgf	32345	5	3196.55	52	>sp|Q9Z218|DPP6_MOUSE Dipeptidyl aminopeptidase-like protein 6 OS=Mus musculus GN=Dpp6 PE=1 SV=1	2.24e-28	4.33e-40	>sp|Q9Z218|DPP6_MOUSE Dipeptidyl aminopeptidase-like protein 6 OS=Mus musculus GN=Dpp6 PE=1 SV=1	1.43e-51	9.33e-74	1	FALSE	1	1	1	1	-	-	-	Q9Z218	Q9Z218	TRUE	RLGFLEEKDQMEAVR	AYEMTKLAHR	DPP6	DPP6	625	710									Q9Z218;Q9Z218
1	F1_Agilent5_20160610_FL_SB_syn_DSSO_XL_f20.mgf	35005	4	2023.03	45	>sp|Q9Z218|DPP6_MOUSE Dipeptidyl aminopeptidase-like protein 6 OS=Mus musculus GN=Dpp6 PE=1 SV=1	1.53e-18	5.77e-27	>sp|Q9Z218|DPP6_MOUSE Dipeptidyl aminopeptidase-like protein 6 OS=Mus musculus GN=Dpp6 PE=1 SV=1	1.07e-39	1.28e-50	1	FALSE	1	1	1	1	-	-	-	Q9Z218	Q9Z218	TRUE	KFFFVR	ILSYDEKR	DPP6	DPP6	384	435									Q9Z218;Q9Z218
1	F1_Agilent5_20160610_FL_SB_syn_DSSO_XL_f19.mgf	34694	4	2535.25	19	>sp|Q9Z218|DPP6_MOUSE Dipeptidyl aminopeptidase-like protein 6 OS=Mus musculus GN=Dpp6 PE=1 SV=1	2.3e-37	8.77e-49	>sp|Q9Z218|DPP6_MOUSE Dipeptidyl aminopeptidase-like protein 6 OS=Mus musculus GN=Dpp6 PE=1 SV=1	7.22e-53	2.86e-64	1	FALSE	1	1	1	1	-	-	-	Q9Z218	Q9Z218	TRUE	ILSYDEKR	WISNKEFIYR	DPP6	DPP6	435	93									Q9Z218;Q9Z218
1	F1_Agilent5_20160610_FL_SB_syn_DSSO_XL_f18.mgf	39378	4	2405.15	29	>sp|Q9Z218|DPP6_MOUSE Dipeptidyl aminopeptidase-like protein 6 OS=Mus musculus GN=Dpp6 PE=1 SV=1	2.72e-16	1.02e-24	>sp|Q9Z218|DPP6_MOUSE Dipeptidyl aminopeptidase-like protein 6 OS=Mus musculus GN=Dpp6 PE=1 SV=1	1.83e-53	2.07e-66	1	FALSE	1	1	1	1	-	-	-	Q9Z218	Q9Z218	TRUE	QNEEPVFSKDGR	KFFFVR	DPP6	DPP6	380	384									Q9Z218;Q9Z218
1	F1_Agilent5_20160610_FL_SB_syn_DSSO_XL_f16.mgf	20279	4	2585.21	19	>sp|Q9Z218|DPP6_MOUSE Dipeptidyl aminopeptidase-like protein 6 OS=Mus musculus GN=Dpp6 PE=1 SV=1	1.54e-33	4.07e-42	>sp|Q9Z218|DPP6_MOUSE Dipeptidyl aminopeptidase-like protein 6 OS=Mus musculus GN=Dpp6 PE=1 SV=1	2.68e-36	5.17e-48	1	FALSE	1	1	1	1	-	-	-	Q9Z218	Q9Z218	TRUE	QNEEPVFSKDGR	ILSYDEKR	DPP6	DPP6	380	435									Q9Z218;Q9Z218
1	F1_Agilent5_20160610_FL_SB_syn_DSSO_XL_f18.mgf	28364	4	2319.1	7	>sp|Q9R0P5|DEST_MOUSE Destrin OS=Mus musculus GN=Dstn PE=1 SV=3	1.73e-41	1.73e-41	>sp|Q9R0P5|DEST_MOUSE Destrin OS=Mus musculus GN=Dstn PE=1 SV=3	6.1e-27	5.53e-37	1	FALSE	1	1	1	1	-	-	-	Q9R0P5	Q9R0P5	TRUE	IFYDMKVR	KCSTPEEIK	DSTN	DSTN	19	22	ADF-H	ADF-H							Q9R0P5;Q9R0P5
1	F1_Agilent5_20160610_FL_SB_syn_DSSO_XL_f24.mgf	22878	5	3055.35	9	>sp|Q9JHU4|DYHC1_MOUSE Cytoplasmic dynein 1 heavy chain 1 OS=Mus musculus GN=Dync1h1 PE=1 SV=2	6.84e-15	1.03e-26	>sp|Q9JHU4|DYHC1_MOUSE Cytoplasmic dynein 1 heavy chain 1 OS=Mus musculus GN=Dync1h1 PE=1 SV=2	1.21e-52	1.21e-52	1	FALSE	1	1	1	1	-	-	-	Q9JHU4	Q9JHU4	TRUE	SGCKNEK	EGAQKEGLMLDSHEELYK	DYNC1H1	DYNC1H1	2984	3037									Q9JHU4;Q9JHU4
1	F1_Agilent5_20160610_FL_SB_syn_DSSO_XL_f19.mgf	16279	4	1743.93	6	>sp|Q9JHU4|DYHC1_MOUSE Cytoplasmic dynein 1 heavy chain 1 OS=Mus musculus GN=Dync1h1 PE=1 SV=2	2.52e-21	3.68e-28	>sp|Q9JHU4|DYHC1_MOUSE Cytoplasmic dynein 1 heavy chain 1 OS=Mus musculus GN=Dync1h1 PE=1 SV=2	4.52e-31	3.5e-38	1	FALSE	1	1	1	1	-	-	-	Q9JHU4	Q9JHU4	TRUE	KIIDNVR	GELQKR	DYNC1H1	DYNC1H1	2284	2295									Q9JHU4;Q9JHU4
1	F1_Agilent5_20160610_FL_SB_syn_DSSO_XL_f15.mgf	33020	4	3196.51	8	>sp|P10126|EF1A1_MOUSE Elongation factor 1-alpha 1 OS=Mus musculus GN=Eef1a1 PE=1 SV=3	4.82e-25	3.46e-35	>sp|P10126|EF1A1_MOUSE Elongation factor 1-alpha 1 OS=Mus musculus GN=Eef1a1 PE=1 SV=3	2.21e-35	3.75e-52	1	FALSE	1	1	1	1	-	-	-	P10126	P10126	TRUE	MDSTEPPYSQKR	YEEIVKEVSTYIK	EEF1A1	EEF1A1	165	172	tr-type G	tr-type G							P10126;P10126
1	F1_Agilent5_20160610_FL_SB_syn_DSSO_XL_f26.mgf	8767	5	2034.12	14	>sp|O70251|EF1B_MOUSE Elongation factor 1-beta OS=Mus musculus GN=Eef1b PE=1 SV=5	2.08e-16	7.13e-31	>sp|O70251|EF1B_MOUSE Elongation factor 1-beta OS=Mus musculus GN=Eef1b PE=1 SV=5	4.89e-39	1.31e-48	1	FALSE	1	1	1	1	-	-	-	O70251	O70251	TRUE	LAQYESKK	AKKPAVVAK	EEF1B	EEF1B	129	132									O70251;O70251
1	F1_Agilent5_20160610_FL_SB_syn_DSSO_XL_f17.mgf	9344	4	1834.99	18	>sp|O70251|EF1B_MOUSE Elongation factor 1-beta OS=Mus musculus GN=Eef1b PE=1 SV=5	1.69e-17	1.18e-26	>sp|O70251|EF1B_MOUSE Elongation factor 1-beta OS=Mus musculus GN=Eef1b PE=1 SV=5	5.36e-48	1.84e-58	1	FALSE	1	1	1	1	-	-	-	O70251	O70251	TRUE	LAQYESKK	KPAVVAK	EEF1B	EEF1B	129	133									O70251;O70251
1	F1_Agilent5_20160610_FL_SB_syn_DSSO_XL_f27.mgf	29650	4	2960.38	32	>sp|P58252|EF2_MOUSE Elongation factor 2 OS=Mus musculus GN=Eef2 PE=1 SV=2	1.56e-28	7.78e-50	>sp|P58252|EF2_MOUSE Elongation factor 2 OS=Mus musculus GN=Eef2 PE=1 SV=2	9.15e-27	9.15e-27	1	FALSE	1	1	1	1	-	-	-	P58252	P58252	TRUE	KLWGDRYFDPANGK	FSKSANSPDGK	EEF2	EEF2	259	275	tr-type G	tr-type G							P58252;P58252
1	F1_Agilent5_20160610_FL_SB_syn_DSSO_XL_f27.mgf	33513	5	2703.25	20	>sp|P58252|EF2_MOUSE Elongation factor 2 OS=Mus musculus GN=Eef2 PE=1 SV=2	5.07e-18	5.07e-18	>sp|P58252|EF2_MOUSE Elongation factor 2 OS=Mus musculus GN=Eef2 PE=1 SV=2	1.31e-52	2.32e-63	1	FALSE	1	1	1	1	-	-	-	P58252	P58252	TRUE	KVEDMMK	KLWGDRYFDPANGK	EEF2	EEF2	252	259	tr-type G	tr-type G							P58252;P58252
1	F1_Agilent5_20160610_FL_SB_syn_DSSO_XL_f15.mgf	18587	4	2558.31	10	>sp|P58252|EF2_MOUSE Elongation factor 2 OS=Mus musculus GN=Eef2 PE=1 SV=2	1.58e-26	9.8e-41	>sp|P58252|EF2_MOUSE Elongation factor 2 OS=Mus musculus GN=Eef2 PE=1 SV=2	2.2e-55	2.99e-72	1	FALSE	1	1	1	1	-	-	-	P58252	P58252	TRUE	VAVEAKNPADLPK	KSDPVVSYR	EEF2	EEF2	512	572									P58252;P58252
1	F1_Agilent5_20160610_FL_SB_syn_DSSO_XL_f16.mgf	23024	4	2393.12	7	>sp|Q8C7X2|EMC1_MOUSE ER membrane protein complex subunit 1 OS=Mus musculus GN=Emc1 PE=1 SV=1	3.66e-17	6.7e-24	>sp|Q8C7X2|EMC1_MOUSE ER membrane protein complex subunit 1 OS=Mus musculus GN=Emc1 PE=1 SV=1	7.75e-54	4.86e-65	1	FALSE	1	1	1	1	-	-	-	Q8C7X2	Q8C7X2	TRUE	KDDSVGYR	FASLEFSPGSKK	EMC1	EMC1	414	53									Q8C7X2;Q8C7X2
1	F1_Agilent5_20160610_FL_SB_syn_DSSO_XL_f32.mgf	21690	6	2788.44	50	>sp|P17182|ENOA_MOUSE Alpha-enolase OS=Mus musculus GN=Eno1 PE=1 SV=3	1.1e-22	5.17e-29	>sp|P17182|ENOA_MOUSE Alpha-enolase OS=Mus musculus GN=Eno1 PE=1 SV=3	1.11e-49	9.12e-82	1	FALSE	1	1	1	1	-	-	-	P17182	P17182	TRUE	NVIKEK	TRFMGKGVSQAVEHINK	ENO1	ENO1	197	60									P17182;P17182
1	F1_Agilent5_20160610_FL_SB_syn_DSSO_XL_f25.mgf	12745	5	2098.02	12	>sp|P17182|ENOA_MOUSE Alpha-enolase OS=Mus musculus GN=Eno1 PE=1 SV=3	1.53e-24	1.53e-24	>sp|P17182|ENOA_MOUSE Alpha-enolase OS=Mus musculus GN=Eno1 PE=1 SV=3	6.2e-36	6.2e-36	1	FALSE	1	1	1	1	-	-	-	P17182	P17182	TRUE	NVIKEK	DNDKTRFMGK	ENO1	ENO1	197	54									P17182;P17182
1	F1_Agilent5_20160610_FL_SB_syn_DSSO_XL_f23.mgf	20873	5	2549.2	40	>sp|P17182|ENOA_MOUSE Alpha-enolase OS=Mus musculus GN=Eno1 PE=1 SV=3	5.31e-32	5.6e-40	>sp|P17182|ENOA_MOUSE Alpha-enolase OS=Mus musculus GN=Eno1 PE=1 SV=3	3.94e-51	1.15e-78	1	FALSE	1	1	1	1	-	-	-	P17182	P17182	TRUE	DNDKTR	FMGKGVSQAVEHINK	ENO1	ENO1	54	60									P17182;P17182
1	F1_Agilent5_20160610_FL_SB_syn_DSSO_XL_f21.mgf	25570	4	1737.9	28	>sp|P17182|ENOA_MOUSE Alpha-enolase OS=Mus musculus GN=Eno1 PE=1 SV=3	3.63e-12	9.74e-22	>sp|P17182|ENOA_MOUSE Alpha-enolase OS=Mus musculus GN=Eno1 PE=1 SV=3	7.54e-44	5.73e-52	1	FALSE	1	1	1	1	-	-	-	P17182	P17182	TRUE	AKFAGR	SFRNPLAK	ENO1	ENO1	422	434									P17182;P17182
1	F1_Agilent5_20160610_FL_SB_syn_DSSO_XL_f18.mgf	21877	4	1763.99	23	>sp|P17182|ENOA_MOUSE Alpha-enolase OS=Mus musculus GN=Eno1 PE=1 SV=3	5.4e-24	7.88e-31	>sp|P17183|ENOG_MOUSE Gamma-enolase OS=Mus musculus GN=Eno2 PE=1 SV=2	5.02e-35	1.34e-44	1	FALSE	1	1	1	1	-	-	-	P17182	P17183	FALSE	NVIKEK	YLGKGVLK	ENO1	ENO2	197	60			inweb evidence:'experimental interaction detection' score_combined:0.0581 confidence:low	low	bioGRID interaction_id:1194164 PMID:26186194 assay:'Affinity Capture-MS' throughput:'High Throughput' score:0.999718941 confidence:low ## bioGRID interaction_id:2225080 PMID:28514442 assay:'Affinity Capture-MS' throughput:'High Throughput' score:0.999959942 confidence:low	low	StringDB score_experiment:218 score_combined:846 confidence:high	high	P17182;P17183
1	F1_Agilent5_20160610_FL_SB_syn_DSSO_XL_f18.mgf	28297	4	2192.12	9	>sp|P17182|ENOA_MOUSE Alpha-enolase OS=Mus musculus GN=Eno1 PE=1 SV=3	4.81e-30	1.7e-39	>sp|P17182|ENOA_MOUSE Alpha-enolase OS=Mus musculus GN=Eno1 PE=1 SV=3	1.53e-41	2.4e-55	1	FALSE	1	1	1	1	-	-	-	P17182	P17182	TRUE	IEEELGSKAK	SFRNPLAK	ENO1	ENO1	420	434									P17182;P17182
1	F1_Agilent5_20160610_FL_SB_syn_DSSO_XL_f16.mgf	3885	4	1604.79	4	>sp|P17183|ENOG_MOUSE Gamma-enolase OS=Mus musculus GN=Eno2 PE=1 SV=2	2.89e-25	2.89e-25	>sp|P17182|ENOA_MOUSE Alpha-enolase OS=Mus musculus GN=Eno1 PE=1 SV=3	2.89e-25	2.89e-25	1	FALSE	1	1	1	1	-	-	-	P17182	P17183	FALSE	NVIKEK	DGDKQR	ENO1	ENO2	197	54			inweb evidence:'experimental interaction detection' score_combined:0.0581 confidence:low	low	bioGRID interaction_id:1194164 PMID:26186194 assay:'Affinity Capture-MS' throughput:'High Throughput' score:0.999718941 confidence:low ## bioGRID interaction_id:2225080 PMID:28514442 assay:'Affinity Capture-MS' throughput:'High Throughput' score:0.999959942 confidence:low	low	StringDB score_experiment:218 score_combined:846 confidence:high	high	P17182;P17183
1	F1_Agilent5_20160610_FL_SB_syn_DSSO_XL_f15.mgf	19877	4	2484.35	23	>sp|P17182|ENOA_MOUSE Alpha-enolase OS=Mus musculus GN=Eno1 PE=1 SV=3	2.09e-42	2.76e-55	>sp|P17182|ENOA_MOUSE Alpha-enolase OS=Mus musculus GN=Eno1 PE=1 SV=3	2.01e-52	3.48e-67	1	FALSE	1	1	1	1	-	-	-	P17182	P17182	TRUE	TIAPALVSKK	VNVVEQEKIDK	ENO1	ENO1	80	89									P17182;P17182
1	F1_Agilent5_20160610_FL_SB_syn_DSSO_XL_f31.mgf	21605	4	2644.34	15	>sp|P17183|ENOG_MOUSE Gamma-enolase OS=Mus musculus GN=Eno2 PE=1 SV=2	5.73e-12	1.28e-21	>sp|P17183|ENOG_MOUSE Gamma-enolase OS=Mus musculus GN=Eno2 PE=1 SV=2	1.85e-30	7.62e-50	1	FALSE	1	1	1	1	-	-	-	P17183	P17183	TRUE	DGDKQRYLGK	GVLKAVDHINSR	ENO2	ENO2	54	64									P17183;P17183
1	F1_Agilent5_20160610_FL_SB_syn_DSSO_XL_f18.mgf	22340	4	1692.95	21	>sp|P17183|ENOG_MOUSE Gamma-enolase OS=Mus musculus GN=Eno2 PE=1 SV=2	8.52e-27	5.66e-34	>sp|P17183|ENOG_MOUSE Gamma-enolase OS=Mus musculus GN=Eno2 PE=1 SV=2	2.41e-40	1.64e-51	1	FALSE	1	1	1	1	-	-	-	P17183	P17183	TRUE	GVIKDK	YLGKGVLK	ENO2	ENO2	197	60									P17183;P17183
1	F1_Agilent5_20160610_FL_SB_syn_DSSO_XL_f17.mgf	15350	4	1751.89	15	>sp|P17183|ENOG_MOUSE Gamma-enolase OS=Mus musculus GN=Eno2 PE=1 SV=2	8.23e-32	3.52e-42	>sp|P17183|ENOG_MOUSE Gamma-enolase OS=Mus musculus GN=Eno2 PE=1 SV=2	1.43e-45	4.57e-56	1	FALSE	1	1	1	1	-	-	-	P17183	P17183	TRUE	DGDKQR	YLGKGVLK	ENO2	ENO2	54	60									P17183;P17183
1	F1_Agilent5_20160610_FL_SB_syn_DSSO_XL_f16.mgf	9970	4	2249.12	7	>sp|O70318|E41L2_MOUSE Band 4.1-like protein 2 OS=Mus musculus GN=Epb41l2 PE=1 SV=2	1.12e-34	8.71e-47	>sp|O70318|E41L2_MOUSE Band 4.1-like protein 2 OS=Mus musculus GN=Epb41l2 PE=1 SV=2	1.09e-40	2.27e-47	1	FALSE	1	1	1	1	-	-	-	O70318	O70318	TRUE	LEGGAAKR	ETKEVQTSELK	EPB41L2	EPB41L2	184	188									O70318;O70318
1	F1_Agilent5_20160610_FL_SB_syn_DSSO_XL_f28.mgf	34037	4	2558.42	5	>sp|P45878|FKBP2_MOUSE Peptidyl-prolyl cis-trans isomerase FKBP2 OS=Mus musculus GN=Fkbp2 PE=1 SV=1	7.51e-24	1.66e-32	>sp|P45878|FKBP2_MOUSE Peptidyl-prolyl cis-trans isomerase FKBP2 OS=Mus musculus GN=Fkbp2 PE=1 SV=1	1.78e-51	1.16e-59	1	FALSE	1	1	1	1	-	-	-	P45878	P45878	TRUE	RKLVIPSELGYGER	LQIGVKK	FKBP2	FKBP2	101	34	PPIase FKBP-type								P45878;P45878
1	F1_Agilent5_20160610_FL_SB_syn_DSSO_XL_f34.mgf	15343	5	2548.27	32	>sp|O08917|FLOT1_MOUSE Flotillin-1 OS=Mus musculus GN=Flot1 PE=1 SV=1	1.25e-26	1.25e-26	>sp|O08917|FLOT1_MOUSE Flotillin-1 OS=Mus musculus GN=Flot1 PE=1 SV=1	6.09e-25	9e-38	1	FALSE	1	1	1	1	-	-	-	O08917	O08917	TRUE	EKELEAR	KPAEAERYRLER	FLOT1	FLOT1	277	285									O08917;O08917
1	F1_Agilent5_20160610_FL_SB_syn_DSSO_XL_f15.mgf	14460	4	2599.22	7	>sp|Q80T41|GABR2_MOUSE Gamma-aminobutyric acid type B receptor subunit 2 OS=Mus musculus GN=Gabbr2 PE=1 SV=2	3.13e-26	5.66e-34	>sp|Q80T41|GABR2_MOUSE Gamma-aminobutyric acid type B receptor subunit 2 OS=Mus musculus GN=Gabbr2 PE=1 SV=2	3.26e-43	3.26e-43	1	FALSE	1	1	1	1	-	-	-	Q80T41	Q80T41	TRUE	LYDTECDNAKGLK	EVAKGSIGR	GABBR2	GABBR2	111	69									Q80T41;Q80T41
1	F1_Agilent5_20160610_FL_SB_syn_DSSO_XL_f29.mgf	17796	6	2842.43	27	>sp|P06837|NEUM_MOUSE Neuromodulin OS=Mus musculus GN=Gap43 PE=1 SV=1	9.66e-35	3.19e-51	>sp|P06837|NEUM_MOUSE Neuromodulin OS=Mus musculus GN=Gap43 PE=1 SV=1	3.28e-42	1.61e-59	1	FALSE	1	1	1	1	-	-	-	P06837	P06837	TRUE	IEQDGVKPEDKAHK	AATKIQASFR	GAP43	GAP43	30	37		IQ							P06837;P06837
1	F1_Agilent5_20160610_FL_SB_syn_DSSO_XL_f18.mgf	11605	5	3269.39	8	>sp|P06837|NEUM_MOUSE Neuromodulin OS=Mus musculus GN=Gap43 PE=1 SV=1	3.1e-47	4.58e-60	>sp|P06837|NEUM_MOUSE Neuromodulin OS=Mus musculus GN=Gap43 PE=1 SV=1	5.17e-50	9.29e-60	1	FALSE	1	1	1	1	-	-	-	P06837	P06837	TRUE	DAVDEAKPKESAR	QDEGKEDPEADQEHA	GAP43	GAP43	208	217									P06837;P06837
1	F1_Agilent5_20160610_FL_SB_syn_DSSO_XL_f15.mgf	13271	4	2406.19	7	>sp|P06837|NEUM_MOUSE Neuromodulin OS=Mus musculus GN=Gap43 PE=1 SV=1	5.39e-45	1.37e-56	>sp|P06837|NEUM_MOUSE Neuromodulin OS=Mus musculus GN=Gap43 PE=1 SV=1	2.68e-54	7.23e-64	1	FALSE	1	1	1	1	-	-	-	P06837	P06837	TRUE	AATKIQASFR	KGDAPAAEAEAK	GAP43	GAP43	37	56	IQ	IQ							P06837;P06837
1	F1_Agilent5_20160610_FL_SB_syn_DSSO_XL_f23.mgf	28460	4	3605.77	31	>sp|P16858|G3P_MOUSE Glyceraldehyde-3-phosphate dehydrogenase OS=Mus musculus GN=Gapdh PE=1 SV=2	5.39e-19	1.01e-34	>sp|P16858|G3P_MOUSE Glyceraldehyde-3-phosphate dehydrogenase OS=Mus musculus GN=Gapdh PE=1 SV=2	3.79e-49	5.81e-61	1	FALSE	1	1	1	1	-	-	-	P16858	P16858	TRUE	AGAHLKGGAK	YDNSLKIVSNASCTTNCLAPLAK	GAPDH	GAPDH	111	143									P16858;P16858
1	F1_Agilent5_20160610_FL_SB_syn_DSSO_XL_f23.mgf	37429	5	3484.89	9	>sp|P16858|G3P_MOUSE Glyceraldehyde-3-phosphate dehydrogenase OS=Mus musculus GN=Gapdh PE=1 SV=2	4.11e-25	5.24e-33	>sp|P16858|G3P_MOUSE Glyceraldehyde-3-phosphate dehydrogenase OS=Mus musculus GN=Gapdh PE=1 SV=2	3.61e-48	5.68e-62	1	FALSE	1	1	1	1	-	-	-	P16858	P16858	TRUE	VKVGVNGFGR	LVINGKPITIFQERDPTNIK	GAPDH	GAPDH	3	70									P16858;P16858
1	F1_Agilent5_20160610_FL_SB_syn_DSSO_XL_f21.mgf	30645	5	3424.76	38	>sp|P16858|G3P_MOUSE Glyceraldehyde-3-phosphate dehydrogenase OS=Mus musculus GN=Gapdh PE=1 SV=2	3.27e-34	3.27e-34	>sp|P16858|G3P_MOUSE Glyceraldehyde-3-phosphate dehydrogenase OS=Mus musculus GN=Gapdh PE=1 SV=2	1.92e-50	4.51e-59	1	FALSE	1	1	1	1	-	-	-	P16858	P16858	TRUE	TVDGPSGKLWR	DGRGAAQNIIPASTGAAKAVGK	GAPDH	GAPDH	192	213									P16858;P16858
1	F1_Agilent5_20160610_FL_SB_syn_DSSO_XL_f16.mgf	12296	4	2476.27	22	>sp|P16858|G3P_MOUSE Glyceraldehyde-3-phosphate dehydrogenase OS=Mus musculus GN=Gapdh PE=1 SV=2	3.27e-39	3.27e-39	>sp|P16858|G3P_MOUSE Glyceraldehyde-3-phosphate dehydrogenase OS=Mus musculus GN=Gapdh PE=1 SV=2	4.53e-55	2.27e-68	1	FALSE	1	1	1	1	-	-	-	P16858	P16858	TRUE	VVKQASEGPLK	FNGTVKAENGK	GAPDH	GAPDH	261	59									P16858;P16858
1	F1_Agilent6_20161027_FL_syn_HP_XL_SCX_f25.mgf	14948	4	2389.25	40	>sp|P16858|G3P_MOUSE Glyceraldehyde-3-phosphate dehydrogenase OS=Mus musculus GN=Gapdh PE=1 SV=2	7.04e-31	3.93e-42	>sp|P16858|G3P_MOUSE Glyceraldehyde-3-phosphate dehydrogenase OS=Mus musculus GN=Gapdh PE=1 SV=2	3.47e-51	1.4e-70	1	FALSE	1	1	1	1	-	-	-	P16858	P16858	TRUE	PAKYDDIKK	VVKQASEGPLK	GAPDH	GAPDH	257	261									P16858;P16858
1	F1_Agilent5_20160610_FL_SB_syn_DSSO_XL_f27.mgf	24026	4	2357.23	9	>sp|P03995|GFAP_MOUSE Glial fibrillary acidic protein OS=Mus musculus GN=Gfap PE=1 SV=4	0.0388718	3.53e-10	>sp|P03995|GFAP_MOUSE Glial fibrillary acidic protein OS=Mus musculus GN=Gfap PE=1 SV=4	2.88e-34	2.88e-34	2	FALSE	1	1	1	1	-	-	-	P03995	P03995	TRUE	SVSEGHLKR	NIVVKTVEMR	GFAP	GFAP	402	408									P03995;P03995
1	F1_Agilent5_20160610_FL_SB_syn_DSSO_XL_f27.mgf	13565	4	2091.02	13	>sp|P23242|CXA1_MOUSE Gap junction alpha-1 protein OS=Mus musculus GN=Gja1 PE=1 SV=2	1.18e-22	4.54e-30	>sp|P23242|CXA1_MOUSE Gap junction alpha-1 protein OS=Mus musculus GN=Gja1 PE=1 SV=2	5.62e-50	8.31e-63	1	FALSE	1	1	1	1	-	-	-	P23242	P23242	TRUE	KEEELK	YGIEEHGKVK	GJA1	GJA1	109	144									P23242;P23242
1	F1_Agilent5_20160610_FL_SB_syn_DSSO_XL_f15.mgf	26887	4	3412.73	13	>sp|P26443|DHE3_MOUSE Glutamate dehydrogenase 1, mitochondrial OS=Mus musculus GN=Glud1 PE=1 SV=1	1.61e-14	3.85e-25	>sp|P26443|DHE3_MOUSE Glutamate dehydrogenase 1, mitochondrial OS=Mus musculus GN=Glud1 PE=1 SV=1	2.55e-32	2.69e-47	1	FALSE	1	1	1	1	-	-	-	P26443	P26443	TRUE	QLTKSNAPR	IIAEGANGPTTPEADKIFLER	GLUD1	GLUD1	390	415									P26443;P26443
1	F1_Agilent5_20160610_FL_SB_syn_DSSO_XL_f25.mgf	29229	5	2951.41	67	>sp|P15105|GLNA_MOUSE Glutamine synthetase OS=Mus musculus GN=Glul PE=1 SV=6	5.11e-20	1.39e-32	>sp|P15105|GLNA_MOUSE Glutamine synthetase OS=Mus musculus GN=Glul PE=1 SV=6	2.05e-50	3.21e-76	1	FALSE	1	1	1	1	-	-	-	P15105	P15105	TRUE	AMREENGLKCIEEAIDK	TVGQEKK	GLUL	GLUL	268	333									P15105;P15105
1	F1_Agilent5_20160610_FL_SB_syn_DSSO_XL_f18.mgf	31935	4	3446.59	53	>sp|P15105|GLNA_MOUSE Glutamine synthetase OS=Mus musculus GN=Glul PE=1 SV=6	3.59e-18	2.58e-28	>sp|P15105|GLNA_MOUSE Glutamine synthetase OS=Mus musculus GN=Glul PE=1 SV=6	2.18e-42	2.18e-42	1	FALSE	1	1	1	1	-	-	-	P15105	P15105	TRUE	YNRKPAETNLR	TCLLNETGDEPFQYKN	GLUL	GLUL	107	372									P15105;P15105
1	F1_Agilent5_20160610_FL_SB_syn_DSSO_XL_f18.mgf	36994	4	2525.28	36	>sp|P15105|GLNA_MOUSE Glutamine synthetase OS=Mus musculus GN=Glul PE=1 SV=6	1.51e-19	1.03e-30	>sp|P15105|GLNA_MOUSE Glutamine synthetase OS=Mus musculus GN=Glul PE=1 SV=6	3.24e-55	3.52e-68	1	FALSE	1	1	1	1	-	-	-	P15105	P15105	TRUE	LVLCEVFKYNR	KPAETNLR	GLUL	GLUL	103	107									P15105;P15105
1	F1_Agilent5_20160610_FL_SB_syn_DSSO_XL_f24.mgf	27055	5	3264.48	114	>sp|P18872|GNAO_MOUSE Guanine nucleotide-binding protein G(o) subunit alpha OS=Mus musculus GN=Gnao1 PE=1 SV=3	2.49e-48	7.38e-63	>sp|P18872|GNAO_MOUSE Guanine nucleotide-binding protein G(o) subunit alpha OS=Mus musculus GN=Gnao1 PE=1 SV=3	8.35e-53	2.3e-70	1	FALSE	1	1	1	1	-	-	-	P18872	P18872	TRUE	KTDSKMVCDVVSR	AMDTLGVEYGDKER	GNAO1	GNAO1	105	98									P18872;P18872
1	F1_Agilent5_20160610_FL_SB_syn_DSSO_XL_f17.mgf	13883	4	1977.01	20	>sp|P18872|GNAO_MOUSE Guanine nucleotide-binding protein G(o) subunit alpha OS=Mus musculus GN=Gnao1 PE=1 SV=3	1.14e-17	1.2e-25	>sp|P18872|GNAO_MOUSE Guanine nucleotide-binding protein G(o) subunit alpha OS=Mus musculus GN=Gnao1 PE=1 SV=3	8.04e-53	1.76e-70	1	FALSE	1	1	1	1	-	-	-	P18872	P18872	TRUE	SKAIEK	NLKEDGISAAK	GNAO1	GNAO1	17	24									P18872;P18872
1	F1_Agilent5_20160610_FL_SB_syn_DSSO_XL_f15.mgf	13937	4	2104.07	7	>sp|P18872|GNAO_MOUSE Guanine nucleotide-binding protein G(o) subunit alpha OS=Mus musculus GN=Gnao1 PE=1 SV=3	2.04e-21	3.08e-32	>sp|P18872|GNAO_MOUSE Guanine nucleotide-binding protein G(o) subunit alpha OS=Mus musculus GN=Gnao1 PE=1 SV=3	1.93e-53	1.06e-62	1	FALSE	1	1	1	1	-	-	-	P18872	P18872	TRUE	AIEKNLK	EDGISAAKDVK	GNAO1	GNAO1	21	32									P18872;P18872
1	F1_Agilent5_20160610_FL_SB_syn_DSSO_XL_f33.mgf	23475	4	2801.4	40	>sp|P21279|GNAQ_MOUSE Guanine nucleotide-binding protein G(q) subunit alpha OS=Mus musculus GN=Gnaq PE=1 SV=4	6.23e-41	1.44e-55	>sp|P21279|GNAQ_MOUSE Guanine nucleotide-binding protein G(q) subunit alpha OS=Mus musculus GN=Gnaq PE=1 SV=4	2.29e-41	5.32e-65	1	FALSE	1	1	1	1	-	-	-	P21279	P21279	TRUE	YEHNKAHAQLVR	AMDTLKIPYK	GNAQ	GNAQ	107	98									P21279;P21279
1	F1_Agilent5_20160610_FL_SB_syn_DSSO_XL_f17.mgf	36863	4	2457.27	18	>sp|Q9JMF3|GBG13_MOUSE Guanine nucleotide-binding protein G(I)/G(S)/G(O) subunit gamma-13 OS=Mus musculus GN=Gng13 PE=1 SV=1	2.89e-33	2.82e-43	>sp|Q9JMF3|GBG13_MOUSE Guanine nucleotide-binding protein G(I)/G(S)/G(O) subunit gamma-13 OS=Mus musculus GN=Gng13 PE=1 SV=1	8.92e-53	3.53e-64	1	FALSE	1	1	1	1	-	-	-	Q9JMF3	Q9JMF3	TRUE	YQLAFKR	EMSSKTIPELLK	GNG13	GNG13	23	29									Q9JMF3;Q9JMF3
1	F1_Agilent5_20160610_FL_SB_syn_DSSO_XL_f27.mgf	9511	4	2391.21	9	>sp|Q9QYE6|GOGA5_MOUSE Golgin subfamily A member 5 OS=Mus musculus GN=Golga5 PE=1 SV=2	1.55e-36	5.34e-46	>sp|Q9QYE6|GOGA5_MOUSE Golgin subfamily A member 5 OS=Mus musculus GN=Golga5 PE=1 SV=2	1.8e-23	4.12e-38	1	FALSE	1	1	1	1	-	-	-	Q9QYE6	Q9QYE6	TRUE	TKNTLQSR	IKDREEEIQK	GOLGA5	GOLGA5	551	559									Q9QYE6;Q9QYE6
1	F1_Agilent5_20160610_FL_SB_syn_DSSO_XL_f17.mgf	21281	4	2180.12	8	>sp|P13707|GPDA_MOUSE Glycerol-3-phosphate dehydrogenase [NAD(+)], cytoplasmic OS=Mus musculus GN=Gpd1 PE=1 SV=3	7.15e-41	1.91e-50	>sp|P13707|GPDA_MOUSE Glycerol-3-phosphate dehydrogenase [NAD(+)], cytoplasmic OS=Mus musculus GN=Gpd1 PE=1 SV=3	2.18e-45	1.44e-58	1	FALSE	1	1	1	1	-	-	-	P13707	P13707	TRUE	KVAEAFAR	TGKSIEQLEK	GPD1	GPD1	272	282									P13707;P13707
1	F1_Agilent5_20160610_FL_SB_syn_DSSO_XL_f29.mgf	32274	5	3968.04	19	>sp|P06745|G6PI_MOUSE Glucose-6-phosphate isomerase OS=Mus musculus GN=Gpi PE=1 SV=4	1.26e-47	1.26e-47	>sp|P06745|G6PI_MOUSE Glucose-6-phosphate isomerase OS=Mus musculus GN=Gpi PE=1 SV=4	3.74e-37	4.08e-56	1	FALSE	1	1	1	1	-	-	-	P06745	P06745	TRUE	ELQAAGKSPEDLEK	LLPHKVFEGNRPTNSIVFTK	GPI	GPI	454	466									P06745;P06745
1	F1_Agilent5_20160610_FL_SB_syn_DSSO_XL_f24.mgf	30576	5	2457.26	18	>sp|P06745|G6PI_MOUSE Glucose-6-phosphate isomerase OS=Mus musculus GN=Gpi PE=1 SV=4	4.38e-46	4.38e-46	>sp|P06745|G6PI_MOUSE Glucose-6-phosphate isomerase OS=Mus musculus GN=Gpi PE=1 SV=4	3.94e-46	5.85e-66	1	FALSE	1	1	1	1	-	-	-	P06745	P06745	TRUE	YITKSGAR	SPEDLEKLLPHK	GPI	GPI	366	461									P06745;P06745
1	F1_Agilent5_20160610_FL_SB_syn_DSSO_XL_f21.mgf	36057	4	3111.5	21	>sp|P06745|G6PI_MOUSE Glucose-6-phosphate isomerase OS=Mus musculus GN=Gpi PE=1 SV=4	5.01e-23	1.4e-36	>sp|P06745|G6PI_MOUSE Glucose-6-phosphate isomerase OS=Mus musculus GN=Gpi PE=1 SV=4	2.59e-36	1.62e-57	1	FALSE	1	1	1	1	-	-	-	P06745	P06745	TRUE	SGDWKGYTGK	DPSAVAKHFVALSTNTAK	GPI	GPI	142	241									P06745;P06745
1	F1_Agilent5_20160610_FL_SB_syn_DSSO_XL_f20.mgf	35449	5	3846.93	12	>sp|P06745|G6PI_MOUSE Glucose-6-phosphate isomerase OS=Mus musculus GN=Gpi PE=1 SV=4	2.01e-10	1.94e-24	>sp|P06745|G6PI_MOUSE Glucose-6-phosphate isomerase OS=Mus musculus GN=Gpi PE=1 SV=4	2.16e-49	2.16e-49	1	FALSE	1	1	1	1	-	-	-	P06745	P06745	TRUE	KELQAAGK	KIEPELEGSSAVTSHDSSTNGLISFIK	GPI	GPI	447	524									P06745;P06745
1	F1_Agilent5_20160610_FL_SB_syn_DSSO_XL_f32.mgf	19017	5	2919.34	42	>sp|P35802|GPM6A_MOUSE Neuronal membrane glycoprotein M6-a OS=Mus musculus GN=Gpm6a PE=1 SV=1	4.23e-32	1.12e-42	>sp|P35802|GPM6A_MOUSE Neuronal membrane glycoprotein M6-a OS=Mus musculus GN=Gpm6a PE=1 SV=1	1.01e-50	2.88e-71	1	FALSE	1	1	1	1	-	-	-	P35802	P35802	TRUE	MQKYEDIK	SKEEQELHDIHSTR	GPM6A	GPM6A	250	257									P35802;P35802
1	F1_Agilent5_20160610_FL_SB_syn_DSSO_XL_f18.mgf	35641	4	2833.36	4	>sp|P35802|GPM6A_MOUSE Neuronal membrane glycoprotein M6-a OS=Mus musculus GN=Gpm6a PE=1 SV=1	3.04e-26	1.42e-36	>sp|P35802|GPM6A_MOUSE Neuronal membrane glycoprotein M6-a OS=Mus musculus GN=Gpm6a PE=1 SV=1	3.04e-26	1.42e-36	1	FALSE	1	1	1	1	-	-	-	P35802	P35802	TRUE	KICTASENFLR	KICTASENFLR	GPM6A	GPM6A	190	190									P35802;P35802
1	F1_Agilent5_20160610_FL_SB_syn_DSSO_XL_f26.mgf	39655	4	2341.29	12	>sp|P20060|HEXB_MOUSE Beta-hexosaminidase subunit beta OS=Mus musculus GN=Hexb PE=1 SV=2	8.84e-14	1.48e-22	>sp|P20060|HEXB_MOUSE Beta-hexosaminidase subunit beta OS=Mus musculus GN=Hexb PE=1 SV=2	2.07e-12	2.46e-20	1	FALSE	1	1	1	1	-	-	-	P20060	P20060	TRUE	KGFGSDFR	KILEIISSLKK	HEXB	HEXB	353	369									P20060;P20060
1	F1_Agilent5_20160610_FL_SB_syn_DSSO_XL_f22.mgf	35808	5	3510.7	10	>sp|P17710|HXK1_MOUSE Hexokinase-1 OS=Mus musculus GN=Hk1 PE=1 SV=3	4.15e-54	4.15e-54	>sp|P17710|HXK1_MOUSE Hexokinase-1 OS=Mus musculus GN=Hk1 PE=1 SV=3	2.15e-28	1.35e-49	1	FALSE	1	1	1	1	-	-	-	P17710	P17710	TRUE	GFKATDCVGHDVATLLR	VVDEYSLNSGKQR	HK1	HK1	680	794	Hexokinase 2	Hexokinase 2							P17710;P17710
1	F1_Agilent5_20160610_FL_SB_syn_DSSO_XL_f16.mgf	26135	4	2915.46	30	>sp|P17710|HXK1_MOUSE Hexokinase-1 OS=Mus musculus GN=Hk1 PE=1 SV=3	1.2e-26	3.42e-40	>sp|P17710|HXK1_MOUSE Hexokinase-1 OS=Mus musculus GN=Hk1 PE=1 SV=3	1.77e-54	3.12e-74	1	FALSE	1	1	1	1	-	-	-	P17710	P17710	TRUE	ATVKMLPSYVR	VVDEYSLNSGKQR	HK1	HK1	566	794	Hexokinase 2	Hexokinase 2							P17710;P17710
1	F1_Agilent5_20160610_FL_SB_syn_DSSO_XL_f17.mgf	14223	4	1875.84	7	>sp|P63158|HMGB1_MOUSE High mobility group protein B1 OS=Mus musculus GN=Hmgb1 PE=1 SV=2	1.45e-23	1.64e-30	>sp|P63158|HMGB1_MOUSE High mobility group protein B1 OS=Mus musculus GN=Hmgb1 PE=1 SV=2	7.91e-25	3.87e-32	1	FALSE	1	1	1	1	-	-	-	P63158	P63158	TRUE	TMSAKEK	GKFEDMAK	HMGB1	HMGB1	55	59									P63158;P63158
1	F1_Agilent5_20160610_FL_SB_syn_DSSO_XL_f24.mgf	21605	5	3217.51	15	>sp|Q9EQ06|DHB11_MOUSE Estradiol 17-beta-dehydrogenase 11 OS=Mus musculus GN=Hsd17b11 PE=1 SV=1	1e-28	1e-28	>sp|Q9EQ06|DHB11_MOUSE Estradiol 17-beta-dehydrogenase 11 OS=Mus musculus GN=Hsd17b11 PE=1 SV=1	8.55e-16	1.51e-28	1	FALSE	1	1	1	1	-	-	-	Q9EQ06	Q9EQ06	TRUE	NGIEETAAKCR	KLGAQAHPFVVDCSQR	HSD17B11	HSD17B11	79	82									Q9EQ06;Q9EQ06
1	F1_Agilent5_20160610_FL_SB_syn_DSSO_XL_f33.mgf	16731	5	2909.35	22	>sp|P51660|DHB4_MOUSE Peroxisomal multifunctional enzyme type 2 OS=Mus musculus GN=Hsd17b4 PE=1 SV=3	4.7e-15	2.42e-23	>sp|P51660|DHB4_MOUSE Peroxisomal multifunctional enzyme type 2 OS=Mus musculus GN=Hsd17b4 PE=1 SV=3	7.03e-51	8.62e-76	1	FALSE	1	1	1	1	-	-	-	P51660	P51660	TRUE	AAWDHMKK	KNNIHCNTIAPNAGSR	HSD17B4	HSD17B4	139	184									P51660;P51660
1	F1_Agilent5_20160610_FL_SB_syn_DSSO_XL_f26.mgf	44192	4	3168.47	21	>sp|P08113|ENPL_MOUSE Endoplasmin OS=Mus musculus GN=Hsp90b1 PE=1 SV=2	1.35e-28	1.79e-37	>sp|P08113|ENPL_MOUSE Endoplasmin OS=Mus musculus GN=Hsp90b1 PE=1 SV=2	1.05e-53	2.68e-68	1	FALSE	1	1	1	1	-	-	-	P08113	P08113	TRUE	EATEKEFEPLLNWMK	RIKEDEDDK	HSP90B1	HSP90B1	613	702									P08113;P08113
1	F1_Agilent5_20160610_FL_SB_syn_DSSO_XL_f23.mgf	18680	4	2596.27	26	>sp|P08113|ENPL_MOUSE Endoplasmin OS=Mus musculus GN=Hsp90b1 PE=1 SV=2	5.13e-35	4.42e-44	>sp|P08113|ENPL_MOUSE Endoplasmin OS=Mus musculus GN=Hsp90b1 PE=1 SV=2	2.95e-45	2.39e-59	1	FALSE	1	1	1	1	-	-	-	P08113	P08113	TRUE	EGVKFDESEK	DKIEKAVVSQR	HSP90B1	HSP90B1	597	633									P08113;P08113
1	F1_Agilent5_20160610_FL_SB_syn_DSSO_XL_f18.mgf	19752	4	1707.88	16	>sp|P08113|ENPL_MOUSE Endoplasmin OS=Mus musculus GN=Hsp90b1 PE=1 SV=2	4.21e-21	4.21e-21	>sp|P08113|ENPL_MOUSE Endoplasmin OS=Mus musculus GN=Hsp90b1 PE=1 SV=2	5.83e-33	1.39e-43	1	FALSE	1	1	1	1	-	-	-	P08113	P08113	TRUE	KTLDMIK	KIADEK	HSP90B1	HSP90B1	467	474									P08113;P08113
1	F1_Agilent5_20160610_FL_SB_syn_DSSO_XL_f17.mgf	21153	4	2399.2	16	>sp|P08113|ENPL_MOUSE Endoplasmin OS=Mus musculus GN=Hsp90b1 PE=1 SV=2	3.44e-30	1.94e-40	>sp|P08113|ENPL_MOUSE Endoplasmin OS=Mus musculus GN=Hsp90b1 PE=1 SV=2	5.47e-43	1.64e-57	1	FALSE	1	1	1	1	-	-	-	P08113	P08113	TRUE	IMKAQAYQTGK	KTFEINPR	HSP90B1	HSP90B1	663	683									P08113;P08113
1	F1_Agilent5_20160610_FL_SB_syn_DSSO_XL_f16.mgf	17230	4	2673.29	14	>sp|P08113|ENPL_MOUSE Endoplasmin OS=Mus musculus GN=Hsp90b1 PE=1 SV=2	3.04e-33	3.04e-33	>sp|P08113|ENPL_MOUSE Endoplasmin OS=Mus musculus GN=Hsp90b1 PE=1 SV=2	1.4e-51	1.4e-51	1	FALSE	1	1	1	1	-	-	-	P08113	P08113	TRUE	KEAESSPFVER	IMKAQAYQTGK	HSP90B1	HSP90B1	547	663									P08113;P08113
1	F1_Agilent5_20160610_FL_SB_syn_DSSO_XL_f16.mgf	21235	4	2908.48	9	>sp|P48722|HS74L_MOUSE Heat shock 70 kDa protein 4L OS=Mus musculus GN=Hspa4l PE=1 SV=2	1.65e-21	1.94e-33	>sp|P48722|HS74L_MOUSE Heat shock 70 kDa protein 4L OS=Mus musculus GN=Hspa4l PE=1 SV=2	5.23e-53	8.85e-70	1	FALSE	1	1	1	1	-	-	-	P48722	P48722	TRUE	LYQECEKLK	AIGNAAKSQIVTNVR	HSPA4L	HSPA4L	272	53									P48722;P48722
1	F1_Agilent5_20160610_FL_SB_syn_DSSO_XL_f16.mgf	13932	4	2359.22	16	>sp|P20029|GRP78_MOUSE 78 kDa glucose-regulated protein OS=Mus musculus GN=Hspa5 PE=1 SV=3	3.3e-27	3.73e-34	>sp|P20029|GRP78_MOUSE 78 kDa glucose-regulated protein OS=Mus musculus GN=Hspa5 PE=1 SV=3	1.11e-56	3.8e-67	1	FALSE	1	1	1	1	-	-	-	P20029	P20029	TRUE	NTVVPTKK	NKITITNDQNR	HSPA5	HSPA5	447	524									P20029;P20029
1	F1_Agilent5_20160610_FL_SB_syn_DSSO_XL_f28.mgf	30055	5	2381.15	39	>sp|P63017|HSP7C_MOUSE Heat shock cognate 71 kDa protein OS=Mus musculus GN=Hspa8 PE=1 SV=1	1.64e-27	1.01e-34	>sp|P63017|HSP7C_MOUSE Heat shock cognate 71 kDa protein OS=Mus musculus GN=Hspa8 PE=1 SV=1	7.99e-53	2.11e-68	1	FALSE	1	1	1	1	-	-	-	P63017	P63017	TRUE	MVNHFIAEFKR	KDISENK	HSPA8	HSPA8	246	251									P63017;P63017
1	F1_Agilent5_20160610_FL_SB_syn_DSSO_XL_f18.mgf	15415	4	1804.9	14	>sp|P63017|HSP7C_MOUSE Heat shock cognate 71 kDa protein OS=Mus musculus GN=Hspa8 PE=1 SV=1	1.45e-17	6.09e-24	>sp|P63017|HSP7C_MOUSE Heat shock cognate 71 kDa protein OS=Mus musculus GN=Hspa8 PE=1 SV=1	1.47e-39	2.31e-50	1	FALSE	1	1	1	1	-	-	-	P63017	P63017	TRUE	KVGAER	LSKEDIER	HSPA8	HSPA8	188	512									P63017;P63017
1	F1_Agilent5_20160610_FL_SB_syn_DSSO_XL_f15.mgf	20546	4	2344.24	11	>sp|P63017|HSP7C_MOUSE Heat shock cognate 71 kDa protein OS=Mus musculus GN=Hspa8 PE=1 SV=1	8.12e-16	1.12e-23	>sp|P63017|HSP7C_MOUSE Heat shock cognate 71 kDa protein OS=Mus musculus GN=Hspa8 PE=1 SV=1	4.98e-47	9.61e-59	1	FALSE	1	1	1	1	-	-	-	P63017	P63017	TRUE	QKILDK	ELEKVCNPIITK	HSPA8	HSPA8	569	601									P63017;P63017
1	F1_Agilent5_20160610_FL_SB_syn_DSSO_XL_f15.mgf	26051	4	2909.47	11	>sp|P63017|HSP7C_MOUSE Heat shock cognate 71 kDa protein OS=Mus musculus GN=Hspa8 PE=1 SV=1	7.36e-28	3.9e-41	>sp|P63017|HSP7C_MOUSE Heat shock cognate 71 kDa protein OS=Mus musculus GN=Hspa8 PE=1 SV=1	4.51e-52	2.8e-62	1	FALSE	1	1	1	1	-	-	-	P63017	P63017	TRUE	QATKDAGTIAGLNVLR	MVQEAEKYK	HSPA8	HSPA8	159	524									P63017;P63017
1	F1_Agilent5_20160610_FL_SB_syn_DSSO_XL_f15.mgf	26407	4	3062.55	8	>sp|Q9JKR6|HYOU1_MOUSE Hypoxia up-regulated protein 1 OS=Mus musculus GN=Hyou1 PE=1 SV=1	1.54e-36	1.83e-52	>sp|Q9JKR6|HYOU1_MOUSE Hypoxia up-regulated protein 1 OS=Mus musculus GN=Hyou1 PE=1 SV=1	1.02e-36	1.11e-57	1	FALSE	1	1	1	1	-	-	-	Q9JKR6	Q9JKR6	TRUE	TPVTVTLKENER	FLGDSAAGMAIKNPK	HYOU1	HYOU1	75	91									Q9JKR6;Q9JKR6
1	F1_Agilent5_20160610_FL_SB_syn_DSSO_XL_f27.mgf	29686	4	2558.34	26	>sp|Q8CAQ8|MIC60_MOUSE MICOS complex subunit Mic60 OS=Mus musculus GN=Immt PE=1 SV=1	2.14e-53	4.3e-67	>sp|Q8CAQ8|MIC60_MOUSE MICOS complex subunit Mic60 OS=Mus musculus GN=Immt PE=1 SV=1	6.06e-49	4.71e-70	1	FALSE	1	1	1	1	-	-	-	Q8CAQ8	Q8CAQ8	TRUE	TVEGALKER	RKAVDEAADALLK	IMMT	IMMT	281	285									Q8CAQ8;Q8CAQ8
1	F1_Agilent5_20160610_FL_SB_syn_DSSO_XL_f16.mgf	16275	4	2051.02	16	>sp|Q8CAQ8|MIC60_MOUSE MICOS complex subunit Mic60 OS=Mus musculus GN=Immt PE=1 SV=1	1.75e-20	1.76e-29	>sp|Q8CAQ8|MIC60_MOUSE MICOS complex subunit Mic60 OS=Mus musculus GN=Immt PE=1 SV=1	1.62e-46	1.47e-56	1	FALSE	1	1	1	1	-	-	-	Q8CAQ8	Q8CAQ8	TRUE	AKEELEK	MKTIIEDAK	IMMT	IMMT	298	305									Q8CAQ8;Q8CAQ8
1	F1_Agilent5_20160610_FL_SB_syn_DSSO_XL_f22.mgf	16681	4	2696.41	13	>sp|Q8R0S2|IQEC1_MOUSE IQ motif and SEC7 domain-containing protein 1 OS=Mus musculus GN=Iqsec1 PE=1 SV=2	2.22e-30	1e-42	>sp|Q8R0S2|IQEC1_MOUSE IQ motif and SEC7 domain-containing protein 1 OS=Mus musculus GN=Iqsec1 PE=1 SV=2	1.14e-41	2.69e-55	1	FALSE	1	1	1	1	-	-	-	Q8R0S2	Q8R0S2	TRUE	ELKTNEDHVSQVQK	VEKLIVGK	IQSEC1	IQSEC1	711	725									Q8R0S2;Q8R0S2
1	F1_Agilent5_20160610_FL_SB_syn_DSSO_XL_f16.mgf	27641	4	2801.37	5	>sp|Q8R0A7|K0513_MOUSE Uncharacterized protein KIAA0513 OS=Mus musculus GN=Kiaa0513 PE=1 SV=1	1.19e-22	2.95e-30	>sp|Q8R0A7|K0513_MOUSE Uncharacterized protein KIAA0513 OS=Mus musculus GN=Kiaa0513 PE=1 SV=1	2.11e-54	2.29e-67	1	FALSE	1	1	1	1	-	-	-	Q8R0A7	Q8R0A7	TRUE	KLCSDFLK	KQAVIGNLDEEQYK	KIAA0513	KIAA0513	374	382									Q8R0A7;Q8R0A7
1	F1_Agilent5_20160610_FL_SB_syn_DSSO_XL_f27.mgf	10990	4	2588.31	10	>sp|Q9QXL2|KI21A_MOUSE Kinesin-like protein KIF21A OS=Mus musculus GN=Kif21a PE=1 SV=2	2.9e-32	1.33e-46	>sp|Q9QXL2|KI21A_MOUSE Kinesin-like protein KIF21A OS=Mus musculus GN=Kif21a PE=1 SV=2	3.88e-39	1.56e-52	1	FALSE	1	1	1	1	-	-	-	Q9QXL2	Q9QXL2	TRUE	LQTAQKEHAR	LLKNQSQYEK	KIF21A	KIF21A	742	749									Q9QXL2;Q9QXL2
1	F1_Agilent5_20160610_FL_SB_syn_DSSO_XL_f16.mgf	16508	4	2681.28	31	>sp|P28738|KIF5C_MOUSE Kinesin heavy chain isoform 5C OS=Mus musculus GN=Kif5c PE=1 SV=3	1.23e-27	1.35e-39	>sp|P28738|KIF5C_MOUSE Kinesin heavy chain isoform 5C OS=Mus musculus GN=Kif5c PE=1 SV=3	7.93e-54	1.68e-69	1	FALSE	1	1	1	1	-	-	-	P28738	P28738	TRUE	SEVKSLVNR	SKQLESAQMDSNR	KIF5C	KIF5C	598	605									P28738;P28738
1	F1_Agilent5_20160610_FL_SB_syn_DSSO_XL_f26.mgf	24447	4	2757.34	7	>sp|P05532|KIT_MOUSE Mast/stem cell growth factor receptor Kit OS=Mus musculus GN=Kit PE=1 SV=3	5.82e-22	1.03e-32	>sp|P05532|KIT_MOUSE Mast/stem cell growth factor receptor Kit OS=Mus musculus GN=Kit PE=1 SV=3	2.35e-43	3.02e-58	1	FALSE	1	1	1	1	-	-	-	P05532	P05532	TRUE	DIRNDSNYVVKGNAR	MIKEGFR	KIT	KIT	828	886	Protein kinase	Protein kinase							P05532;P05532
1	F1_Agilent5_20160610_FL_SB_syn_DSSO_XL_f25.mgf	23441	5	3273.54	28	>sp|Q61595|KTN1_MOUSE Kinectin OS=Mus musculus GN=Ktn1 PE=1 SV=1	8.5e-26	1.1e-34	>sp|Q61595|KTN1_MOUSE Kinectin OS=Mus musculus GN=Ktn1 PE=1 SV=1	6.06e-50	3.69e-64	1	FALSE	1	1	1	1	-	-	-	Q61595	Q61595	TRUE	IKADESQR	MIKQMQSSFTASERELER	KTN1	KTN1	1143	1152									Q61595;Q61595
1	F1_Agilent5_20160610_FL_SB_syn_DSSO_XL_f17.mgf	14444	4	2352.09	7	>sp|Q61595|KTN1_MOUSE Kinectin OS=Mus musculus GN=Ktn1 PE=1 SV=1	4.08e-21	1.54e-29	>sp|Q61595|KTN1_MOUSE Kinectin OS=Mus musculus GN=Ktn1 PE=1 SV=1	8.14e-55	8.14e-55	1	FALSE	1	1	1	1	-	-	-	Q61595	Q61595	TRUE	SVEQEESKWK	IKADESQR	KTN1	KTN1	1139	1143									Q61595;Q61595
1	F1_Agilent5_20160610_FL_SB_syn_DSSO_XL_f29.mgf	33618	5	3726.83	11	>sp|P06151|LDHA_MOUSE L-lactate dehydrogenase A chain OS=Mus musculus GN=Ldha PE=1 SV=3	1.08e-42	9.37e-56	>sp|P06151|LDHA_MOUSE L-lactate dehydrogenase A chain OS=Mus musculus GN=Ldha PE=1 SV=3	7.59e-45	3.34e-55	1	FALSE	1	1	1	1	-	-	-	P06151	P06151	TRUE	SLNPELGTDADKEQWKEVHK	KSADTLWGIQK	LDHA	LDHA	228	318									P06151;P06151
1	F1_Agilent5_20160610_FL_SB_syn_DSSO_XL_f26.mgf	16867	5	2797.3	23	>sp|P48678|LMNA_MOUSE Prelamin-A/C OS=Mus musculus GN=Lmna PE=1 SV=2	5.16e-52	6.99e-69	>sp|P48678|LMNA_MOUSE Prelamin-A/C OS=Mus musculus GN=Lmna PE=1 SV=2	7.24e-53	1.32e-71	1	FALSE	1	1	1	1	-	-	-	P48678	P48678	TRUE	AQHEDQVEQYKK	TYSAKLDNAR	LMNA	LMNA	260	270	IF rod	IF rod							P48678;P48678
1	F1_Agilent5_20160610_FL_SB_syn_DSSO_XL_f36.mgf	17836	4	2241.13	7	>sp|P55302|AMRP_MOUSE Alpha-2-macroglobulin receptor-associated protein OS=Mus musculus GN=Lrpap1 PE=1 SV=1	1.94e-21	2.52e-30	>sp|P55302|AMRP_MOUSE Alpha-2-macroglobulin receptor-associated protein OS=Mus musculus GN=Lrpap1 PE=1 SV=1	7.81e-23	1.46e-37	1	FALSE	1	1	1	1	-	-	-	P55302	P55302	TRUE	HFEAKIEK	KHLQDLSSR	LRPAP1	LRPAP1	290	343									P55302;P55302
1	F1_Agilent5_20160610_FL_SB_syn_DSSO_XL_f26.mgf	27349	4	2516.3	8	>sp|P55302|AMRP_MOUSE Alpha-2-macroglobulin receptor-associated protein OS=Mus musculus GN=Lrpap1 PE=1 SV=1	3.1e-21	1.88e-30	>sp|P55302|AMRP_MOUSE Alpha-2-macroglobulin receptor-associated protein OS=Mus musculus GN=Lrpap1 PE=1 SV=1	1.33e-29	6.2e-40	1	FALSE	1	1	1	1	-	-	-	P55302	P55302	TRUE	LKVEGLDK	IQERDELNWKK	LRPAP1	LRPAP1	100	97									P55302;P55302
1	F1_Agilent5_20160610_FL_SB_syn_DSSO_XL_f15.mgf	9973	4	2730.25	11	>sp|Q8BLK3|LSAMP_MOUSE Limbic system-associated membrane protein OS=Mus musculus GN=Lsamp PE=1 SV=1	3.45e-21	2.89e-28	>sp|Q8BLK3|LSAMP_MOUSE Limbic system-associated membrane protein OS=Mus musculus GN=Lsamp PE=1 SV=1	3.63e-53	3.63e-53	1	FALSE	1	1	1	1	-	-	-	Q8BLK3	Q8BLK3	TRUE	EQSGKYECK	AANEVSSADVKQVK	LSAMP	LSAMP	194	209	Ig-like 2	Ig-like 2							Q8BLK3;Q8BLK3
1	F1_Agilent5_20160610_FL_SB_syn_DSSO_XL_f26.mgf	22838	4	2660.33	9	>sp|Q9QYR6|MAP1A_MOUSE Microtubule-associated protein 1A OS=Mus musculus GN=Map1a PE=1 SV=2	9.67e-29	1.69e-41	>sp|Q9QYR6|MAP1A_MOUSE Microtubule-associated protein 1A OS=Mus musculus GN=Map1a PE=1 SV=2	2.54e-55	7.53e-70	1	FALSE	1	1	1	1	-	-	-	Q9QYR6	Q9QYR6	TRUE	REEVLEEGAKEAR	SELAKELAK	MAP1A	MAP1A	346	354									Q9QYR6;Q9QYR6
1	F1_Agilent5_20160610_FL_SB_syn_DSSO_XL_f24.mgf	6515	5	2663.27	19	>sp|Q9QYR6|MAP1A_MOUSE Microtubule-associated protein 1A OS=Mus musculus GN=Map1a PE=1 SV=2	1.74e-26	1.74e-26	>sp|Q9QYR6|MAP1A_MOUSE Microtubule-associated protein 1A OS=Mus musculus GN=Map1a PE=1 SV=2	9.74e-44	9.74e-44	1	FALSE	1	1	1	1	-	-	-	Q9QYR6	Q9QYR6	TRUE	APGSEDRATEQKEK	KSETLQQK	MAP1A	MAP1A	1341	1348									Q9QYR6;Q9QYR6
1	F1_Agilent5_20160610_FL_SB_syn_DSSO_XL_f24.mgf	12180	4	2393.18	20	>sp|Q9QYR6|MAP1A_MOUSE Microtubule-associated protein 1A OS=Mus musculus GN=Map1a PE=1 SV=2	3.51e-29	3.42e-39	>sp|Q9QYR6|MAP1A_MOUSE Microtubule-associated protein 1A OS=Mus musculus GN=Map1a PE=1 SV=2	3.34e-21	1.77e-34	1	FALSE	1	1	1	1	-	-	-	Q9QYR6	Q9QYR6	TRUE	TSEQKGRDLDK	KDTAVELGK	MAP1A	MAP1A	1396	1403									Q9QYR6;Q9QYR6
1	F1_Agilent5_20160610_FL_SB_syn_DSSO_XL_f24.mgf	14654	4	2328.17	6	>sp|Q9QYR6|MAP1A_MOUSE Microtubule-associated protein 1A OS=Mus musculus GN=Map1a PE=1 SV=2	1.84e-14	1.84e-14	>sp|Q9QYR6|MAP1A_MOUSE Microtubule-associated protein 1A OS=Mus musculus GN=Map1a PE=1 SV=2	1.15e-38	1.15e-38	1	FALSE	1	1	1	1	-	-	-	Q9QYR6	Q9QYR6	TRUE	GRDLDKK	DTAVELGKGPEPK	MAP1A	MAP1A	1402	1411									Q9QYR6;Q9QYR6
1	F1_Agilent5_20160610_FL_SB_syn_DSSO_XL_f15.mgf	3401	4	2078	5	>sp|Q9QYR6|MAP1A_MOUSE Microtubule-associated protein 1A OS=Mus musculus GN=Map1a PE=1 SV=2	8.35e-29	8.35e-29	>sp|Q9QYR6|MAP1A_MOUSE Microtubule-associated protein 1A OS=Mus musculus GN=Map1a PE=1 SV=2	8.45e-34	8.45e-34	1	FALSE	1	1	1	1	-	-	-	Q9QYR6	Q9QYR6	TRUE	AAGQKDGTLK	EDKTQGQK	MAP1A	MAP1A	1547	1555									Q9QYR6;Q9QYR6
1	F1_Agilent5_20160610_FL_SB_syn_DSSO_XL_f24.mgf	12719	4	2494.22	24	>sp|P27546|MAP4_MOUSE Microtubule-associated protein 4 OS=Mus musculus GN=Map4 PE=1 SV=3	4.94e-29	8.72e-42	>sp|P27546|MAP4_MOUSE Microtubule-associated protein 4 OS=Mus musculus GN=Map4 PE=1 SV=3	1.27e-54	7e-70	1	FALSE	1	1	1	1	-	-	-	P27546	P27546	TRUE	TEGKPADVKR	MTAKSASADLSR	MAP4	MAP4	820	825									P27546;P27546
1	F1_Agilent5_20160610_FL_SB_syn_DSSO_XL_f21.mgf	6288	5	2646.31	13	>sp|Q7TSJ2|MAP6_MOUSE Microtubule-associated protein 6 OS=Mus musculus GN=Map6 PE=1 SV=2	2.45e-37	2.45e-37	>sp|Q7TSJ2|MAP6_MOUSE Microtubule-associated protein 6 OS=Mus musculus GN=Map6 PE=1 SV=2	1.32e-21	1.32e-21	1	FALSE	1	1	1	1	-	-	-	Q7TSJ2	Q7TSJ2	TRUE	QVVSGQAAKK	KTTEGPSATKPDDK	MAP6	MAP6	538	540									Q7TSJ2;Q7TSJ2
1	F1_Agilent5_20160610_FL_SB_syn_DSSO_XL_f35.mgf	24442	5	3449.77	17	>sp|P10637|TAU_MOUSE Microtubule-associated protein tau OS=Mus musculus GN=Mapt PE=1 SV=3	1.32e-17	1.32e-17	>sp|P10637|TAU_MOUSE Microtubule-associated protein tau OS=Mus musculus GN=Mapt PE=1 SV=3	7.83e-40	3.91e-51	1	FALSE	1	1	1	1	-	-	-	P10637	P10637	TRUE	IGSLDNITHVPGGGNKK	IETHKLTFRENAK	MAPT	MAPT	661	667									P10637;P10637
1	F1_Agilent5_20160610_FL_SB_syn_DSSO_XL_f27.mgf	19183	4	2608.37	9	>sp|P10637|TAU_MOUSE Microtubule-associated protein tau OS=Mus musculus GN=Mapt PE=1 SV=3	1.13e-32	6.89e-45	>sp|P10637|TAU_MOUSE Microtubule-associated protein tau OS=Mus musculus GN=Mapt PE=1 SV=3	1.29e-41	2.48e-58	1	FALSE	1	1	1	1	-	-	-	P10637	P10637	TRUE	SKIGSTENLK	HQPGGGKVQIINK	MAPT	MAPT	551	566									P10637;P10637
1	F1_Agilent5_20160610_FL_SB_syn_DSSO_XL_f27.mgf	23180	4	2664.42	9	>sp|P10637|TAU_MOUSE Microtubule-associated protein tau OS=Mus musculus GN=Mapt PE=1 SV=3	6.48e-19	1.64e-30	>sp|P10637|TAU_MOUSE Microtubule-associated protein tau OS=Mus musculus GN=Mapt PE=1 SV=3	1.82e-15	4.37e-29	1	FALSE	1	1	1	1	-	-	-	P10637	P10637	TRUE	HQPGGGKVQIINK	KLDLSNVQSK	MAPT	MAPT	566	573									P10637;P10637
1	F1_Agilent5_20160610_FL_SB_syn_DSSO_XL_f25.mgf	6966	4	2133.06	8	>sp|P10637|TAU_MOUSE Microtubule-associated protein tau OS=Mus musculus GN=Mapt PE=1 SV=3	2.25e-26	9.9e-40	>sp|P10637|TAU_MOUSE Microtubule-associated protein tau OS=Mus musculus GN=Mapt PE=1 SV=3	1.46e-15	8.29e-26	1	FALSE	1	1	1	1	-	-	-	P10637	P10637	TRUE	DRTGNDEKK	TGAKIATPR	MAPT	MAPT	364	442									P10637;P10637
1	F1_Agilent5_20160610_FL_SB_syn_DSSO_XL_f25.mgf	7070	5	2390.19	11	>sp|P10637|TAU_MOUSE Microtubule-associated protein tau OS=Mus musculus GN=Mapt PE=1 SV=3	8.88e-19	4.55e-28	>sp|P10637|TAU_MOUSE Microtubule-associated protein tau OS=Mus musculus GN=Mapt PE=1 SV=3	7e-26	3.25e-35	1	FALSE	1	1	1	1	-	-	-	P10637	P10637	TRUE	VASKDRTGNDEK	TGAKIATPR	MAPT	MAPT	356	442									P10637;P10637
1	F1_Agilent5_20160610_FL_SB_syn_DSSO_XL_f22.mgf	12279	5	2896.53	16	>sp|P10637|TAU_MOUSE Microtubule-associated protein tau OS=Mus musculus GN=Mapt PE=1 SV=3	1.79e-33	1.59e-46	>sp|P10637|TAU_MOUSE Microtubule-associated protein tau OS=Mus musculus GN=Mapt PE=1 SV=3	9.75e-52	1.13e-71	1	FALSE	1	1	1	1	-	-	-	P10637	P10637	TRUE	TGAKIATPR	GAASPAQKGTSNATRIPAK	MAPT	MAPT	442	455									P10637;P10637
1	F1_Agilent5_20160610_FL_SB_syn_DSSO_XL_f15.mgf	6234	4	2612.33	13	>sp|P10637|TAU_MOUSE Microtubule-associated protein tau OS=Mus musculus GN=Mapt PE=1 SV=3	4.45e-05	1.53e-15	>sp|P10637|TAU_MOUSE Microtubule-associated protein tau OS=Mus musculus GN=Mapt PE=1 SV=3	2.72e-34	2.97e-53	1	FALSE	1	1	1	1	-	-	-	P10637	P10637	TRUE	GAASPAQKGTSNATR	IPAKTTPSPK	MAPT	MAPT	455	466									P10637;P10637
1	F1_Agilent5_20160610_FL_SB_syn_DSSO_XL_f17.mgf	7645	4	1951.02	38	>sp|P14152|MDHC_MOUSE Malate dehydrogenase, cytoplasmic OS=Mus musculus GN=Mdh1 PE=1 SV=3	2.68e-41	1.05e-53	>sp|P14152|MDHC_MOUSE Malate dehydrogenase, cytoplasmic OS=Mus musculus GN=Mdh1 PE=1 SV=3	4.7e-47	8.29e-60	1	FALSE	1	1	1	1	-	-	-	P14152	P14152	TRUE	GAAVIKAR	KLSSAMSAAK	MDH1	MDH1	236	239									P14152;P14152
1	F1_Agilent5_20160610_FL_SB_syn_DSSO_XL_f25.mgf	19509	4	3337.58	30	>sp|Q61885|MOG_MOUSE Myelin-oligodendrocyte glycoprotein OS=Mus musculus GN=Mog PE=1 SV=1	4.46e-46	4.51e-61	>sp|Q61885|MOG_MOUSE Myelin-oligodendrocyte glycoprotein OS=Mus musculus GN=Mog PE=1 SV=1	1.06e-50	3.05e-67	1	FALSE	1	1	1	1	-	-	-	Q61885	Q61885	TRUE	GRTELLKETISEGK	NGKDQDAEQAPEYR	MOG	MOG	101	83	Ig-like V-type	Ig-like V-type							Q61885;Q61885
1	F1_Agilent5_20160610_FL_SB_syn_DSSO_XL_f37.mgf	6806	4	2536.28	15	>sp|Q61879|MYH10_MOUSE Myosin-10 OS=Mus musculus GN=Myh10 PE=1 SV=2	4.15e-06	1.1e-16	>sp|Q61879|MYH10_MOUSE Myosin-10 OS=Mus musculus GN=Myh10 PE=1 SV=2	6.43e-29	4.1e-44	1	FALSE	1	1	1	1	-	-	-	Q61879	Q61879	TRUE	VLQQVKAESEHK	AESEHKRK	MYH10	MYH10	1247	1253									Q61879;Q61879
1	F1_Agilent5_20160610_FL_SB_syn_DSSO_XL_f29.mgf	14824	4	2308.15	31	>sp|Q61879|MYH10_MOUSE Myosin-10 OS=Mus musculus GN=Myh10 PE=1 SV=2	1.33e-18	7.13e-31	>sp|Q61879|MYH10_MOUSE Myosin-10 OS=Mus musculus GN=Myh10 PE=1 SV=2	3.24e-47	1.78e-56	1	FALSE	1	1	1	1	-	-	-	Q61879	Q61879	TRUE	RFKANLEK	NKQGLETDNK	MYH10	MYH10	1219	1226									Q61879;Q61879
1	F1_Agilent5_20160610_FL_SB_syn_DSSO_XL_f18.mgf	33606	4	2461.23	23	>sp|Q61879|MYH10_MOUSE Myosin-10 OS=Mus musculus GN=Myh10 PE=1 SV=2	4.4e-18	4.4e-18	>sp|Q61879|MYH10_MOUSE Myosin-10 OS=Mus musculus GN=Myh10 PE=1 SV=2	5.88e-52	1.86e-64	1	FALSE	1	1	1	1	-	-	-	Q61879	Q61879	TRUE	NLAKIR	NKQEVMISDLEER	MYH10	MYH10	1027	1031									Q61879;Q61879
1	F1_Agilent5_20160610_FL_SB_syn_DSSO_XL_f38.mgf	6134	4	2395.16	7	>sp|Q8VDD5|MYH9_MOUSE Myosin-9 OS=Mus musculus GN=Myh9 PE=1 SV=4	2.82e-10	5.65e-18	>sp|Q8VDD5|MYH9_MOUSE Myosin-9 OS=Mus musculus GN=Myh9 PE=1 SV=4	1.75e-38	5.45e-52	1	FALSE	1	1	1	1	-	-	-	Q8VDD5	Q8VDD5	TRUE	ALLQGKGDSEHK	GDSEHKRK	MYH9	MYH9	1240	1246									Q8VDD5;Q8VDD5
1	F1_Agilent5_20160610_FL_SB_syn_DSSO_XL_f32.mgf	19412	5	3029.58	12	>sp|Q8VDD5|MYH9_MOUSE Myosin-9 OS=Mus musculus GN=Myh9 PE=1 SV=4	4.87e-15	1.5e-22	>sp|Q8VDD5|MYH9_MOUSE Myosin-9 OS=Mus musculus GN=Myh9 PE=1 SV=4	3.01e-50	6.7e-66	1	FALSE	1	1	1	1	-	-	-	Q8VDD5	Q8VDD5	TRUE	RVKATLEK	AKQTLENERGELANEVK	MYH9	MYH9	1212	1219									Q8VDD5;Q8VDD5
1	F1_Agilent5_20160610_FL_SB_syn_DSSO_XL_f28.mgf	28191	4	2401.2	26	>sp|Q8VDD5|MYH9_MOUSE Myosin-9 OS=Mus musculus GN=Myh9 PE=1 SV=4	8.47e-21	8.47e-21	>sp|Q8VDD5|MYH9_MOUSE Myosin-9 OS=Mus musculus GN=Myh9 PE=1 SV=4	6.38e-53	1.54e-73	1	FALSE	1	1	1	1	-	-	-	Q8VDD5	Q8VDD5	TRUE	SLAKLK	NKHEAMITDLEER	MYH9	MYH9	1020	1024									Q8VDD5;Q8VDD5
1	F1_Agilent5_20160610_FL_SB_syn_DSSO_XL_f27.mgf	14332	4	2169.09	16	>sp|Q8VDD5|MYH9_MOUSE Myosin-9 OS=Mus musculus GN=Myh9 PE=1 SV=4	1.42e-38	2.28e-46	>sp|Q8VDD5|MYH9_MOUSE Myosin-9 OS=Mus musculus GN=Myh9 PE=1 SV=4	2.85e-22	7.23e-34	1	FALSE	1	1	1	1	-	-	-	Q8VDD5	Q8VDD5	TRUE	EAELTKVR	EKHLAAENR	MYH9	MYH9	856	860									Q8VDD5;Q8VDD5
1	F1_Agilent5_20160610_FL_SB_syn_DSSO_XL_f36.mgf	24567	5	3796.85	12	>sp|Q99104|MYO5A_MOUSE Unconventional myosin-Va OS=Mus musculus GN=Myo5a PE=1 SV=2	4.31e-41	3.1e-51	>sp|Q99104|MYO5A_MOUSE Unconventional myosin-Va OS=Mus musculus GN=Myo5a PE=1 SV=2	2.09e-32	6.71e-58	1	FALSE	1	1	1	1	-	-	-	Q99104	Q99104	TRUE	GAELEYESLKRQELESENKK	RQELESENKK	MYO5A	MYO5A	1207	1216									Q99104;Q99104
1	F1_Agilent5_20160610_FL_SB_syn_DSSO_XL_f28.mgf	32182	4	2727.36	21	>sp|Q99104|MYO5A_MOUSE Unconventional myosin-Va OS=Mus musculus GN=Myo5a PE=1 SV=2	1.41e-22	6.87e-30	>sp|Q99104|MYO5A_MOUSE Unconventional myosin-Va OS=Mus musculus GN=Myo5a PE=1 SV=2	5.89e-53	1.29e-70	1	FALSE	1	1	1	1	-	-	-	Q99104	Q99104	TRUE	LHIGMENKIMQLQR	KVDEQNK	MYO5A	MYO5A	928	935									Q99104;Q99104
1	F1_Agilent5_20160610_FL_SB_syn_DSSO_XL_f16.mgf	14175	4	2102.93	10	>sp|Q99104|MYO5A_MOUSE Unconventional myosin-Va OS=Mus musculus GN=Myo5a PE=1 SV=2	2.7e-21	1.01e-29	>sp|Q99104|MYO5A_MOUSE Unconventional myosin-Va OS=Mus musculus GN=Myo5a PE=1 SV=2	3.35e-31	9.04e-41	1	FALSE	1	1	1	1	-	-	-	Q99104	Q99104	TRUE	KVDEQNK	DYKCLMEK	MYO5A	MYO5A	935	944									Q99104;Q99104
1	F1_Agilent5_20160610_FL_SB_syn_DSSO_XL_f30.mgf	28252	5	3786.86	33	>sp|P13595|NCAM1_MOUSE Neural cell adhesion molecule 1 OS=Mus musculus GN=Ncam1 PE=1 SV=3	4.42e-15	8.27e-31	>sp|P13595|NCAM1_MOUSE Neural cell adhesion molecule 1 OS=Mus musculus GN=Ncam1 PE=1 SV=3	2.49e-47	2.49e-47	1	FALSE	1	1	1	1	-	-	-	P13595	P13595	TRUE	TQPVREPSAPKLEGQMGEDGNSIK	SKAAHFVFR	NCAM1	NCAM1	606	684	Fibronectin type-III 1	Fibronectin type-III 2							P13595;P13595
1	F1_Agilent5_20160610_FL_SB_syn_DSSO_XL_f26.mgf	41043	5	3550.7	13	>sp|P13595|NCAM1_MOUSE Neural cell adhesion molecule 1 OS=Mus musculus GN=Ncam1 PE=1 SV=3	2.38e-31	6.77e-45	>sp|P13595|NCAM1_MOUSE Neural cell adhesion molecule 1 OS=Mus musculus GN=Ncam1 PE=1 SV=3	1.88e-13	3.62e-24	1	FALSE	1	1	1	1	-	-	-	P13595	P13595	TRUE	SLGEESWHFKWYDAK	VNLIKQDDGGSPIR	NCAM1	NCAM1	549	624	Fibronectin type-III 1	Fibronectin type-III 2							P13595;P13595
1	F1_Agilent5_20160610_FL_SB_syn_DSSO_XL_f32.mgf	22618	5	3116.49	12	>sp|O35136|NCAM2_MOUSE Neural cell adhesion molecule 2 OS=Mus musculus GN=Ncam2 PE=1 SV=1	1.14e-12	9.36e-25	>sp|O35136|NCAM2_MOUSE Neural cell adhesion molecule 2 OS=Mus musculus GN=Ncam2 PE=1 SV=1	5.01e-50	3.63e-76	1	FALSE	1	1	1	1	-	-	-	O35136	O35136	TRUE	RAIDGVMFSEGDKSPDGR	IEVKGQHGR	NCAM2	NCAM2	348	357	Ig-like C2-type 4	Ig-like C2-type 4							O35136;O35136
1	F1_Agilent5_20160610_FL_SB_syn_DSSO_XL_f17.mgf	21361	4	2797.33	20	>sp|O35136|NCAM2_MOUSE Neural cell adhesion molecule 2 OS=Mus musculus GN=Ncam2 PE=1 SV=1	2.93e-39	1.57e-51	>sp|O35136|NCAM2_MOUSE Neural cell adhesion molecule 2 OS=Mus musculus GN=Ncam2 PE=1 SV=1	7.06e-53	1.19e-69	1	FALSE	1	1	1	1	-	-	-	O35136	O35136	TRUE	NGKLIEENEK	NIINKDGGSYVCK	NCAM2	NCAM2	249	274	Ig-like C2-type 3	Ig-like C2-type 3							O35136;O35136
1	F1_Agilent5_20160610_FL_SB_syn_DSSO_XL_f31.mgf	18886	4	2864.25	13	>sp|P28660|NCKP1_MOUSE Nck-associated protein 1 OS=Mus musculus GN=Nckap1 PE=1 SV=2	0.00284461	6.84e-12	>sp|P28660|NCKP1_MOUSE Nck-associated protein 1 OS=Mus musculus GN=Nckap1 PE=1 SV=2	5.18e-06	3.4e-18	2	FALSE	1	1	1	1	-	-	-	P28660	P28660	TRUE	ECKEAAVSHAGSMHR	KSADDFIDK	NCKAP1	NCKAP1	328	395									P28660;P28660
1	F1_Agilent5_20160610_FL_SB_syn_DSSO_XL_f17.mgf	15182	4	3031.43	6	>sp|P28660|NCKP1_MOUSE Nck-associated protein 1 OS=Mus musculus GN=Nckap1 PE=1 SV=2	2.74e-30	1.08e-41	>sp|P28660|NCKP1_MOUSE Nck-associated protein 1 OS=Mus musculus GN=Nckap1 PE=1 SV=2	3.68e-32	6.41e-45	1	FALSE	1	1	1	1	-	-	-	P28660	P28660	TRUE	IGQETDKTTTR	NAYHAVYKQSVTSSA	NCKAP1	NCKAP1	1075	1121									P28660;P28660
1	F1_Agilent5_20160610_FL_SB_syn_DSSO_XL_f16.mgf	31822	4	3382.72	10	>sp|Q9CQ75|NDUA2_MOUSE NADH dehydrogenase [ubiquinone] 1 alpha subcomplex subunit 2 OS=Mus musculus GN=Ndufa2 PE=1 SV=3	1.24e-19	2.18e-35	>sp|Q9CQ75|NDUA2_MOUSE NADH dehydrogenase [ubiquinone] 1 alpha subcomplex subunit 2 OS=Mus musculus GN=Ndufa2 PE=1 SV=3	3.92e-50	4.13e-62	1	FALSE	1	1	1	1	-	-	-	Q9CQ75	Q9CQ75	TRUE	AVGAKLGLR	YAFGQEKTVSLNNLSADEVTR	NDUFA2	NDUFA2	13	75									Q9CQ75;Q9CQ75
1	F1_Agilent5_20160610_FL_SB_syn_DSSO_XL_f27.mgf	41314	5	3381.61	40	>sp|Q91YT0|NDUV1_MOUSE NADH dehydrogenase [ubiquinone] flavoprotein 1, mitochondrial OS=Mus musculus GN=Ndufv1 PE=1 SV=1	1.39e-30	1.26e-40	>sp|Q91YT0|NDUV1_MOUSE NADH dehydrogenase [ubiquinone] flavoprotein 1, mitochondrial OS=Mus musculus GN=Ndufv1 PE=1 SV=1	1.36e-53	4.5e-62	1	FALSE	1	1	1	1	-	-	-	Q91YT0	Q91YT0	TRUE	WSFMNKPSDGRPK	GPDWILGEMKTSGLR	NDUFV1	NDUFV1	104	81									Q91YT0;Q91YT0
1	F1_Agilent5_20160610_FL_SB_syn_DSSO_XL_f28.mgf	27900	4	2151.2	13	>sp|Q9CR95|NECP1_MOUSE Adaptin ear-binding coat-associated protein 1 OS=Mus musculus GN=Necap1 PE=1 SV=2	1.57e-26	2.04e-35	>sp|Q9CR95|NECP1_MOUSE Adaptin ear-binding coat-associated protein 1 OS=Mus musculus GN=Necap1 PE=1 SV=2	4.68e-43	2.63e-53	1	FALSE	1	1	1	1	-	-	-	Q9CR95	Q9CR95	TRUE	LRITSKGK	IAYIKLEDK	NECAP1	NECAP1	52	59									Q9CR95;Q9CR95
1	F1_Agilent5_20160610_FL_SB_syn_DSSO_XL_f37.mgf	16881	6	3124.64	67	>sp|Q810U3|NFASC_MOUSE Neurofascin OS=Mus musculus GN=Nfasc PE=1 SV=1	3.48e-30	2.01e-51	>sp|Q810U3|NFASC_MOUSE Neurofascin OS=Mus musculus GN=Nfasc PE=1 SV=1	3.63e-55	2.83e-72	1	FALSE	1	1	1	1	-	-	-	Q810U3	Q810U3	TRUE	IYRMPEDQVAKR	LAALPKGRPDRPR	NFASC	NFASC	534	625	Ig-like C2-type 6								Q810U3;Q810U3
1	F1_Agilent5_20160610_FL_SB_syn_DSSO_XL_f25.mgf	12789	5	3026.31	23	>sp|P97300|NPTN_MOUSE Neuroplastin OS=Mus musculus GN=Nptn PE=1 SV=3	1.67e-26	1.21e-39	>sp|P97300|NPTN_MOUSE Neuroplastin OS=Mus musculus GN=Nptn PE=1 SV=3	6.37e-52	6.53e-65	1	FALSE	1	1	1	1	-	-	-	P97300	P97300	TRUE	AAPDITGHKR	SENKNEGQDAMMYCK	NPTN	NPTN	243	248		Ig-like 3							P97300;P97300
1	F1_Agilent5_20160610_FL_SB_syn_DSSO_XL_f19.mgf	35782	4	2335.22	10	>sp|Q810U4|NRCAM_MOUSE Neuronal cell adhesion molecule OS=Mus musculus GN=Nrcam PE=1 SV=2	8.71e-14	1.75e-23	>sp|Q810U4|NRCAM_MOUSE Neuronal cell adhesion molecule OS=Mus musculus GN=Nrcam PE=1 SV=2	2.08e-52	8.23e-64	1	FALSE	1	1	1	1	-	-	-	Q810U4	Q810U4	TRUE	IPANKTR	WTLKNLNFSTR	NRCAM	NRCAM	1004	1010	Fibronectin type-III 4	Fibronectin type-III 4							Q810U4;Q810U4
1	F1_Agilent5_20160610_FL_SB_syn_DSSO_XL_f18.mgf	6383	4	2255.06	15	>sp|P60761|NEUG_MOUSE Neurogranin OS=Mus musculus GN=Nrgn PE=1 SV=1	0.000174189	9.55e-11	>sp|P60761|NEUG_MOUSE Neurogranin OS=Mus musculus GN=Nrgn PE=1 SV=1	9.66e-37	9.66e-37	2	FALSE	1	1	1	1	-	-	-	P60761	P60761	TRUE	IKSGECGR	KGPGPGGPGGAGGAR	NRGN	NRGN	47	54	IQ	Collagen-like							P60761;P60761
1	F1_Agilent5_20160610_FL_SB_syn_DSSO_XL_f33.mgf	27431	6	2977.45	11	>sp|Q9CS84|NRX1A_MOUSE Neurexin-1 OS=Mus musculus GN=Nrxn1 PE=1 SV=3	9.08e-16	3.88e-26	>sp|Q9CS84|NRX1A_MOUSE Neurexin-1 OS=Mus musculus GN=Nrxn1 PE=1 SV=3	6.32e-49	1.08e-69	1	FALSE	1	1	1	1	-	-	-	Q9CS84	Q9CS84	TRUE	IKALQK	KVNDGEWYHVDFQRDGR	NRXN1	NRXN1	571	576	Laminin G-like 3	Laminin G-like 3							Q9CS84;Q9CS84
1	F1_Agilent5_20160610_FL_SB_syn_DSSO_XL_f33.mgf	26640	5	3548.58	16	>sp|Q6P9K9|NRX3A_MOUSE Neurexin-3 OS=Mus musculus GN=Nrxn3 PE=1 SV=2	2.98e-36	2.98e-36	>sp|Q6P9K9|NRX3A_MOUSE Neurexin-3 OS=Mus musculus GN=Nrxn3 PE=1 SV=2	5.69e-43	6.35e-58	1	FALSE	1	1	1	1	-	-	-	Q6P9K9	Q6P9K9	TRUE	KANDGEWYHVDIQRDGR	NNAVCKDGWNR	NRXN3	NRXN3	536	659	Laminin G-like 3	EGF-like 2							Q6P9K9;Q6P9K9
1	F1_Agilent5_20160610_FL_SB_syn_DSSO_XL_f26.mgf	23692	4	2561.24	29	>sp|Q6P9K9|NRX3A_MOUSE Neurexin-3 OS=Mus musculus GN=Nrxn3 PE=1 SV=2	7.49e-15	7.89e-23	>sp|Q6P9K9|NRX3A_MOUSE Neurexin-3 OS=Mus musculus GN=Nrxn3 PE=1 SV=2	1.62e-53	3.54e-71	1	FALSE	1	1	1	1	-	-	-	Q6P9K9	Q6P9K9	TRUE	VKATQK	KANDGEWYHVDIQR	NRXN3	NRXN3	531	536	Laminin G-like 3	Laminin G-like 3							Q6P9K9;Q6P9K9
1	F1_Agilent5_20160610_FL_SB_syn_DSSO_XL_f27.mgf	9260	4	2373.22	9	>sp|B9EJ86|OSBL8_MOUSE Oxysterol-binding protein-related protein 8 OS=Mus musculus GN=Osbpl8 PE=1 SV=1	2.78e-07	4.26e-15	>sp|B9EJ86|OSBL8_MOUSE Oxysterol-binding protein-related protein 8 OS=Mus musculus GN=Osbpl8 PE=1 SV=1	1.79e-49	8.73e-65	1	FALSE	1	1	1	1	-	-	-	B9EJ86	B9EJ86	TRUE	KPKGLK	AINAKDQTEATQEK	OSBPL8	OSBPL8	478	697									B9EJ86;B9EJ86
1	F1_Agilent5_20160610_FL_SB_syn_DSSO_XL_f32.mgf	22013	5	3663.68	21	>sp|P09103|PDIA1_MOUSE Protein disulfide-isomerase OS=Mus musculus GN=P4hb PE=1 SV=2	7.16e-52	1.05e-63	>sp|P09103|PDIA1_MOUSE Protein disulfide-isomerase OS=Mus musculus GN=P4hb PE=1 SV=2	7.46e-43	2.69e-60	1	FALSE	1	1	1	1	-	-	-	P09103	P09103	TRUE	NGDTASPKEYTAGR	KFDEGRNNFEGEITKEK	P4HB	P4HB	116	224	Thioredoxin 1								P09103;P09103
1	F1_Agilent5_20160610_FL_SB_syn_DSSO_XL_f32.mgf	36045	5	3585.66	9	>sp|P29341|PABP1_MOUSE Polyadenylate-binding protein 1 OS=Mus musculus GN=Pabpc1 PE=1 SV=2	6.15e-12	6.21e-20	>sp|P29341|PABP1_MOUSE Polyadenylate-binding protein 1 OS=Mus musculus GN=Pabpc1 PE=1 SV=2	1.42e-49	1.52e-63	1	FALSE	1	1	1	1	-	-	-	P29341	P29341	TRUE	EFTNVYIKNFGEDMDDERLK	RKFEQMK	PABPC1	PABPC1	196	279									P29341;P29341
1	F1_Agilent5_20160610_FL_SB_syn_DSSO_XL_f28.mgf	15195	4	2221.05	5	>sp|Q61644|PACN1_MOUSE Protein kinase C and casein kinase substrate in neurons protein 1 OS=Mus musculus GN=Pacsin1 PE=1 SV=1	2.36e-26	2.36e-26	>sp|Q61644|PACN1_MOUSE Protein kinase C and casein kinase substrate in neurons protein 1 OS=Mus musculus GN=Pacsin1 PE=1 SV=1	8.89e-18	1.33e-28	1	FALSE	1	1	1	1	-	-	-	Q61644	Q61644	TRUE	ELEAAKK	AYHLACKEER	PACSIN1	PACSIN1	154	162	F-BAR	F-BAR							Q61644;Q61644
1	F1_Agilent5_20160610_FL_SB_syn_DSSO_XL_f31.mgf	24372	5	3135.56	10	>sp|Q9CQF9|PCYOX_MOUSE Prenylcysteine oxidase OS=Mus musculus GN=Pcyox1 PE=1 SV=1	4.6e-19	1.03e-28	>sp|Q9CQF9|PCYOX_MOUSE Prenylcysteine oxidase OS=Mus musculus GN=Pcyox1 PE=1 SV=1	1.01e-51	1.01e-51	1	FALSE	1	1	1	1	-	-	-	Q9CQF9	Q9CQF9	TRUE	TRTKQTGNPTK	DVKIDVFEREEVGGR	PCYOX1	PCYOX1	284	62									Q9CQF9;Q9CQF9
1	F1_Agilent5_20160610_FL_SB_syn_DSSO_XL_f26.mgf	23686	4	2062.08	28	>sp|P27773|PDIA3_MOUSE Protein disulfide-isomerase A3 OS=Mus musculus GN=Pdia3 PE=1 SV=2	3.11e-22	3.11e-22	>sp|P27773|PDIA3_MOUSE Protein disulfide-isomerase A3 OS=Mus musculus GN=Pdia3 PE=1 SV=2	2.98e-53	3.47e-69	1	FALSE	1	1	1	1	-	-	-	P27773	P27773	TRUE	TADGIVSHLKK	KFISDK	PDIA3	PDIA3	129	147	Thioredoxin 1								P27773;P27773
1	F1_Agilent5_20160610_FL_SB_syn_DSSO_XL_f17.mgf	9607	4	1859.94	22	>sp|P27773|PDIA3_MOUSE Protein disulfide-isomerase A3 OS=Mus musculus GN=Pdia3 PE=1 SV=2	4.13e-33	4.13e-33	>sp|P27773|PDIA3_MOUSE Protein disulfide-isomerase A3 OS=Mus musculus GN=Pdia3 PE=1 SV=2	7.54e-39	4.7e-47	1	FALSE	1	1	1	1	-	-	-	P27773	P27773	TRUE	TVAYTEKK	MTSGKIK	PDIA3	PDIA3	225	231									P27773;P27773
1	F1_Agilent5_20160610_FL_SB_syn_DSSO_XL_f37.mgf	10888	5	3070.53	10	>sp|Q922R8|PDIA6_MOUSE Protein disulfide-isomerase A6 OS=Mus musculus GN=Pdia6 PE=1 SV=3	4.5e-37	4.5e-37	>sp|Q922R8|PDIA6_MOUSE Protein disulfide-isomerase A6 OS=Mus musculus GN=Pdia6 PE=1 SV=3	3.99e-52	3.47e-65	1	FALSE	1	1	1	1	-	-	-	Q922R8	Q922R8	TRUE	QLVKDRLGGR	SGGYSSGKQGRGDSSSKK	PDIA6	PDIA6	136	150	Thioredoxin 1								Q922R8;Q922R8
1	F1_Agilent5_20160610_FL_SB_syn_DSSO_XL_f18.mgf	8193	4	2403.05	13	>sp|Q922R8|PDIA6_MOUSE Protein disulfide-isomerase A6 OS=Mus musculus GN=Pdia6 PE=1 SV=3	1.71e-39	2.8e-49	>sp|Q922R8|PDIA6_MOUSE Protein disulfide-isomerase A6 OS=Mus musculus GN=Pdia6 PE=1 SV=3	2.82e-24	1.18e-30	1	FALSE	1	1	1	1	-	-	-	Q922R8	Q922R8	TRUE	NKPEDYQGGR	SGGYSSGKQGR	PDIA6	PDIA6	110	150	Thioredoxin 1								Q922R8;Q922R8
1	F1_Agilent5_20160610_FL_SB_syn_DSSO_XL_f23.mgf	33757	5	3425.76	9	>sp|P70296|PEBP1_MOUSE Phosphatidylethanolamine-binding protein 1 OS=Mus musculus GN=Pebp1 PE=1 SV=3	6.91e-30	6.91e-30	>sp|P70296|PEBP1_MOUSE Phosphatidylethanolamine-binding protein 1 OS=Mus musculus GN=Pebp1 PE=1 SV=3	1.98e-51	2.29e-69	1	FALSE	1	1	1	1	-	-	-	P70296	P70296	TRUE	LYEQLSGK	LYTLVLTDPDAPSRKDPKFR	PEBP1	PEBP1	187	80									P70296;P70296
1	F1_Agilent5_20160610_FL_SB_syn_DSSO_XL_f33.mgf	13626	4	2496.31	36	>sp|P47857|PFKAM_MOUSE ATP-dependent 6-phosphofructokinase, muscle type OS=Mus musculus GN=Pfkm PE=1 SV=3	7.71e-48	6.7e-61	>sp|P47857|PFKAM_MOUSE ATP-dependent 6-phosphofructokinase, muscle type OS=Mus musculus GN=Pfkm PE=1 SV=3	2.57e-44	4.09e-60	1	FALSE	1	1	1	1	-	-	-	P47857	P47857	TRUE	LRAAHNLVKR	DGKITAEEATK	PFKM	PFKM	107	144									P47857;P47857
1	F1_Agilent5_20160610_FL_SB_syn_DSSO_XL_f17.mgf	16552	4	2582.26	18	>sp|Q9JJV2|PROF2_MOUSE Profilin-2 OS=Mus musculus GN=Pfn2 PE=1 SV=3	5e-17	4.35e-24	>sp|Q9JJV2|PROF2_MOUSE Profilin-2 OS=Mus musculus GN=Pfn2 PE=1 SV=3	3.78e-52	6.77e-66	1	FALSE	1	1	1	1	-	-	-	Q9JJV2	Q9JJV2	TRUE	KCSVIR	TKSQGGEPTYNVAVGR	PFN2	PFN2	70	91									Q9JJV2;Q9JJV2
1	F1_Agilent5_20160610_FL_SB_syn_DSSO_XL_f27.mgf	10379	4	2058.01	33	>sp|P09411|PGK1_MOUSE Phosphoglycerate kinase 1 OS=Mus musculus GN=Pgk1 PE=1 SV=4	4.25e-17	1.6e-25	>sp|P09411|PGK1_MOUSE Phosphoglycerate kinase 1 OS=Mus musculus GN=Pgk1 PE=1 SV=4	3.38e-54	5.32e-68	1	FALSE	1	1	1	1	-	-	-	P09411	P09411	TRUE	FHVEEEGKGK	VKAEPAK	PGK1	PGK1	131	141									P09411;P09411
1	F1_Agilent5_20160610_FL_SB_syn_DSSO_XL_f26.mgf	10573	4	2134	23	>sp|P09411|PGK1_MOUSE Phosphoglycerate kinase 1 OS=Mus musculus GN=Pgk1 PE=1 SV=4	5.06e-43	1.9e-51	>sp|P09411|PGK1_MOUSE Phosphoglycerate kinase 1 OS=Mus musculus GN=Pgk1 PE=1 SV=4	9.32e-50	6.74e-65	1	FALSE	1	1	1	1	-	-	-	P09411	P09411	TRUE	FHVEEEGKGK	DASGNKVK	PGK1	PGK1	131	139									P09411;P09411
1	F1_Agilent5_20160610_FL_SB_syn_DSSO_XL_f17.mgf	13548	4	1834.95	21	>sp|P09411|PGK1_MOUSE Phosphoglycerate kinase 1 OS=Mus musculus GN=Pgk1 PE=1 SV=4	4.3e-17	1.62e-25	>sp|P09411|PGK1_MOUSE Phosphoglycerate kinase 1 OS=Mus musculus GN=Pgk1 PE=1 SV=4	2.05e-33	1.86e-44	1	FALSE	1	1	1	1	-	-	-	P09411	P09411	TRUE	IVKDLMSK	AEKNGVK	PGK1	PGK1	267	275									P09411;P09411
1	F1_Agilent5_20160610_FL_SB_syn_DSSO_XL_f16.mgf	30447	4	2052.1	21	>sp|P09411|PGK1_MOUSE Phosphoglycerate kinase 1 OS=Mus musculus GN=Pgk1 PE=1 SV=4	6.44e-38	9.24e-52	>sp|P09411|PGK1_MOUSE Phosphoglycerate kinase 1 OS=Mus musculus GN=Pgk1 PE=1 SV=4	2.89e-41	6.78e-54	1	FALSE	1	1	1	1	-	-	-	P09411	P09411	TRUE	LTLDKLDVK	AGGFLMKK	PGK1	PGK1	11	191									P09411;P09411
1	F1_Agilent5_20160610_FL_SB_syn_DSSO_XL_f15.mgf	33764	4	2766.43	35	>sp|P09411|PGK1_MOUSE Phosphoglycerate kinase 1 OS=Mus musculus GN=Pgk1 PE=1 SV=4	1.52e-29	5.36e-39	>sp|P09411|PGK1_MOUSE Phosphoglycerate kinase 1 OS=Mus musculus GN=Pgk1 PE=1 SV=4	3.53e-53	9.81e-65	1	FALSE	1	1	1	1	-	-	-	P09411	P09411	TRUE	NGVKITLPVDFVTADK	KYAEAVGR	PGK1	PGK1	279	323									P09411;P09411
1	F1_Agilent5_20160610_FL_SB_syn_DSSO_XL_f18.mgf	40218	4	2722.32	13	>sp|O55022|PGRC1_MOUSE Membrane-associated progesterone receptor component 1 OS=Mus musculus GN=Pgrmc1 PE=1 SV=4	2.92e-24	2.75e-33	>sp|O55022|PGRC1_MOUSE Membrane-associated progesterone receptor component 1 OS=Mus musculus GN=Pgrmc1 PE=1 SV=4	9.62e-53	9.62e-53	1	FALSE	1	1	1	1	-	-	-	O55022	O55022	TRUE	VFDVTKGR	KFYGPEGPYGVFAGR	PGRMC1	PGRMC1	102	105	Cytochrome b5 heme-binding	Cytochrome b5 heme-binding							O55022;O55022
1	F1_Agilent5_20160610_FL_SB_syn_DSSO_XL_f18.mgf	41754	4	2930.37	6	>sp|Q80UU9|PGRC2_MOUSE Membrane-associated progesterone receptor component 2 OS=Mus musculus GN=Pgrmc2 PE=1 SV=2	2.04e-14	2.04e-14	>sp|Q80UU9|PGRC2_MOUSE Membrane-associated progesterone receptor component 2 OS=Mus musculus GN=Pgrmc2 PE=1 SV=2	1.97e-53	1.97e-53	1	FALSE	1	1	1	1	-	-	-	Q80UU9	Q80UU9	TRUE	GSKFYGPAGPYGIFAGR	EKYDYVGR	PGRMC2	PGRMC2	129	187	Cytochrome b5 heme-binding	Cytochrome b5 heme-binding							Q80UU9;Q80UU9
1	F1_Agilent5_20160610_FL_SB_syn_DSSO_XL_f16.mgf	7076	4	2105.04	14	>sp|O35129|PHB2_MOUSE Prohibitin-2 OS=Mus musculus GN=Phb2 PE=1 SV=1	1.92e-17	9.39e-25	>sp|P67778|PHB_MOUSE Prohibitin OS=Mus musculus GN=Phb PE=1 SV=1	1.59e-51	1.45e-63	1	FALSE	1	1	1	1	-	-	-	P67778	O35129	FALSE	KAAIISAEGDSK	AKQEQR	PHB	PHB2	208	218			inweb evidence:'experimental interaction detection' score_combined:0.748 confidence:high	high	bioGRID interaction_id:520774 PMID:17932104 assay:'Affinity Capture-Western' throughput:'Low Throughput' score:-1 confidence:high ## bioGRID interaction_id:520775 PMID:17932104 assay:'Affinity Capture-Western' throughput:'Low Throughput' score:-1 confidence:high ## bioGRID interaction_id:1266624 PMID:26344197 assay:'Co-fractionation' throughput:'High Throughput' score:1 confidence:low	high	StringDB score_experiment:945 score_combined:994 confidence:high	high	O35129;P67778
1	F1_Agilent5_20160610_FL_SB_syn_DSSO_XL_f27.mgf	10288	4	1853.97	7	>sp|P52480|KPYM_MOUSE Pyruvate kinase PKM OS=Mus musculus GN=Pkm PE=1 SV=4	4.1e-22	2.72e-29	>sp|P52480|KPYM_MOUSE Pyruvate kinase PKM OS=Mus musculus GN=Pkm PE=1 SV=4	5.98e-28	2.56e-44	1	FALSE	1	1	1	1	-	-	-	P52480	P52480	TRUE	KAADVHEVR	KVLGEK	PKM	PKM	247	256									P52480;P52480
1	F1_Agilent5_20160610_FL_SB_syn_DSSO_XL_f17.mgf	8048	4	1990.01	7	>sp|Q9Z1B3|PLCB1_MOUSE 1-phosphatidylinositol 4,5-bisphosphate phosphodiesterase beta-1 OS=Mus musculus GN=Plcb1 PE=1 SV=2	7.24e-28	3.54e-35	>sp|Q9Z1B3|PLCB1_MOUSE 1-phosphatidylinositol 4,5-bisphosphate phosphodiesterase beta-1 OS=Mus musculus GN=Plcb1 PE=1 SV=2	3.47e-47	1.51e-56	1	FALSE	1	1	1	1	-	-	-	Q9Z1B3	Q9Z1B3	TRUE	LEEAQSKR	QEKLVEK	PLCB1	PLCB1	1119	1123									Q9Z1B3;Q9Z1B3
1	F1_Agilent5_20160610_FL_SB_syn_DSSO_XL_f16.mgf	22876	4	2653.31	13	>sp|Q9QXS1|PLEC_MOUSE Plectin OS=Mus musculus GN=Plec PE=1 SV=3	7.38e-42	7.37e-57	>sp|Q9QXS1|PLEC_MOUSE Plectin OS=Mus musculus GN=Plec PE=1 SV=3	6.81e-49	1.18e-63	1	FALSE	1	1	1	1	-	-	-	Q9QXS1	Q9QXS1	TRUE	SAEVELQSKR	ASFAEKTAQLER	PLEC	PLEC	1726	1733									Q9QXS1;Q9QXS1
1	F1_Agilent5_20160610_FL_SB_syn_DSSO_XL_f28.mgf	41566	4	2449.31	61	>sp|P17742|PPIA_MOUSE Peptidyl-prolyl cis-trans isomerase A OS=Mus musculus GN=Ppia PE=1 SV=2	4.01e-28	6.42e-36	>sp|P17742|PPIA_MOUSE Peptidyl-prolyl cis-trans isomerase A OS=Mus musculus GN=Ppia PE=1 SV=2	4.12e-54	3.79e-65	1	FALSE	1	1	1	1	-	-	-	P17742	P17742	TRUE	HVVFGKVK	VSFELFADKVPK	PPIA	PPIA	131	28	PPIase cyclophilin-type	PPIase cyclophilin-type							P17742;P17742
1	F1_Agilent5_20160610_FL_SB_syn_DSSO_XL_f17.mgf	22087	4	2475.21	26	>sp|P17742|PPIA_MOUSE Peptidyl-prolyl cis-trans isomerase A OS=Mus musculus GN=Ppia PE=1 SV=2	1.9e-19	2.73e-29	>sp|P17742|PPIA_MOUSE Peptidyl-prolyl cis-trans isomerase A OS=Mus musculus GN=Ppia PE=1 SV=2	2.39e-55	9.72e-71	1	FALSE	1	1	1	1	-	-	-	P17742	P17742	TRUE	VPKTAENFR	ALSTGEKGFGYK	PPIA	PPIA	31	44	PPIase cyclophilin-type	PPIase cyclophilin-type							P17742;P17742
1	F1_Agilent5_20160610_FL_SB_syn_DSSO_XL_f17.mgf	36430	4	3049.48	11	>sp|P17742|PPIA_MOUSE Peptidyl-prolyl cis-trans isomerase A OS=Mus musculus GN=Ppia PE=1 SV=2	4.89e-22	9.43e-34	>sp|P17742|PPIA_MOUSE Peptidyl-prolyl cis-trans isomerase A OS=Mus musculus GN=Ppia PE=1 SV=2	2.95e-44	6.45e-62	1	FALSE	1	1	1	1	-	-	-	P17742	P17742	TRUE	VPKTAENFR	SIYGEKFEDENFILK	PPIA	PPIA	31	82	PPIase cyclophilin-type	PPIase cyclophilin-type							P17742;P17742
1	F1_Agilent5_20160610_FL_SB_syn_DSSO_XL_f30.mgf	22693	5	2833.47	13	>sp|P24369|PPIB_MOUSE Peptidyl-prolyl cis-trans isomerase B OS=Mus musculus GN=Ppib PE=1 SV=2	4.18e-26	7.31e-33	>sp|P24369|PPIB_MOUSE Peptidyl-prolyl cis-trans isomerase B OS=Mus musculus GN=Ppib PE=1 SV=2	6.82e-51	6.82e-51	1	FALSE	1	1	1	1	-	-	-	P24369	P24369	TRUE	KVESTKTDSR	DKPLKDVIIVDSGK	PPIB	PPIB	186	195	PPIase cyclophilin-type	PPIase cyclophilin-type							P24369;P24369
1	F1_Agilent5_20160610_FL_SB_syn_DSSO_XL_f16.mgf	23686	4	2196.12	5	>sp|Q9CR16|PPID_MOUSE Peptidyl-prolyl cis-trans isomerase D OS=Mus musculus GN=Ppid PE=1 SV=3	3.71e-10	1.07e-18	>sp|Q9CR16|PPID_MOUSE Peptidyl-prolyl cis-trans isomerase D OS=Mus musculus GN=Ppid PE=1 SV=3	1.15e-54	1.15e-54	1	FALSE	1	1	1	1	-	-	-	Q9CR16	Q9CR16	TRUE	EYDQALADLKK	VKQMIK	PPID	PPID	331	351									Q9CR16;Q9CR16
1	F1_Agilent5_20160610_FL_SB_syn_DSSO_XL_f19.mgf	26056	4	1891.97	7	>sp|Q923M0|PP16A_MOUSE Protein phosphatase 1 regulatory subunit 16A OS=Mus musculus GN=Ppp1r16a PE=1 SV=1	4e-16	4e-16	>sp|P62259|1433E_MOUSE 14-3-3 protein epsilon OS=Mus musculus GN=Ywhae PE=1 SV=1	5.98e-33	3.4e-40	1	FALSE	1	1	1	1	-	-	-	Q923M0	P62259	FALSE	AAAKLQR	VFYYKMK	PPP1R16A	YWHAE	466	123									P62259;Q923M0
1	F1_Agilent5_20160610_FL_SB_syn_DSSO_XL_f16.mgf	26601	4	2364.24	36	>sp|O08709|PRDX6_MOUSE Peroxiredoxin-6 OS=Mus musculus GN=Prdx6 PE=1 SV=3	2.41e-31	4.85e-45	>sp|O08709|PRDX6_MOUSE Peroxiredoxin-6 OS=Mus musculus GN=Prdx6 PE=1 SV=3	3.07e-46	6.5e-60	1	FALSE	1	1	1	1	-	-	-	O08709	O08709	TRUE	GVFTKELPSGK	AAKLAPEFAK	PRDX6	PRDX6	209	56		Thioredoxin							O08709;O08709
1	F1_Agilent5_20160610_FL_SB_syn_DSSO_XL_f16.mgf	30712	4	2458.2	9	>sp|P05132|KAPCA_MOUSE cAMP-dependent protein kinase catalytic subunit alpha OS=Mus musculus GN=Prkaca PE=1 SV=3	1.41e-17	8.78e-26	>sp|P05132|KAPCA_MOUSE cAMP-dependent protein kinase catalytic subunit alpha OS=Mus musculus GN=Prkaca PE=1 SV=3	1.81e-51	1.16e-66	1	FALSE	1	1	1	1	-	-	-	P05132	P05132	TRUE	GSEQESVKEFLAK	AKEDFLK	PRKACA	PRKACA	17	24									P05132;P05132
1	F1_Agilent5_20160610_FL_SB_syn_DSSO_XL_f30.mgf	13747	5	3043.49	7	>sp|O08795|GLU2B_MOUSE Glucosidase 2 subunit beta OS=Mus musculus GN=Prkcsh PE=1 SV=1	1.18e-50	6.66e-61	>sp|O08795|GLU2B_MOUSE Glucosidase 2 subunit beta OS=Mus musculus GN=Prkcsh PE=1 SV=1	4.61e-30	7.56e-45	1	FALSE	1	1	1	1	-	-	-	O08795	O08795	TRUE	AAKEEAERPEKEAK	KLWEEQQAAAK	PRKCSH	PRKCSH	188	196									O08795;O08795
1	F1_Agilent5_20160610_FL_SB_syn_DSSO_XL_f29.mgf	22621	5	3137.57	31	>sp|Q2PFD7|PSD3_MOUSE PH and SEC7 domain-containing protein 3 OS=Mus musculus GN=Psd3 PE=1 SV=2	3.08e-53	9.02e-79	>sp|Q2PFD7|PSD3_MOUSE PH and SEC7 domain-containing protein 3 OS=Mus musculus GN=Psd3 PE=1 SV=2	1.76e-40	2.27e-57	1	FALSE	1	1	1	1	-	-	-	Q2PFD7	Q2PFD7	TRUE	LSQEEQLKSHESK	LKQITTELAEHR	PSD3	PSD3	923	930									Q2PFD7;Q2PFD7
1	F1_Agilent5_20160610_FL_SB_syn_DSSO_XL_f22.mgf	35979	5	3350.7	14	>sp|Q9Z2U0|PSA7_MOUSE Proteasome subunit alpha type-7 OS=Mus musculus GN=Psma7 PE=1 SV=1	2.39e-07	5.03e-14	>sp|Q9Z2U0|PSA7_MOUSE Proteasome subunit alpha type-7 OS=Mus musculus GN=Psma7 PE=1 SV=1	9.6e-52	9.86e-69	2	FALSE	1	1	1	1	-	-	-	Q9Z2U0	Q9Z2U0	TRUE	GAKSVR	AITVFSPDGHLFQVEYAQEAVKK	PSMA7	PSMA7	166	27									Q9Z2U0;Q9Z2U0
1	F1_Agilent5_20160610_FL_SB_syn_DSSO_XL_f26.mgf	10968	4	2303.11	9	>sp|O88685|PRS6A_MOUSE 26S protease regulatory subunit 6A OS=Mus musculus GN=Psmc3 PE=1 SV=2	1.77e-15	8.21e-25	>sp|O88685|PRS6A_MOUSE 26S protease regulatory subunit 6A OS=Mus musculus GN=Psmc3 PE=1 SV=2	3.78e-54	1.73e-68	1	FALSE	1	1	1	1	-	-	-	O88685	O88685	TRUE	VTHELQAMKDK	IKENSEK	PSMC3	PSMC3	73	77									O88685;O88685
1	F1_Agilent5_20160610_FL_SB_syn_DSSO_XL_f30.mgf	21770	5	2544.22	51	>sp|P42669|PURA_MOUSE Transcriptional activator protein Pur-alpha OS=Mus musculus GN=Pura PE=1 SV=1	1.18e-30	8.52e-42	>sp|P42669|PURA_MOUSE Transcriptional activator protein Pur-alpha OS=Mus musculus GN=Pura PE=1 SV=1	7.4e-44	1.57e-60	1	FALSE	1	1	1	1	-	-	-	P42669	P42669	TRUE	YYMDLKENQR	RVDIQNKR	PURA	PURA	159	70									P42669;P42669
1	F1_Agilent5_20160610_FL_SB_syn_DSSO_XL_f18.mgf	26757	4	2195.06	4	>sp|P42669|PURA_MOUSE Transcriptional activator protein Pur-alpha OS=Mus musculus GN=Pura PE=1 SV=1	1.29e-16	1.29e-16	>sp|P42669|PURA_MOUSE Transcriptional activator protein Pur-alpha OS=Mus musculus GN=Pura PE=1 SV=1	1.62e-42	6.97e-54	1	FALSE	1	1	1	1	-	-	-	P42669	P42669	TRUE	KYYMDLK	VSEVKPTYR	PURA	PURA	153	249									P42669;P42669
1	F1_Agilent5_20160610_FL_SB_syn_DSSO_XL_f24.mgf	26606	5	3130.49	7	>sp|P61027|RAB10_MOUSE Ras-related protein Rab-10 OS=Mus musculus GN=Rab10 PE=1 SV=1	1.9e-33	1.65e-46	>sp|P61027|RAB10_MOUSE Ras-related protein Rab-10 OS=Mus musculus GN=Rab10 PE=1 SV=1	4.8e-54	3.55e-71	1	FALSE	1	1	1	1	-	-	-	P61027	P61027	TRUE	CDMDDKRVVPK	FFETSAKANINIEK	RAB10	RAB10	129	154									P61027;P61027
1	F1_Agilent5_20160610_FL_SB_syn_DSSO_XL_f26.mgf	29373	4	2661.39	6	>sp|Q91V41|RAB14_MOUSE Ras-related protein Rab-14 OS=Mus musculus GN=Rab14 PE=1 SV=3	2.62e-25	3.04e-43	>sp|Q91V41|RAB14_MOUSE Ras-related protein Rab-14 OS=Mus musculus GN=Rab14 PE=1 SV=3	2.16e-18	4.94e-33	1	FALSE	1	1	1	1	-	-	-	Q91V41	Q91V41	TRUE	SCLLHQFTEKK	IIEVSGQKIK	RAB14	RAB14	34	59									Q91V41;Q91V41
1	F1_Agilent5_20160610_FL_SB_syn_DSSO_XL_f30.mgf	26996	5	4040.92	38	>sp|P63321|RALA_MOUSE Ras-related protein Ral-A OS=Mus musculus GN=Rala PE=1 SV=1	9.01e-15	5.65e-36	>sp|P63321|RALA_MOUSE Ras-related protein Ral-A OS=Mus musculus GN=Rala PE=1 SV=1	1.87e-51	4.93e-70	1	FALSE	1	1	1	1	-	-	-	P63321	P63321	TRUE	SDLEDKRQVSVEEAK	NRADQWNVNYVETSAKTR	RALA	RALA	134	159									P63321;P63321
1	F1_Agilent5_20160610_FL_SB_syn_DSSO_XL_f24.mgf	17377	4	2659.3	9	>sp|Q60870|REEP5_MOUSE Receptor expression-enhancing protein 5 OS=Mus musculus GN=Reep5 PE=1 SV=1	1.35e-36	5.22e-50	>sp|Q60870|REEP5_MOUSE Receptor expression-enhancing protein 5 OS=Mus musculus GN=Reep5 PE=1 SV=1	2.91e-23	5.14e-39	1	FALSE	1	1	1	1	-	-	-	Q60870	Q60870	TRUE	HESQVDSVVKDVK	AKETADAISK	REEP5	REEP5	153	160									Q60870;Q60870
1	F1_Agilent5_20160610_FL_SB_syn_DSSO_XL_f18.mgf	43551	4	2578.18	7	>sp|P47962|RL5_MOUSE 60S ribosomal protein L5 OS=Mus musculus GN=Rpl5 PE=1 SV=3	2.41e-20	2.41e-20	>sp|Q6ZWV3|RL10_MOUSE 60S ribosomal protein L10 OS=Mus musculus GN=Rpl10 PE=1 SV=3	1.5e-55	2e-72	1	FALSE	1	1	1	1	-	-	-	Q6ZWV3	P47962	FALSE	FNADEFEDMVAEKR	KASFLR	RPL10	RPL5	188	284			inweb evidence:'experimental interaction detection' score_combined:0.0811 confidence:low	low	bioGRID interaction_id:743259 PMID:22939629 assay:'Co-fractionation' throughput:'High Throughput' score:0.795 confidence:low ## bioGRID interaction_id:1270125 PMID:26344197 assay:'Co-fractionation' throughput:'High Throughput' score:0.999989064 confidence:low ## bioGRID interaction_id:1446852 PMID:26496610 assay:'Affinity Capture-MS' throughput:'High Throughput' score:-1 confidence:low	low	StringDB score_experiment:779 score_combined:998 confidence:high	high	P47962;Q6ZWV3
1	F1_Agilent5_20160610_FL_SB_syn_DSSO_XL_f32.mgf	27291	5	3412.78	12	>sp|Q9CXW4|RL11_MOUSE 60S ribosomal protein L11 OS=Mus musculus GN=Rpl11 PE=1 SV=4	2.55e-24	7.6e-49	>sp|Q9CXW4|RL11_MOUSE 60S ribosomal protein L11 OS=Mus musculus GN=Rpl11 PE=1 SV=4	4.34e-52	1.43e-71	1	FALSE	1	1	1	1	-	-	-	Q9CXW4	Q9CXW4	TRUE	VLEQLTGQTPVFSKAR	RNEKIAVHCTVR	RPL11	RPL11	52	67									Q9CXW4;Q9CXW4
1	F1_Agilent5_20160610_FL_SB_syn_DSSO_XL_f15.mgf	28111	4	2541.32	8	>sp|P35979|RL12_MOUSE 60S ribosomal protein L12 OS=Mus musculus GN=Rpl12 PE=1 SV=2	3.73e-31	1.44e-44	>sp|P35979|RL12_MOUSE 60S ribosomal protein L12 OS=Mus musculus GN=Rpl12 PE=1 SV=2	2.47e-56	7.82e-69	1	FALSE	1	1	1	1	-	-	-	P35979	P35979	TRUE	IGPLGLSPKK	VGDDIAKATGDWK	RPL12	RPL12	40	48									P35979;P35979
1	F1_Agilent5_20160610_FL_SB_syn_DSSO_XL_f18.mgf	26142	4	1910.99	6	>sp|Q6NZC7|S23IP_MOUSE SEC23-interacting protein OS=Mus musculus GN=Sec23ip PE=1 SV=2	2.26e-15	2.26e-15	>sp|P19253|RL13A_MOUSE 60S ribosomal protein L13a OS=Mus musculus GN=Rpl13a PE=1 SV=4	2.22e-40	2.91e-55	1	FALSE	1	1	1	1	-	-	-	P19253	Q6NZC7	FALSE	ICKFTEVLK	AAAEKK	RPL13A	SEC23IP	191	712									P19253;Q6NZC7
1	F1_Agilent5_20160610_FL_SB_syn_DSSO_XL_f18.mgf	5875	4	1586.88	6	>sp|P35980|RL18_MOUSE 60S ribosomal protein L18 OS=Mus musculus GN=Rpl18 PE=1 SV=3	1.98e-22	1.38e-31	>sp|P14115|RL27A_MOUSE 60S ribosomal protein L27a OS=Mus musculus GN=Rpl27a PE=1 SV=5	1.66e-31	4.43e-41	1	FALSE	1	1	1	1	-	-	-	P35980	P14115	FALSE	ILKAGGK	VNAAKNK	RPL18	RPL27A	115	92			inweb evidence:'inference' score_combined:0.0913 confidence:low	low	bioGRID interaction_id:741975 PMID:22939629 assay:'Co-fractionation' throughput:'High Throughput' score:1 confidence:low ## bioGRID interaction_id:1269627 PMID:26344197 assay:'Co-fractionation' throughput:'High Throughput' score:0.999999845 confidence:low	low	StringDB score_experiment:821 score_combined:993 confidence:high	high	P14115;P35980
1	F1_Agilent5_20160610_FL_SB_syn_DSSO_XL_f34.mgf	13878	5	2281.24	8	>sp|Q9D8E6|RL4_MOUSE 60S ribosomal protein L4 OS=Mus musculus GN=Rpl4 PE=1 SV=3	7.63e-05	3.83e-12	>sp|P62717|RL18A_MOUSE 60S ribosomal protein L18a OS=Mus musculus GN=Rpl18a PE=1 SV=1	3.13e-28	2.69e-45	2	FALSE	1	1	1	1	-	-	-	P62717	Q9D8E6	FALSE	ASGTLREYKVVGR	KVDAKK	RPL18A	RPL4	11	391			inweb evidence:'inference' score_combined:0.0888 confidence:low	low	bioGRID interaction_id:742026 PMID:22939629 assay:'Co-fractionation' throughput:'High Throughput' score:1 confidence:low ## bioGRID interaction_id:1269425 PMID:26344197 assay:'Co-fractionation' throughput:'High Throughput' score:0.999990995 confidence:low ## bioGRID interaction_id:2268940 PMID:28514442 assay:'Affinity Capture-MS' throughput:'High Throughput' score:0.796697215 confidence:low	low	StringDB score_experiment:887 score_combined:999 confidence:high	high	P62717;Q9D8E6
1	F1_Agilent5_20160610_FL_SB_syn_DSSO_XL_f27.mgf	10385	4	1810.89	12	>sp|O09167|RL21_MOUSE 60S ribosomal protein L21 OS=Mus musculus GN=Rpl21 PE=1 SV=3	3.02e-24	5.78e-34	>sp|O09167|RL21_MOUSE 60S ribosomal protein L21 OS=Mus musculus GN=Rpl21 PE=1 SV=3	3e-23	3.04e-31	1	FALSE	1	1	1	1	-	-	-	O09167	O09167	TRUE	DSFLKR	ENDQKKK	RPL21	RPL21	107	115									O09167;O09167
1	F1_Agilent5_20160610_FL_SB_syn_DSSO_XL_f28.mgf	7904	4	1707.97	4	>sp|P47964|RL36_MOUSE 60S ribosomal protein L36 OS=Mus musculus GN=Rpl36 PE=1 SV=2	1.77e-12	4.96e-20	>sp|P14115|RL27A_MOUSE 60S ribosomal protein L27a OS=Mus musculus GN=Rpl27a PE=1 SV=5	2.12e-28	2.12e-28	1	FALSE	1	1	1	1	-	-	-	P14115	P47964	FALSE	QPVIVKAK	GHKVTK	RPL27A	RPL36	125	16			inweb evidence:'inference' score_combined:0.0908 confidence:low	low	bioGRID interaction_id:743398 PMID:22939629 assay:'Co-fractionation' throughput:'High Throughput' score:0.753 confidence:low ## bioGRID interaction_id:1269643 PMID:26344197 assay:'Co-fractionation' throughput:'High Throughput' score:0.997325473 confidence:low	low	StringDB score_experiment:778 score_combined:984 confidence:high	high	P14115;P47964
1	F1_Agilent5_20160610_FL_SB_syn_DSSO_XL_f18.mgf	10023	4	1735.93	9	>sp|P83882|RL36A_MOUSE 60S ribosomal protein L36a OS=Mus musculus GN=Rpl36a PE=1 SV=2	4.08e-20	1.99e-27	>sp|P83882|RL36A_MOUSE 60S ribosomal protein L36a OS=Mus musculus GN=Rpl36a PE=1 SV=2	2.25e-21	2.25e-21	1	FALSE	1	1	1	1	-	-	-	P83882	P83882	TRUE	VTQYKK	VNVPKTR	RPL36A	RPL36A	27	6									P83882;P83882
1	F1_Agilent5_20160610_FL_SB_syn_DSSO_XL_f17.mgf	25186	4	1959.05	5	>sp|Q9D8E6|RL4_MOUSE 60S ribosomal protein L4 OS=Mus musculus GN=Rpl4 PE=1 SV=3	1.09e-21	1.1e-29	>sp|Q9D8E6|RL4_MOUSE 60S ribosomal protein L4 OS=Mus musculus GN=Rpl4 PE=1 SV=3	7.92e-41	7.92e-41	1	FALSE	1	1	1	1	-	-	-	Q9D8E6	Q9D8E6	TRUE	EAVQLLKK	AWNDIKK	RPL4	RPL4	172	181									Q9D8E6;Q9D8E6
1	F1_Agilent5_20160610_FL_SB_syn_DSSO_XL_f24.mgf	25138	4	2845.53	9	>sp|Q91YQ5|RPN1_MOUSE Dolichyl-diphosphooligosaccharide--protein glycosyltransferase subunit 1 OS=Mus musculus GN=Rpn1 PE=1 SV=1	1.97e-49	1.97e-49	>sp|Q91YQ5|RPN1_MOUSE Dolichyl-diphosphooligosaccharide--protein glycosyltransferase subunit 1 OS=Mus musculus GN=Rpn1 PE=1 SV=1	2.04e-18	2.04e-18	1	FALSE	1	1	1	1	-	-	-	Q91YQ5	Q91YQ5	TRUE	ELVLKSAVEAER	LSSGKRQELVTK	RPN1	RPN1	565	593									Q91YQ5;Q91YQ5
1	F1_Agilent5_20160610_FL_SB_syn_DSSO_XL_f18.mgf	21934	4	1679.93	8	>sp|P62281|RS11_MOUSE 40S ribosomal protein S11 OS=Mus musculus GN=Rps11 PE=1 SV=3	9.01e-22	3.39e-29	>sp|P62281|RS11_MOUSE 40S ribosomal protein S11 OS=Mus musculus GN=Rps11 PE=1 SV=3	2.87e-46	3.15e-58	1	FALSE	1	1	1	1	-	-	-	P62281	P62281	TRUE	FNVLKVTK	AAGTKK	RPS11	RPS11	144	152									P62281;P62281
1	F1_Agilent5_20160610_FL_SB_syn_DSSO_XL_f18.mgf	38909	4	2179.21	13	>sp|P62281|RS11_MOUSE 40S ribosomal protein S11 OS=Mus musculus GN=Rps11 PE=1 SV=3	6.81e-39	6.64e-49	>sp|P62281|RS11_MOUSE 40S ribosomal protein S11 OS=Mus musculus GN=Rps11 PE=1 SV=3	4.58e-48	3.84e-64	1	FALSE	1	1	1	1	-	-	-	P62281	P62281	TRUE	FNVLKVTK	NIGLGFKTPK	RPS11	RPS11	144	45									P62281;P62281
1	F1_Agilent5_20160610_FL_SB_syn_DSSO_XL_f25.mgf	26064	5	3322.61	13	>sp|P97461|RS5_MOUSE 40S ribosomal protein S5 OS=Mus musculus GN=Rps5 PE=1 SV=3	1.79e-05	1.36e-13	>sp|P62264|RS14_MOUSE 40S ribosomal protein S14 OS=Mus musculus GN=Rps14 PE=1 SV=3	1.18e-52	4.69e-64	2	FALSE	1	1	1	1	-	-	-	P62264	P97461	FALSE	VKADRDESSPYAAMLAAQDVAQR	VAKSNR	RPS14	RPS5	63	201			inweb evidence:'inference' score_combined:0.248 confidence:medium	medium			StringDB score_experiment:965 score_combined:999 confidence:high	high	P62264;P97461
1	F1_Agilent5_20160610_FL_SB_syn_DSSO_XL_f29.mgf	24639	5	2828.55	14	>sp|P60867|RS20_MOUSE 40S ribosomal protein S20 OS=Mus musculus GN=Rps20 PE=1 SV=1	1.87e-17	1.87e-17	>sp|P62908|RS3_MOUSE 40S ribosomal protein S3 OS=Mus musculus GN=Rps3 PE=1 SV=1	4.82e-25	1.31e-51	1	FALSE	1	1	1	1	-	-	-	P60867	P62908	FALSE	NVKSLEK	IGPKKPLPDHVSIVEPK	RPS20	RPS3	30	201			inweb evidence:'inference' score_combined:0.313 confidence:medium	medium	bioGRID interaction_id:742750 PMID:22939629 assay:'Co-fractionation' throughput:'High Throughput' score:0.989 confidence:low ## bioGRID interaction_id:925212 PMID:22863883 assay:'Co-fractionation' throughput:'High Throughput' score:-1 confidence:low ## bioGRID interaction_id:1270866 PMID:26344197 assay:'Co-fractionation' throughput:'High Throughput' score:0.99999814 confidence:low	low	StringDB score_experiment:962 score_combined:999 confidence:high	high	P60867;P62908
1	F1_Agilent5_20160610_FL_SB_syn_DSSO_XL_f17.mgf	24695	4	2376.18	12	>sp|P62702|RS4X_MOUSE 40S ribosomal protein S4, X isoform OS=Mus musculus GN=Rps4x PE=1 SV=2	6.24e-12	6.24e-12	>sp|Q6ZWN5|RS9_MOUSE 40S ribosomal protein S9 OS=Mus musculus GN=Rps9 PE=1 SV=3	5.11e-33	2.64e-45	2	FALSE	1	1	1	1	-	-	-	P62702	Q6ZWN5	FALSE	LAAKQSSG	LDSQKHIDFSLR	RPS4X	RPS9	259	155		S4 RNA-binding	inweb evidence:'inference' score_combined:0.0839 confidence:low ## inweb evidence:'experimental interaction detection' score_combined:0.156 confidence:low	low	bioGRID interaction_id:728332 PMID:6188845 assay:'Reconstituted Complex' throughput:'Low Throughput' score:-1 confidence:high ## bioGRID interaction_id:925359 PMID:22863883 assay:'Co-fractionation' throughput:'High Throughput' score:-1 confidence:low ## bioGRID interaction_id:1271207 PMID:26344197 assay:'Co-fractionation' throughput:'High Throughput' score:0.999998803 confidence:low	high	StringDB score_experiment:996 score_combined:999 confidence:high	high	P62702;Q6ZWN5
1	F1_Agilent5_20160610_FL_SB_syn_DSSO_XL_f18.mgf	10126	4	1714.94	8	>sp|Q99PL5|RRBP1_MOUSE Ribosome-binding protein 1 OS=Mus musculus GN=Rrbp1 PE=1 SV=2	1.12e-20	4.23e-28	>sp|Q99PL5|RRBP1_MOUSE Ribosome-binding protein 1 OS=Mus musculus GN=Rrbp1 PE=1 SV=2	9.19e-52	1.77e-67	1	FALSE	1	1	1	1	-	-	-	Q99PL5	Q99PL5	TRUE	AAAGEAKVK	KQLVAR	RRBP1	RRBP1	946	949									Q99PL5;Q99PL5
1	F1_Agilent5_20160610_FL_SB_syn_DSSO_XL_f26.mgf	23937	5	3004.39	18	>sp|Q99LF4|RTCB_MOUSE tRNA-splicing ligase RtcB homolog OS=Mus musculus GN=Rtcb PE=1 SV=1	3.1e-18	1.8e-24	>sp|Q99LF4|RTCB_MOUSE tRNA-splicing ligase RtcB homolog OS=Mus musculus GN=Rtcb PE=1 SV=1	4.07e-51	1.35e-59	1	FALSE	1	1	1	1	-	-	-	Q99LF4	Q99LF4	TRUE	INKNCWR	NVTDVVNTCHDAGISKK	RTCB	RTCB	17	492									Q99LF4;Q99LF4
1	F1_Agilent5_20160610_FL_SB_syn_DSSO_XL_f27.mgf	22519	4	2220.25	9	>sp|Q8K0T0|RTN1_MOUSE Reticulon-1 OS=Mus musculus GN=Rtn1 PE=1 SV=1	2.14e-23	8.07e-31	>sp|Q8K0T0|RTN1_MOUSE Reticulon-1 OS=Mus musculus GN=Rtn1 PE=1 SV=1	1.68e-53	2.15e-73	1	FALSE	1	1	1	1	-	-	-	Q8K0T0	Q8K0T0	TRUE	THINTVVAKIQAK	IPGAKR	RTN1	RTN1	767	776	Reticulon	Reticulon							Q8K0T0;Q8K0T0
1	F1_Agilent5_20160610_FL_SB_syn_DSSO_XL_f15.mgf	13412	4	2604.27	6	>sp|Q9ES97|RTN3_MOUSE Reticulon-3 OS=Mus musculus GN=Rtn3 PE=1 SV=2	3.39e-15	1.49e-23	>sp|Q9ES97|RTN3_MOUSE Reticulon-3 OS=Mus musculus GN=Rtn3 PE=1 SV=2	1.92e-16	4.73e-28	1	FALSE	1	1	1	1	-	-	-	Q9ES97	Q9ES97	TRUE	AIKELGER	QAEKVQDEGISSGGK	RTN3	RTN3	687	696									Q9ES97;Q9ES97
1	F1_Agilent5_20160610_FL_SB_syn_DSSO_XL_f16.mgf	17702	4	2461.08	8	>sp|Q99P72|RTN4_MOUSE Reticulon-4 OS=Mus musculus GN=Rtn4 PE=1 SV=2	1.2e-25	1.56e-34	>sp|Q99P72|RTN4_MOUSE Reticulon-4 OS=Mus musculus GN=Rtn4 PE=1 SV=2	1.08e-33	9.77e-46	1	FALSE	1	1	1	1	-	-	-	Q99P72	Q99P72	TRUE	ANMESKVDK	KCFEDSLEQK	RTN4	RTN4	399	403									Q99P72;Q99P72
1	F1_Agilent5_20160610_FL_SB_syn_DSSO_XL_f28.mgf	9524	4	2089.02	21	>sp|O35609|SCAM3_MOUSE Secretory carrier-associated membrane protein 3 OS=Mus musculus GN=Scamp3 PE=1 SV=3	4.36e-23	5.65e-32	>sp|O35609|SCAM3_MOUSE Secretory carrier-associated membrane protein 3 OS=Mus musculus GN=Scamp3 PE=1 SV=3	1.4e-28	4.79e-39	1	FALSE	1	1	1	1	-	-	-	O35609	O35609	TRUE	KQEELNR	KAEELDRR	SCAMP3	SCAMP3	104	111									O35609;O35609
1	F1_Agilent5_20160610_FL_SB_syn_DSSO_XL_f30.mgf	20748	5	3296.66	14	>sp|Q9DCT5|SDF2_MOUSE Stromal cell-derived factor 2 OS=Mus musculus GN=Sdf2 PE=1 SV=1	2.6e-33	2.53e-43	>sp|Q9DCT5|SDF2_MOUSE Stromal cell-derived factor 2 OS=Mus musculus GN=Sdf2 PE=1 SV=1	3.26e-31	2.97e-50	1	FALSE	1	1	1	1	-	-	-	Q9DCT5	Q9DCT5	TRUE	GKTATVCER	GTPIKCGQPIRLTHINTGR	SDF2	SDF2	75	87	MIR 1	MIR 2							Q9DCT5;Q9DCT5
1	F1_Agilent5_20160610_FL_SB_syn_DSSO_XL_f26.mgf	5810	4	2422.12	30	>sp|Q91V14|S12A5_MOUSE Solute carrier family 12 member 5 OS=Mus musculus GN=Slc12a5 PE=1 SV=2	5.27e-14	4.29e-24	>sp|Q91V14|S12A5_MOUSE Solute carrier family 12 member 5 OS=Mus musculus GN=Slc12a5 PE=1 SV=2	7.83e-54	3.06e-65	1	FALSE	1	1	1	1	-	-	-	Q91V14	Q91V14	TRUE	EHEEAENNEGGKK	KPVQAPR	SLC12A5	SLC12A5	111	113									Q91V14;Q91V14
1	F1_Agilent5_20160610_FL_SB_syn_DSSO_XL_f17.mgf	12785	4	1632.95	13	>sp|P56564|EAA1_MOUSE Excitatory amino acid transporter 1 OS=Mus musculus GN=Slc1a3 PE=1 SV=2	1.13e-21	9.82e-29	>sp|P56564|EAA1_MOUSE Excitatory amino acid transporter 1 OS=Mus musculus GN=Slc1a3 PE=1 SV=2	2.46e-29	9.46e-37	1	FALSE	1	1	1	1	-	-	-	P56564	P56564	TRUE	TLLAKK	KVQSLTK	SLC1A3	SLC1A3	30	32									P56564;P56564
1	F1_Agilent5_20160610_FL_SB_syn_DSSO_XL_f23.mgf	25529	5	3275.54	62	>sp|P48962|ADT1_MOUSE ADP/ATP translocase 1 OS=Mus musculus GN=Slc25a4 PE=1 SV=4	1.62e-55	4.39e-77	>sp|P48962|ADT1_MOUSE ADP/ATP translocase 1 OS=Mus musculus GN=Slc25a4 PE=1 SV=4	4.99e-52	2e-66	1	FALSE	1	1	1	1	-	-	-	P48962	P48962	TRUE	LAADVGKGSSQR	KGADIMYTGTLDCWRK	SLC25A4	SLC25A4	147	245									P48962;P48962
1	F1_Agilent5_20160610_FL_SB_syn_DSSO_XL_f36.mgf	34644	5	2533.38	29	>sp|P10852|4F2_MOUSE 4F2 cell-surface antigen heavy chain OS=Mus musculus GN=Slc3a2 PE=1 SV=1	4.96e-42	3.56e-66	>sp|P10852|4F2_MOUSE 4F2 cell-surface antigen heavy chain OS=Mus musculus GN=Slc3a2 PE=1 SV=1	1.68e-46	5.02e-57	1	FALSE	1	1	1	1	-	-	-	P10852	P10852	TRUE	WWHKGALYR	VKGLVLGPIHK	SLC3A2	SLC3A2	114	150									P10852;P10852
1	F1_Agilent5_20160610_FL_SB_syn_DSSO_XL_f30.mgf	31473	4	2275.15	27	>sp|P10852|4F2_MOUSE 4F2 cell-surface antigen heavy chain OS=Mus musculus GN=Slc3a2 PE=1 SV=1	3.34e-42	3.25e-52	>sp|P10852|4F2_MOUSE 4F2 cell-surface antigen heavy chain OS=Mus musculus GN=Slc3a2 PE=1 SV=1	9.46e-39	1.79e-49	1	FALSE	1	1	1	1	-	-	-	P10852	P10852	TRUE	WWHKGALYR	DLLQSAKK	SLC3A2	SLC3A2	114	191									P10852;P10852
1	F1_Agilent5_20160610_FL_SB_syn_DSSO_XL_f27.mgf	15244	4	2524.17	20	>sp|O88343|S4A4_MOUSE Electrogenic sodium bicarbonate cotransporter 1 OS=Mus musculus GN=Slc4a4 PE=1 SV=2	2.1e-26	3.3e-40	>sp|O88343|S4A4_MOUSE Electrogenic sodium bicarbonate cotransporter 1 OS=Mus musculus GN=Slc4a4 PE=1 SV=2	4.08e-53	4.86e-69	1	FALSE	1	1	1	1	-	-	-	O88343	O88343	TRUE	FEEKVEQGGER	AKSYHEIGR	SLC4A4	SLC4A4	137	335									O88343;O88343
1	F1_Agilent5_20160610_FL_SB_syn_DSSO_XL_f25.mgf	19437	5	2472.31	12	>sp|P31648|SC6A1_MOUSE Sodium- and chloride-dependent GABA transporter 1 OS=Mus musculus GN=Slc6a1 PE=1 SV=2	3.09e-43	3.09e-43	>sp|P31648|SC6A1_MOUSE Sodium- and chloride-dependent GABA transporter 1 OS=Mus musculus GN=Slc6a1 PE=1 SV=2	4.92e-39	1.56e-51	1	FALSE	1	1	1	1	-	-	-	P31648	P31648	TRUE	TLVVKVQK	KAGDLPDRDTWK	SLC6A1	SLC6A1	33	37									P31648;P31648
1	F1_Agilent5_20160610_FL_SB_syn_DSSO_XL_f27.mgf	8234	4	1795.9	6	>sp|P31650|S6A11_MOUSE Sodium- and chloride-dependent GABA transporter 3 OS=Mus musculus GN=Slc6a11 PE=1 SV=2	4.02e-27	4.02e-27	>sp|P31650|S6A11_MOUSE Sodium- and chloride-dependent GABA transporter 3 OS=Mus musculus GN=Slc6a11 PE=1 SV=2	1.08e-23	2.42e-30	1	FALSE	1	1	1	1	-	-	-	P31650	P31650	TRUE	DKAVHER	GKLGASPR	SLC6A11	SLC6A11	40	594									P31650;P31650
1	F1_Agilent5_20160610_FL_SB_syn_DSSO_XL_f16.mgf	22579	4	2172.14	12	>sp|P31650|S6A11_MOUSE Sodium- and chloride-dependent GABA transporter 3 OS=Mus musculus GN=Slc6a11 PE=1 SV=2	2.14e-25	1.49e-34	>sp|P31650|S6A11_MOUSE Sodium- and chloride-dependent GABA transporter 3 OS=Mus musculus GN=Slc6a11 PE=1 SV=2	6.32e-47	4.46e-64	1	FALSE	1	1	1	1	-	-	-	P31650	P31650	TRUE	LTVPSADLKMR	GKLGASPR	SLC6A11	SLC6A11	590	594									P31650;P31650
1	F1_Agilent5_20160610_FL_SB_syn_DSSO_XL_f17.mgf	37684	4	2671.36	7	>sp|P70441|NHRF1_MOUSE Na(+)/H(+) exchange regulatory cofactor NHE-RF1 OS=Mus musculus GN=Slc9a3r1 PE=1 SV=3	6.99e-24	1.34e-33	>sp|P70441|NHRF1_MOUSE Na(+)/H(+) exchange regulatory cofactor NHE-RF1 OS=Mus musculus GN=Slc9a3r1 PE=1 SV=3	8.09e-53	1.2e-65	1	FALSE	1	1	1	1	-	-	-	P70441	P70441	TRUE	SKPGQFIR	LLVVDKETDEFFK	SLC9A3R1	SLC9A3R1	169	228	PDZ 2	PDZ 2							P70441;P70441
1	F1_Agilent5_20160610_FL_SB_syn_DSSO_XL_f17.mgf	22184	4	2229.21	15	>sp|Q3URD3|SLMAP_MOUSE Sarcolemmal membrane-associated protein OS=Mus musculus GN=Slmap PE=1 SV=2	2.03e-24	9.94e-32	>sp|Q3URD3|SLMAP_MOUSE Sarcolemmal membrane-associated protein OS=Mus musculus GN=Slmap PE=1 SV=2	5.29e-44	4.8e-56	1	FALSE	1	1	1	1	-	-	-	Q3URD3	Q3URD3	TRUE	VLQEKIEVVR	KLSEVER	SLMAP	SLMAP	265	271									Q3URD3;Q3URD3
1	F1_Agilent5_20160610_FL_SB_syn_DSSO_XL_f16.mgf	14330	4	2865.37	8	>sp|P60879|SNP25_MOUSE Synaptosomal-associated protein 25 OS=Mus musculus GN=Snap25 PE=1 SV=1	9.34e-21	2.81e-28	>sp|P60879|SNP25_MOUSE Synaptosomal-associated protein 25 OS=Mus musculus GN=Snap25 PE=1 SV=1	4.87e-53	7.1e-65	1	FALSE	1	1	1	1	-	-	-	P60879	P60879	TRUE	KAWGNNQDGVVASQPAR	LKSSDAYK	SNAP25	SNAP25	103	96									P60879;P60879
1	F1_Agilent5_20160610_FL_SB_syn_DSSO_XL_f15.mgf	4666	4	1804.79	11	>sp|P60879|SNP25_MOUSE Synaptosomal-associated protein 25 OS=Mus musculus GN=Snap25 PE=1 SV=1	7.89e-35	6.19e-44	>sp|P60879|SNP25_MOUSE Synaptosomal-associated protein 25 OS=Mus musculus GN=Snap25 PE=1 SV=1	7.95e-26	7.95e-26	1	FALSE	1	1	1	1	-	-	-	P60879	P60879	TRUE	SSDAYKK	DMKEAEK	SNAP25	SNAP25	102	72		t-SNARE coiled-coil homology 1							P60879;P60879
1	F1_Agilent5_20160610_FL_SB_syn_DSSO_XL_f15.mgf	8608	4	2289.16	5	>sp|O55042|SYUA_MOUSE Alpha-synuclein OS=Mus musculus GN=Snca PE=1 SV=2	2.24e-28	2.24e-28	>sp|O55042|SYUA_MOUSE Alpha-synuclein OS=Mus musculus GN=Snca PE=1 SV=2	5.55e-16	3.24e-29	1	FALSE	1	1	1	1	-	-	-	O55042	O55042	TRUE	AKEGVVAAAEK	TKQGVAEAAGK	SNCA	SNCA	12	23									O55042;O55042
1	F1_Agilent5_20160610_FL_SB_syn_DSSO_XL_f35.mgf	13966	6	3864.77	40	>sp|P08228|SODC_MOUSE Superoxide dismutase [Cu-Zn] OS=Mus musculus GN=Sod1 PE=1 SV=2	3.29e-51	1.03e-68	>sp|P08228|SODC_MOUSE Superoxide dismutase [Cu-Zn] OS=Mus musculus GN=Sod1 PE=1 SV=2	4.21e-52	2.71e-75	1	FALSE	1	1	1	1	-	-	-	P08228	P08228	TRUE	GGNEESTKTGNAGSR	KHGGPADEERHVGDLGNVTAGK	SOD1	SOD1	137	71									P08228;P08228
1	F1_Agilent5_20160610_FL_SB_syn_DSSO_XL_f32.mgf	33109	5	3924.84	7	>sp|Q6NZL0|SOGA3_MOUSE Protein SOGA3 OS=Mus musculus GN=Soga3 PE=1 SV=2	7.8e-41	6.17e-59	>sp|Q6NZL0|SOGA3_MOUSE Protein SOGA3 OS=Mus musculus GN=Soga3 PE=1 SV=2	2.29e-49	3.85e-65	1	FALSE	1	1	1	1	-	-	-	Q6NZL0	Q6NZL0	TRUE	DRFEHELQKYR	SFYGDLDSPLPKGEAGGPPSTR	SOGA3	SOGA3	557	571									Q6NZL0;Q6NZL0
1	F1_Agilent5_20160610_FL_SB_syn_DSSO_XL_f16.mgf	18518	4	2551.25	5	>sp|Q6NZL0|SOGA3_MOUSE Protein SOGA3 OS=Mus musculus GN=Soga3 PE=1 SV=2	4.12e-21	5.92e-31	>sp|Q6NZL0|SOGA3_MOUSE Protein SOGA3 OS=Mus musculus GN=Soga3 PE=1 SV=2	2.55e-48	3.04e-64	1	FALSE	1	1	1	1	-	-	-	Q6NZL0	Q6NZL0	TRUE	NVADLEEQNKR	ITAELNKYK	SOGA3	SOGA3	669	677									Q6NZL0;Q6NZL0
1	F1_Agilent5_20160610_FL_SB_syn_DSSO_XL_f27.mgf	32013	5	2569.22	10	>sp|Q6PHU5|SORT_MOUSE Sortilin OS=Mus musculus GN=Sort1 PE=1 SV=1	3.38e-44	3.92e-58	>sp|Q6PHU5|SORT_MOUSE Sortilin OS=Mus musculus GN=Sort1 PE=1 SV=1	3.25e-31	3.3e-38	1	FALSE	1	1	1	1	-	-	-	Q6PHU5	Q6PHU5	TRUE	NFGEKWEEIHK	TSDLGKTFK	SORT1	SORT1	246	292									Q6PHU5;Q6PHU5
1	F1_Agilent5_20160610_FL_SB_syn_DSSO_XL_f33.mgf	14726	4	2867.4	21	>sp|Q62261|SPTB2_MOUSE Spectrin beta chain, non-erythrocytic 1 OS=Mus musculus GN=Sptbn1 PE=1 SV=2	2.11e-12	1.23e-18	>sp|P16546|SPTN1_MOUSE Spectrin alpha chain, non-erythrocytic 1 OS=Mus musculus GN=Sptan1 PE=1 SV=4	7.67e-51	1.27e-73	1	FALSE	1	1	1	1	-	-	-	P16546	Q62261	FALSE	VQKHQAFEAELSANQSR	IQDKHK	SPTAN1	SPTBN1	613	1824			inweb evidence:'experimental interaction detection' score_combined:0.746 confidence:high	high	bioGRID interaction_id:741390 PMID:22939629 assay:'Co-fractionation' throughput:'High Throughput' score:0.969 confidence:low ## bioGRID interaction_id:817560 PMID:12820899 assay:'Reconstituted Complex' throughput:'Low Throughput' score:-1 confidence:high ## bioGRID interaction_id:1272516 PMID:26344197 assay:'Co-fractionation' throughput:'High Throughput' score:1 confidence:low ## bioGRID interact…	high	StringDB score_experiment:554 score_combined:967 confidence:high	high	P16546;Q62261
1	F1_Agilent5_20160610_FL_SB_syn_DSSO_XL_f30.mgf	26713	5	2999.39	14	>sp|Q62261|SPTB2_MOUSE Spectrin beta chain, non-erythrocytic 1 OS=Mus musculus GN=Sptbn1 PE=1 SV=2	4.79e-55	4.12e-64	>sp|P16546|SPTN1_MOUSE Spectrin alpha chain, non-erythrocytic 1 OS=Mus musculus GN=Sptan1 PE=1 SV=4	3.59e-37	1.06e-52	1	FALSE	1	1	1	1	-	-	-	P16546	Q62261	FALSE	KHEAFETDFTVHK	EKILSSDDYGK	SPTAN1	SPTBN1	1911	659			inweb evidence:'experimental interaction detection' score_combined:0.746 confidence:high	high	bioGRID interaction_id:741390 PMID:22939629 assay:'Co-fractionation' throughput:'High Throughput' score:0.969 confidence:low ## bioGRID interaction_id:817560 PMID:12820899 assay:'Reconstituted Complex' throughput:'Low Throughput' score:-1 confidence:high ## bioGRID interaction_id:1272516 PMID:26344197 assay:'Co-fractionation' throughput:'High Throughput' score:1 confidence:low ## bioGRID interact…	high	StringDB score_experiment:554 score_combined:967 confidence:high	high	P16546;Q62261
1	F1_Agilent5_20160610_FL_SB_syn_DSSO_XL_f29.mgf	13163	4	1949.9	28	>sp|P16546|SPTN1_MOUSE Spectrin alpha chain, non-erythrocytic 1 OS=Mus musculus GN=Sptan1 PE=1 SV=4	1.06e-40	6.05e-48	>sp|P16546|SPTN1_MOUSE Spectrin alpha chain, non-erythrocytic 1 OS=Mus musculus GN=Sptan1 PE=1 SV=4	7.27e-34	1.73e-44	1	FALSE	1	1	1	1	-	-	-	P16546	P16546	TRUE	KHEDFDK	AQMIEKR	SPTAN1	SPTAN1	1486	1543									P16546;P16546
1	F1_Agilent5_20160610_FL_SB_syn_DSSO_XL_f29.mgf	17447	4	2296.06	60	>sp|P16546|SPTN1_MOUSE Spectrin alpha chain, non-erythrocytic 1 OS=Mus musculus GN=Sptan1 PE=1 SV=4	2.71e-25	6.47e-36	>sp|P16546|SPTN1_MOUSE Spectrin alpha chain, non-erythrocytic 1 OS=Mus musculus GN=Sptan1 PE=1 SV=4	8.96e-53	5.93e-66	1	FALSE	1	1	1	1	-	-	-	P16546	P16546	TRUE	ENSLKTDDYGR	HASLMKR	SPTAN1	SPTAN1	2000	2063									P16546;P16546
1	F1_Agilent5_20160610_FL_SB_syn_DSSO_XL_f29.mgf	22803	5	4095.93	19	>sp|P16546|SPTN1_MOUSE Spectrin alpha chain, non-erythrocytic 1 OS=Mus musculus GN=Sptan1 PE=1 SV=4	1.01e-52	5.59e-74	>sp|P16546|SPTN1_MOUSE Spectrin alpha chain, non-erythrocytic 1 OS=Mus musculus GN=Sptan1 PE=1 SV=4	7.86e-49	2.13e-72	1	FALSE	1	1	1	1	-	-	-	P16546	P16546	TRUE	MKTATDEAYKDPSNLQGK	VQKHQAFEAELSANQSR	SPTAN1	SPTAN1	594	613									P16546;P16546
1	F1_Agilent5_20160610_FL_SB_syn_DSSO_XL_f29.mgf	40697	5	3867.93	12	>sp|P16546|SPTN1_MOUSE Spectrin alpha chain, non-erythrocytic 1 OS=Mus musculus GN=Sptan1 PE=1 SV=4	3.22e-18	1.97e-32	>sp|P16546|SPTN1_MOUSE Spectrin alpha chain, non-erythrocytic 1 OS=Mus musculus GN=Sptan1 PE=1 SV=4	4.6e-52	3.91e-61	1	FALSE	1	1	1	1	-	-	-	P16546	P16546	TRUE	ENSLKTDDYGRDLSSVQTLLTK	KLLEAQSHFR	SPTAN1	SPTAN1	2000	2078									P16546;P16546
1	F1_Agilent5_20160610_FL_SB_syn_DSSO_XL_f26.mgf	26960	5	2601.42	26	>sp|P16546|SPTN1_MOUSE Spectrin alpha chain, non-erythrocytic 1 OS=Mus musculus GN=Sptan1 PE=1 SV=4	3.22e-19	1.21e-27	>sp|P16546|SPTN1_MOUSE Spectrin alpha chain, non-erythrocytic 1 OS=Mus musculus GN=Sptan1 PE=1 SV=4	6.34e-51	6.19e-76	1	FALSE	1	1	1	1	-	-	-	P16546	P16546	TRUE	IKAVTQK	LSELNQKWEALKAK	SPTAN1	SPTAN1	841	876									P16546;P16546
1	F1_Agilent5_20160610_FL_SB_syn_DSSO_XL_f25.mgf	26359	5	3059.46	22	>sp|P16546|SPTN1_MOUSE Spectrin alpha chain, non-erythrocytic 1 OS=Mus musculus GN=Sptan1 PE=1 SV=4	1.5e-35	3.28e-53	>sp|P16546|SPTN1_MOUSE Spectrin alpha chain, non-erythrocytic 1 OS=Mus musculus GN=Sptan1 PE=1 SV=4	1.5e-51	2.4e-72	1	FALSE	1	1	1	1	-	-	-	P16546	P16546	TRUE	CTELNQAWTSLGKR	AKLGDSHDLQR	SPTAN1	SPTAN1	1326	1334									P16546;P16546
1	F1_Agilent5_20160610_FL_SB_syn_DSSO_XL_f21.mgf	24057	5	3197.59	21	>sp|P16546|SPTN1_MOUSE Spectrin alpha chain, non-erythrocytic 1 OS=Mus musculus GN=Sptan1 PE=1 SV=4	2.9e-44	1.98e-55	>sp|P16546|SPTN1_MOUSE Spectrin alpha chain, non-erythrocytic 1 OS=Mus musculus GN=Sptan1 PE=1 SV=4	4.69e-49	4.23e-71	1	FALSE	1	1	1	1	-	-	-	P16546	P16546	TRUE	MKTATDEAYKDPSNLQGK	KLLEATELK	SPTAN1	SPTAN1	594	662									P16546;P16546
1	F1_Agilent5_20160610_FL_SB_syn_DSSO_XL_f20.mgf	27530	4	2275.17	16	>sp|P16546|SPTN1_MOUSE Spectrin alpha chain, non-erythrocytic 1 OS=Mus musculus GN=Sptan1 PE=1 SV=4	2.88e-10	9.62e-18	>sp|P16546|SPTN1_MOUSE Spectrin alpha chain, non-erythrocytic 1 OS=Mus musculus GN=Sptan1 PE=1 SV=4	4e-54	7.21e-69	1	FALSE	1	1	1	1	-	-	-	P16546	P16546	TRUE	LSELNQKWEALK	AKASQR	SPTAN1	SPTAN1	871	878									P16546;P16546
1	F1_Agilent5_20160610_FL_SB_syn_DSSO_XL_f17.mgf	24166	4	2640.31	14	>sp|P16546|SPTN1_MOUSE Spectrin alpha chain, non-erythrocytic 1 OS=Mus musculus GN=Sptan1 PE=1 SV=4	1.51e-23	4.36e-32	>sp|P16546|SPTN1_MOUSE Spectrin alpha chain, non-erythrocytic 1 OS=Mus musculus GN=Sptan1 PE=1 SV=4	5.16e-51	3.17e-68	1	FALSE	1	1	1	1	-	-	-	P16546	P16546	TRUE	AQMIEKR	SKLGESQTLQQFSR	SPTAN1	SPTAN1	1543	1546									P16546;P16546
1	F1_Agilent5_20160610_FL_SB_syn_DSSO_XL_f16.mgf	15051	4	2327.15	35	>sp|P16546|SPTN1_MOUSE Spectrin alpha chain, non-erythrocytic 1 OS=Mus musculus GN=Sptan1 PE=1 SV=4	2.09e-20	1.64e-29	>sp|P16546|SPTN1_MOUSE Spectrin alpha chain, non-erythrocytic 1 OS=Mus musculus GN=Sptan1 PE=1 SV=4	7.1e-56	3.25e-70	1	FALSE	1	1	1	1	-	-	-	P16546	P16546	TRUE	ALSSEGKPYVTK	PYVDGKGR	SPTAN1	SPTAN1	2421	2452	EF-hand 3								P16546;P16546
1	F1_Agilent5_20160610_FL_SB_syn_DSSO_XL_f15.mgf	35006	4	2780.48	19	>sp|P16546|SPTN1_MOUSE Spectrin alpha chain, non-erythrocytic 1 OS=Mus musculus GN=Sptan1 PE=1 SV=4	4.53e-31	7.99e-44	>sp|P16546|SPTN1_MOUSE Spectrin alpha chain, non-erythrocytic 1 OS=Mus musculus GN=Sptan1 PE=1 SV=4	4.66e-54	4.66e-54	1	FALSE	1	1	1	1	-	-	-	P16546	P16546	TRUE	QGFVPAAYVKK	KGDILTLLNSTNK	SPTAN1	SPTAN1	1022	990	SH3	SH3							P16546;P16546
1	F1_Agilent5_20160610_FL_SB_syn_DSSO_XL_f32.mgf	28299	5	3301.59	25	>sp|Q62261|SPTB2_MOUSE Spectrin beta chain, non-erythrocytic 1 OS=Mus musculus GN=Sptbn1 PE=1 SV=2	1.18e-45	3.52e-60	>sp|Q62261|SPTB2_MOUSE Spectrin beta chain, non-erythrocytic 1 OS=Mus musculus GN=Sptbn1 PE=1 SV=2	2.13e-51	2.56e-78	1	FALSE	1	1	1	1	-	-	-	Q62261	Q62261	TRUE	FYHDAKEIFGR	LQAAYAGDKADDIQKR	SPTBN1	SPTBN1	1815	1878									Q62261;Q62261
1	F1_Agilent5_20160610_FL_SB_syn_DSSO_XL_f31.mgf	20445	4	3050.55	42	>sp|Q62261|SPTB2_MOUSE Spectrin beta chain, non-erythrocytic 1 OS=Mus musculus GN=Sptbn1 PE=1 SV=2	1.26e-13	5.91e-20	>sp|Q62261|SPTB2_MOUSE Spectrin beta chain, non-erythrocytic 1 OS=Mus musculus GN=Sptbn1 PE=1 SV=2	2.18e-53	1.01e-67	1	FALSE	1	1	1	1	-	-	-	Q62261	Q62261	TRUE	IQDKHK	KLPEELGRDQNTVETLQR	SPTBN1	SPTBN1	1824	1827									Q62261;Q62261
1	F1_Agilent5_20160610_FL_SB_syn_DSSO_XL_f26.mgf	19544	4	2417.16	9	>sp|Q62261|SPTB2_MOUSE Spectrin beta chain, non-erythrocytic 1 OS=Mus musculus GN=Sptbn1 PE=1 SV=2	6.82e-16	6.82e-16	>sp|Q62261|SPTB2_MOUSE Spectrin beta chain, non-erythrocytic 1 OS=Mus musculus GN=Sptbn1 PE=1 SV=2	1.31e-52	1.69e-69	1	FALSE	1	1	1	1	-	-	-	Q62261	Q62261	TRUE	ELEAENYHDIKR	KDNVIR	SPTBN1	SPTBN1	497	503									Q62261;Q62261
1	F1_Agilent5_20160610_FL_SB_syn_DSSO_XL_f25.mgf	30664	5	2310.3	6	>sp|Q62261|SPTB2_MOUSE Spectrin beta chain, non-erythrocytic 1 OS=Mus musculus GN=Sptbn1 PE=1 SV=2	1.81e-18	1.24e-29	>sp|Q62261|SPTB2_MOUSE Spectrin beta chain, non-erythrocytic 1 OS=Mus musculus GN=Sptbn1 PE=1 SV=2	2.61e-53	9.43e-72	1	FALSE	1	1	1	1	-	-	-	Q62261	Q62261	TRUE	DLTSVNILLKK	KHNLLASK	SPTBN1	SPTBN1	1420	1478									Q62261;Q62261
1	F1_Agilent5_20160610_FL_SB_syn_DSSO_XL_f20.mgf	31216	5	3753.89	11	>sp|Q62261|SPTB2_MOUSE Spectrin beta chain, non-erythrocytic 1 OS=Mus musculus GN=Sptbn1 PE=1 SV=2	1.21e-38	1.32e-57	>sp|Q62261|SPTB2_MOUSE Spectrin beta chain, non-erythrocytic 1 OS=Mus musculus GN=Sptbn1 PE=1 SV=2	8.36e-50	1.75e-69	1	FALSE	1	1	1	1	-	-	-	Q62261	Q62261	TRUE	IVSSNDVGHDEYSTQSLVKK	KQALQDTLALYK	SPTBN1	SPTBN1	784	842									Q62261;Q62261
1	F1_Agilent5_20160610_FL_SB_syn_DSSO_XL_f16.mgf	28538	4	2660.42	9	>sp|Q99L47|F10A1_MOUSE Hsc70-interacting protein OS=Mus musculus GN=St13 PE=1 SV=1	1.95e-25	4.65e-36	>sp|Q99L47|F10A1_MOUSE Hsc70-interacting protein OS=Mus musculus GN=St13 PE=1 SV=1	3.12e-51	9.02e-68	1	FALSE	1	1	1	1	-	-	-	Q99L47	Q99L47	TRUE	KGAAIEALNDGELQK	LAILYAKR	ST13	ST13	117	152									Q99L47;Q99L47
1	F1_Agilent5_20160610_FL_SB_syn_DSSO_XL_f36.mgf	18886	4	2490.24	24	>sp|P54227|STMN1_MOUSE Stathmin OS=Mus musculus GN=Stmn1 PE=1 SV=2	1.99e-12	1.16e-18	>sp|P54227|STMN1_MOUSE Stathmin OS=Mus musculus GN=Stmn1 PE=1 SV=2	3.44e-35	1.84e-47	1	FALSE	1	1	1	1	-	-	-	P54227	P54227	TRUE	ENREAQMAAKLER	LREKDK	STMN1	STMN1	119	126	SLD	SLD							P54227;P54227
1	F1_Agilent5_20160610_FL_SB_syn_DSSO_XL_f26.mgf	9575	4	2234.01	7	>sp|P54227|STMN1_MOUSE Stathmin OS=Mus musculus GN=Stmn1 PE=1 SV=2	1.89e-33	4.78e-45	>sp|P54227|STMN1_MOUSE Stathmin OS=Mus musculus GN=Stmn1 PE=1 SV=2	1.37e-23	9.57e-36	1	FALSE	1	1	1	1	-	-	-	P54227	P54227	TRUE	MAEEKLTHK	MEANKENR	STMN1	STMN1	100	109	SLD	SLD							P54227;P54227
1	F1_Agilent5_20160610_FL_SB_syn_DSSO_XL_f37.mgf	8082	4	2236.05	11	>sp|Q8BVI5|STX16_MOUSE Syntaxin-16 OS=Mus musculus GN=Stx16 PE=1 SV=3	7.9e-20	7.9e-20	>sp|Q8BVI5|STX16_MOUSE Syntaxin-16 OS=Mus musculus GN=Stx16 PE=1 SV=3	1.85e-42	1.68e-54	1	FALSE	1	1	1	1	-	-	-	Q8BVI5	Q8BVI5	TRUE	HAQSDYLKR	MKNREER	STX16	STX16	186	189									Q8BVI5;Q8BVI5
1	F1_Agilent5_20160610_FL_SB_syn_DSSO_XL_f23.mgf	28365	5	3740.78	41	>sp|P61264|STX1B_MOUSE Syntaxin-1B OS=Mus musculus GN=Stx1b PE=1 SV=1	2.39e-49	2.86e-67	>sp|P61264|STX1B_MOUSE Syntaxin-1B OS=Mus musculus GN=Stx1b PE=1 SV=1	6.33e-52	1.78e-69	1	FALSE	1	1	1	1	-	-	-	P61264	P61264	TRUE	FVEVMTEYNATQSKYR	KQHSAILAAPNPDEK	STX1B	STX1B	139	55									P61264;P61264
1	F1_Agilent5_20160610_FL_SB_syn_DSSO_XL_f22.mgf	26376	5	3567.69	29	>sp|P61264|STX1B_MOUSE Syntaxin-1B OS=Mus musculus GN=Stx1b PE=1 SV=1	5.12e-55	5.81e-68	>sp|P61264|STX1B_MOUSE Syntaxin-1B OS=Mus musculus GN=Stx1b PE=1 SV=1	1.46e-49	1.46e-49	1	FALSE	1	1	1	1	-	-	-	P61264	P61264	TRUE	FVEVMTEYNATQSKYRDR	LSEDVEQVKK	STX1B	STX1B	139	54									P61264;P61264
1	F1_Agilent5_20160610_FL_SB_syn_DSSO_XL_f40.mgf	14313	6	2550.3	19	>sp|O08599|STXB1_MOUSE Syntaxin-binding protein 1 OS=Mus musculus GN=Stxbp1 PE=1 SV=2	2.09e-11	1.7e-21	>sp|O08599|STXB1_MOUSE Syntaxin-binding protein 1 OS=Mus musculus GN=Stxbp1 PE=1 SV=2	5.24e-48	1.44e-66	1	FALSE	1	1	1	1	-	-	-	O08599	O08599	TRUE	RSKPERK	LDTKHYPYISTR	STXBP1	STXBP1	461	497									O08599;O08599
1	F1_Agilent5_20160610_FL_SB_syn_DSSO_XL_f34.mgf	12694	5	2471.24	28	>sp|O08599|STXB1_MOUSE Syntaxin-binding protein 1 OS=Mus musculus GN=Stxbp1 PE=1 SV=2	1.92e-31	6.36e-40	>sp|O08599|STXB1_MOUSE Syntaxin-binding protein 1 OS=Mus musculus GN=Stxbp1 PE=1 SV=2	2.72e-28	8.66e-35	1	FALSE	1	1	1	1	-	-	-	O08599	O08599	TRUE	IMHDVIKK	NKAPGEYRSGPR	STXBP1	STXBP1	20	526									O08599;O08599
1	F1_Agilent5_20160610_FL_SB_syn_DSSO_XL_f33.mgf	18289	4	1823.91	10	>sp|O08599|STXB1_MOUSE Syntaxin-binding protein 1 OS=Mus musculus GN=Stxbp1 PE=1 SV=2	4.07e-16	6.24e-24	>sp|O08599|STXB1_MOUSE Syntaxin-binding protein 1 OS=Mus musculus GN=Stxbp1 PE=1 SV=2	2.61e-36	1.78e-47	1	FALSE	1	1	1	1	-	-	-	O08599	O08599	TRUE	APIGLK	YGHWHKNK	STXBP1	STXBP1	2	524									O08599;O08599
1	F1_Agilent5_20160610_FL_SB_syn_DSSO_XL_f33.mgf	30887	5	3218.53	91	>sp|O08599|STXB1_MOUSE Syntaxin-binding protein 1 OS=Mus musculus GN=Stxbp1 PE=1 SV=2	1.42e-18	2.11e-25	>sp|O08599|STXB1_MOUSE Syntaxin-binding protein 1 OS=Mus musculus GN=Stxbp1 PE=1 SV=2	3.36e-51	6.99e-72	1	FALSE	1	1	1	1	-	-	-	O08599	O08599	TRUE	RMNTGEKTTMRDLSQMLK	KMPQYQK	STXBP1	STXBP1	321	333									O08599;O08599
1	F1_Agilent5_20160610_FL_SB_syn_DSSO_XL_f26.mgf	17911	5	2479.15	198	>sp|O08599|STXB1_MOUSE Syntaxin-binding protein 1 OS=Mus musculus GN=Stxbp1 PE=1 SV=2	2.41e-32	4.5e-48	>sp|O08599|STXB1_MOUSE Syntaxin-binding protein 1 OS=Mus musculus GN=Stxbp1 PE=1 SV=2	3.63e-55	1.24e-65	1	FALSE	1	1	1	1	-	-	-	O08599	O08599	TRUE	SLKDFSSSKR	MNTGEKTTMR	STXBP1	STXBP1	308	321									O08599;O08599
1	F1_Agilent5_20160610_FL_SB_syn_DSSO_XL_f18.mgf	24676	4	1737.95	21	>sp|O08599|STXB1_MOUSE Syntaxin-binding protein 1 OS=Mus musculus GN=Stxbp1 PE=1 SV=2	4.06e-18	1.2e-28	>sp|O08599|STXB1_MOUSE Syntaxin-binding protein 1 OS=Mus musculus GN=Stxbp1 PE=1 SV=2	2.37e-29	2.37e-29	1	FALSE	1	1	1	1	-	-	-	O08599	O08599	TRUE	APIGLK	IMHDVIKK	STXBP1	STXBP1	2	20									O08599;O08599
1	F1_Agilent5_20160610_FL_SB_syn_DSSO_XL_f17.mgf	11273	4	1904.88	11	>sp|O08599|STXB1_MOUSE Syntaxin-binding protein 1 OS=Mus musculus GN=Stxbp1 PE=1 SV=2	5.9e-36	1.71e-44	>sp|O08599|STXB1_MOUSE Syntaxin-binding protein 1 OS=Mus musculus GN=Stxbp1 PE=1 SV=2	1.28e-18	2.35e-25	1	FALSE	1	1	1	1	-	-	-	O08599	O08599	TRUE	DFSSSKR	KMPQYQK	STXBP1	STXBP1	314	333									O08599;O08599
1	F1_Agilent5_20160610_FL_SB_syn_DSSO_XL_f16.mgf	10888	4	2150.94	13	>sp|O08599|STXB1_MOUSE Syntaxin-binding protein 1 OS=Mus musculus GN=Stxbp1 PE=1 SV=2	1.79e-31	2.48e-39	>sp|O08599|STXB1_MOUSE Syntaxin-binding protein 1 OS=Mus musculus GN=Stxbp1 PE=1 SV=2	4.6e-42	5.41e-53	1	FALSE	1	1	1	1	-	-	-	O08599	O08599	TRUE	DFSSSKR	MNTGEKTTMR	STXBP1	STXBP1	314	321									O08599;O08599
1	F1_Agilent5_20160610_FL_SB_syn_DSSO_XL_f23.mgf	16640	4	2226.12	4	>sp|Q9D0R2|SYTC_MOUSE Threonine--tRNA ligase, cytoplasmic OS=Mus musculus GN=Tars PE=1 SV=2	6.19e-10	5.83e-19	>sp|Q9D0R2|SYTC_MOUSE Threonine--tRNA ligase, cytoplasmic OS=Mus musculus GN=Tars PE=1 SV=2	2.25e-52	7.01e-70	1	FALSE	1	1	1	1	-	-	-	Q9D0R2	Q9D0R2	TRUE	AEHDSILAEKAAK	DSKPIK	TARS	TARS	74	80									Q9D0R2;Q9D0R2
1	F1_Agilent5_20160610_FL_SB_syn_DSSO_XL_f29.mgf	16393	4	1871.96	16	>sp|P40142|TKT_MOUSE Transketolase OS=Mus musculus GN=Tkt PE=1 SV=1	2.08e-19	9.76e-26	>sp|P40142|TKT_MOUSE Transketolase OS=Mus musculus GN=Tkt PE=1 SV=1	6.85e-38	1.65e-56	1	FALSE	1	1	1	1	-	-	-	P40142	P40142	TRUE	KAYGLALAK	KEHPDR	TKT	TKT	319	353									P40142;P40142
1	F1_Agilent5_20160610_FL_SB_syn_DSSO_XL_f27.mgf	27711	4	2253.2	14	>sp|P40142|TKT_MOUSE Transketolase OS=Mus musculus GN=Tkt PE=1 SV=1	1.5e-35	1.36e-51	>sp|P40142|TKT_MOUSE Transketolase OS=Mus musculus GN=Tkt PE=1 SV=1	6.79e-24	1.02e-35	1	FALSE	1	1	1	1	-	-	-	P40142	P40142	TRUE	EAWHGKPLPK	KAYGLALAK	TKT	TKT	260	319									P40142;P40142
1	F1_Agilent5_20160610_FL_SB_syn_DSSO_XL_f17.mgf	20813	4	1950.06	6	>sp|P40142|TKT_MOUSE Transketolase OS=Mus musculus GN=Tkt PE=1 SV=1	1.16e-42	5.24e-55	>sp|P40142|TKT_MOUSE Transketolase OS=Mus musculus GN=Tkt PE=1 SV=1	2.71e-48	4.44e-63	1	FALSE	1	1	1	1	-	-	-	P40142	P40142	TRUE	VGDKIATR	KAYGLALAK	TKT	TKT	314	319									P40142;P40142
1	F1_Agilent5_20160610_FL_SB_syn_DSSO_XL_f15.mgf	31692	4	3247.55	12	>sp|Q9R0P9|UCHL1_MOUSE Ubiquitin carboxyl-terminal hydrolase isozyme L1 OS=Mus musculus GN=Uchl1 PE=1 SV=1	7.19e-27	7.19e-27	>sp|Q9R0P9|UCHL1_MOUSE Ubiquitin carboxyl-terminal hydrolase isozyme L1 OS=Mus musculus GN=Uchl1 PE=1 SV=1	7.64e-28	2.24e-37	1	FALSE	1	1	1	1	-	-	-	Q9R0P9	Q9R0P9	TRUE	QFLSETEKLSPEDR	GQEVSPKVYFMK	UCHL1	UCHL1	123	78									Q9R0P9;Q9R0P9
1	F1_Agilent5_20160610_FL_SB_syn_DSSO_XL_f29.mgf	31668	6	3702.9	9	>sp|Q91ZJ5|UGPA_MOUSE UTP--glucose-1-phosphate uridylyltransferase OS=Mus musculus GN=Ugp2 PE=1 SV=3	6.88e-34	6.88e-34	>sp|Q91ZJ5|UGPA_MOUSE UTP--glucose-1-phosphate uridylyltransferase OS=Mus musculus GN=Ugp2 PE=1 SV=3	1.68e-27	1.27e-47	1	FALSE	1	1	1	1	-	-	-	Q91ZJ5	Q91ZJ5	TRUE	TRADVKGGTLTQYEGK	LVEIAQVPKAHVDEFK	UGP2	UGP2	291	312									Q91ZJ5;Q91ZJ5
1	F1_Agilent5_20160610_FL_SB_syn_DSSO_XL_f16.mgf	32902	4	2872.51	7	>sp|Q91ZJ5|UGPA_MOUSE UTP--glucose-1-phosphate uridylyltransferase OS=Mus musculus GN=Ugp2 PE=1 SV=3	3.02e-31	1.51e-44	>sp|Q91ZJ5|UGPA_MOUSE UTP--glucose-1-phosphate uridylyltransferase OS=Mus musculus GN=Ugp2 PE=1 SV=3	1.41e-38	3.96e-54	1	FALSE	1	1	1	1	-	-	-	Q91ZJ5	Q91ZJ5	TRUE	INKESLLPIAK	FLQEKGPSVDWGK	UGP2	UGP2	198	69									Q91ZJ5;Q91ZJ5
1	F1_Agilent5_20160610_FL_SB_syn_DSSO_XL_f29.mgf	21774	5	3340.58	13	>sp|Q9WV55|VAPA_MOUSE Vesicle-associated membrane protein-associated protein A OS=Mus musculus GN=Vapa PE=1 SV=2	7e-05	2.24e-15	>sp|Q9WV55|VAPA_MOUSE Vesicle-associated membrane protein-associated protein A OS=Mus musculus GN=Vapa PE=1 SV=2	4.45e-43	3.08e-60	1	FALSE	1	1	1	1	-	-	-	Q9WV55	Q9WV55	TRUE	QDGPLPKPHSVSLNDTETRK	LMEECKR	VAPA	VAPA	161	180									Q9WV55;Q9WV55
1	F1_Agilent5_20160610_FL_SB_syn_DSSO_XL_f24.mgf	20332	4	2460.23	27	>sp|Q9WV55|VAPA_MOUSE Vesicle-associated membrane protein-associated protein A OS=Mus musculus GN=Vapa PE=1 SV=2	2.19e-23	1.74e-31	>sp|Q9WV55|VAPA_MOUSE Vesicle-associated membrane protein-associated protein A OS=Mus musculus GN=Vapa PE=1 SV=2	3.94e-50	5.43e-63	1	FALSE	1	1	1	1	-	-	-	Q9WV55	Q9WV55	TRUE	EAKPDELMDSKLR	VKTTAPR	VAPA	VAPA	125	52	MSP	MSP							Q9WV55;Q9WV55
1	F1_Agilent5_20160610_FL_SB_syn_DSSO_XL_f24.mgf	22001	4	2460.24	34	>sp|Q9WV55|VAPA_MOUSE Vesicle-associated membrane protein-associated protein A OS=Mus musculus GN=Vapa PE=1 SV=2	2.76e-20	1.93e-29	>sp|Q9QY76|VAPB_MOUSE Vesicle-associated membrane protein-associated protein B OS=Mus musculus GN=Vapb PE=1 SV=3	9.03e-53	3.89e-65	1	FALSE	1	1	1	1	-	-	-	Q9WV55	Q9QY76	FALSE	VKTTAPR	EAKPEDLMDSKLR	VAPA	VAPB	52	118	MSP	MSP	inweb evidence:'experimental interaction detection' score_combined:0.74 confidence:high	high	bioGRID interaction_id:283394 PMID:9920726 assay:'Reconstituted Complex' throughput:'Low Throughput' score:-1 confidence:high ## bioGRID interaction_id:1197982 PMID:26186194 assay:'Affinity Capture-MS' throughput:'High Throughput' score:0.999901446 confidence:low ## bioGRID interaction_id:1449208 PMID:26496610 assay:'Affinity Capture-MS' throughput:'High Throughput' score:-1 confidence:low ## bio…	high	StringDB score_experiment:267 score_combined:286 confidence:low	low	Q9QY76;Q9WV55
1	F1_Agilent5_20160610_FL_SB_syn_DSSO_XL_f18.mgf	26008	4	2686.2	30	>sp|Q9WV55|VAPA_MOUSE Vesicle-associated membrane protein-associated protein A OS=Mus musculus GN=Vapa PE=1 SV=2	2.19e-22	7.53e-32	>sp|Q9WV55|VAPA_MOUSE Vesicle-associated membrane protein-associated protein A OS=Mus musculus GN=Vapa PE=1 SV=2	1.48e-52	2.16e-71	1	FALSE	1	1	1	1	-	-	-	Q9WV55	Q9WV55	TRUE	LMEECKR	LQGEMMKLSEENR	VAPA	VAPA	180	188									Q9WV55;Q9WV55
1	F1_Agilent5_20160610_FL_SB_syn_DSSO_XL_f21.mgf	32166	5	3329.65	30	>sp|Q62059|CSPG2_MOUSE Versican core protein OS=Mus musculus GN=Vcan PE=1 SV=2	3.45e-22	1.11e-32	>sp|Q62059|CSPG2_MOUSE Versican core protein OS=Mus musculus GN=Vcan PE=1 SV=2	1.26e-49	2.64e-69	1	FALSE	1	1	1	1	-	-	-	Q62059	Q62059	TRUE	VSVPTHPDDVGDASLTMVKLR	IGQDYKGR	VCAN	VCAN	119	98	Ig-like V-type	Ig-like V-type							Q62059;Q62059
1	F1_Agilent5_20160610_FL_SB_syn_DSSO_XL_f22.mgf	34498	4	3168.67	7	>sp|P20152|VIME_MOUSE Vimentin OS=Mus musculus GN=Vim PE=1 SV=3	5.09e-30	5.09e-30	>sp|P20152|VIME_MOUSE Vimentin OS=Mus musculus GN=Vim PE=1 SV=3	3.1e-14	2.23e-24	1	FALSE	1	1	1	1	-	-	-	P20152	P20152	TRUE	ETNLESLPLVDTHSKR	TLLIKTVETR	VIM	VIM	439	445									P20152;P20152
1	F1_Agilent5_20160610_FL_SB_syn_DSSO_XL_f16.mgf	20991	4	2569.29	7	>sp|P97390|VPS45_MOUSE Vacuolar protein sorting-associated protein 45 OS=Mus musculus GN=Vps45 PE=1 SV=1	2.42e-36	2.19e-48	>sp|P97390|VPS45_MOUSE Vacuolar protein sorting-associated protein 45 OS=Mus musculus GN=Vps45 PE=1 SV=1	2.99e-33	1.96e-49	1	FALSE	1	1	1	1	-	-	-	P97390	P97390	TRUE	YQLSSEAAKR	LGECVKQVISK	VPS45	VPS45	185	192									P97390;P97390
1	F1_Agilent5_20160610_FL_SB_syn_DSSO_XL_f16.mgf	28246	4	2490.17	13	>sp|P62761|VISL1_MOUSE Visinin-like protein 1 OS=Mus musculus GN=Vsnl1 PE=1 SV=2	2.62e-21	2.91e-31	>sp|P62761|VISL1_MOUSE Visinin-like protein 1 OS=Mus musculus GN=Vsnl1 PE=1 SV=2	2.13e-52	2.13e-52	1	FALSE	1	1	1	1	-	-	-	P62761	P62761	TRUE	IFSKMDK	NKDDQITLDEFK	VSNL1	VSNL1	157	162	EF-hand 4	EF-hand 4							P62761;P62761
1	F1_Agilent5_20160610_FL_SB_syn_DSSO_XL_f28.mgf	7133	4	1849.99	4	>sp|O88342|WDR1_MOUSE WD repeat-containing protein 1 OS=Mus musculus GN=Wdr1 PE=1 SV=3	7.24e-15	1.94e-24	>sp|O88342|WDR1_MOUSE WD repeat-containing protein 1 OS=Mus musculus GN=Wdr1 PE=1 SV=3	1.44e-26	1.44e-26	1	FALSE	1	1	1	1	-	-	-	O88342	O88342	TRUE	NNPSKPLR	VIKGHSK	WDR1	WDR1	311	317									O88342;O88342
1	F1_Agilent5_20160610_FL_SB_syn_DSSO_XL_f26.mgf	32201	4	2902.36	10	>sp|P56695|WFS1_MOUSE Wolframin OS=Mus musculus GN=Wfs1 PE=1 SV=1	2.6e-36	9.82e-50	>sp|P56695|WFS1_MOUSE Wolframin OS=Mus musculus GN=Wfs1 PE=1 SV=1	1.24e-43	4.47e-61	1	FALSE	1	1	1	1	-	-	-	P56695	P56695	TRUE	AWKETNMAR	GHEEDDITKDIVLR	WFS1	WFS1	681	800									P56695;P56695
1	F1_Agilent5_20160610_FL_SB_syn_DSSO_XL_f18.mgf	43791	4	2566.28	20	>sp|P56695|WFS1_MOUSE Wolframin OS=Mus musculus GN=Wfs1 PE=1 SV=1	6.51e-26	6.37e-39	>sp|P56695|WFS1_MOUSE Wolframin OS=Mus musculus GN=Wfs1 PE=1 SV=1	2.02e-22	2.31e-32	1	FALSE	1	1	1	1	-	-	-	P56695	P56695	TRUE	AWKETNMAR	LGSKWPVFELK	WFS1	WFS1	681	836									P56695;P56695
1	F1_Agilent5_20160610_FL_SB_syn_DSSO_XL_f28.mgf	31309	5	4071.91	5	>sp|P62259|1433E_MOUSE 14-3-3 protein epsilon OS=Mus musculus GN=Ywhae PE=1 SV=1	3.71e-32	3.71e-32	>sp|Q9CQV8|1433B_MOUSE 14-3-3 protein beta/alpha OS=Mus musculus GN=Ywhab PE=1 SV=3	2.19e-54	2.29e-74	1	FALSE	1	1	1	1	-	-	-	Q9CQV8	P62259	FALSE	AKLAEQAERYDDMAAAMK	IISSIEQKEENKGGEDK	YWHAB	YWHAE	13	69			inweb evidence:'experimental interaction detection' score_combined:0.59 confidence:medium	medium	bioGRID interaction_id:464638 PMID:20936779 assay:'Two-hybrid' throughput:'High Throughput' score:-1 confidence:low ## bioGRID interaction_id:830722 PMID:17979178 assay:'Affinity Capture-MS' throughput:'Low Throughput' score:-1 confidence:high ## bioGRID interaction_id:914151 PMID:24255178 assay:'Affinity Capture-MS' throughput:'High Throughput' score:1 confidence:low ## bioGRID interaction_id:12…	high	StringDB score_experiment:636 score_combined:983 confidence:high	high	P62259;Q9CQV8
1	F1_Agilent5_20160610_FL_SB_syn_DSSO_XL_f26.mgf	13279	5	2536.27	60	>sp|Q9CQV8|1433B_MOUSE 14-3-3 protein beta/alpha OS=Mus musculus GN=Ywhab PE=1 SV=3	1.17e-24	1.17e-24	>sp|Q9CQV8|1433B_MOUSE 14-3-3 protein beta/alpha OS=Mus musculus GN=Ywhab PE=1 SV=3	3.48e-51	3.48e-51	1	FALSE	1	1	1	1	-	-	-	Q9CQV8	Q9CQV8	TRUE	VISSIEQKTERNEK	KQQMGK	YWHAB	YWHAB	70	77									Q9CQV8;Q9CQV8
1	F1_Agilent5_20160610_FL_SB_syn_DSSO_XL_f25.mgf	22092	4	2929.37	13	>sp|P63101|1433Z_MOUSE 14-3-3 protein zeta/delta OS=Mus musculus GN=Ywhaz PE=1 SV=1	4.78e-22	6.97e-29	>sp|Q9CQV8|1433B_MOUSE 14-3-3 protein beta/alpha OS=Mus musculus GN=Ywhab PE=1 SV=3	6.7e-52	3.97e-71	1	FALSE	1	1	1	1	-	-	-	Q9CQV8	P63101	FALSE	AKLAEQAERYDDMAAAMK	KQQMAR	YWHAB	YWHAZ	13	75			inweb evidence:'experimental interaction detection' score_combined:0.656 confidence:medium	medium	bioGRID interaction_id:914155 PMID:24255178 assay:'Affinity Capture-MS' throughput:'High Throughput' score:1 confidence:low ## bioGRID interaction_id:1274658 PMID:26344197 assay:'Co-fractionation' throughput:'High Throughput' score:1 confidence:low ## bioGRID interaction_id:1448171 PMID:26496610 assay:'Affinity Capture-MS' throughput:'High Throughput' score:-1 confidence:low ## bioGRID interactio…	low	StringDB score_experiment:534 score_combined:979 confidence:high	high	P63101;Q9CQV8
1	F1_Agilent5_20160610_FL_SB_syn_DSSO_XL_f16.mgf	15806	4	2320.15	18	>sp|P62259|1433E_MOUSE 14-3-3 protein epsilon OS=Mus musculus GN=Ywhae PE=1 SV=1	7.54e-15	4.46e-25	>sp|P62259|1433E_MOUSE 14-3-3 protein epsilon OS=Mus musculus GN=Ywhae PE=1 SV=1	1.43e-56	1.79e-78	1	FALSE	1	1	1	1	-	-	-	P62259	P62259	TRUE	IISSIEQKEENK	GGEDKLK	YWHAE	YWHAE	69	78									P62259;P62259
1	F1_Agilent5_20160610_FL_SB_syn_DSSO_XL_f26.mgf	29205	5	3005.53	13	>sp|P61982|1433G_MOUSE 14-3-3 protein gamma OS=Mus musculus GN=Ywhag PE=1 SV=2	7.98e-50	7.98e-50	>sp|P63101|1433Z_MOUSE 14-3-3 protein zeta/delta OS=Mus musculus GN=Ywhaz PE=1 SV=1	5.26e-43	1.1e-49	1	FALSE	1	1	1	1	-	-	-	P61982	P63101	FALSE	VDREQLVQKAR	EYREKIETELR	YWHAG	YWHAZ	10	85			inweb evidence:'experimental interaction detection' score_combined:0.575 confidence:medium	medium	bioGRID interaction_id:926827 PMID:22863883 assay:'Co-fractionation' throughput:'High Throughput' score:-1 confidence:low ## bioGRID interaction_id:1274670 PMID:26344197 assay:'Co-fractionation' throughput:'High Throughput' score:1 confidence:low ## bioGRID interaction_id:1448186 PMID:26496610 assay:'Affinity Capture-MS' throughput:'High Throughput' score:-1 confidence:low ## bioGRID interaction_…	low	StringDB score_experiment:534 score_combined:979 confidence:high	high	P61982;P63101
1	F1_Agilent5_20160610_FL_SB_syn_DSSO_XL_f24.mgf	30986	5	2963.48	18	>sp|P61982|1433G_MOUSE 14-3-3 protein gamma OS=Mus musculus GN=Ywhag PE=1 SV=2	1.65e-52	1.65e-52	>sp|P68254|1433T_MOUSE 14-3-3 protein theta OS=Mus musculus GN=Ywhaq PE=1 SV=1	4.41e-41	2.33e-48	1	FALSE	1	1	1	1	-	-	-	P61982	P68254	FALSE	VDREQLVQKAR	DYREKVESELR	YWHAG	YWHAQ	10	85			inweb evidence:'experimental interaction detection' score_combined:0.587 confidence:medium	medium	bioGRID interaction_id:568528 PMID:20618440 assay:'Affinity Capture-MS' throughput:'Low Throughput' score:-1 confidence:high ## bioGRID interaction_id:926826 PMID:22863883 assay:'Co-fractionation' throughput:'High Throughput' score:-1 confidence:low	high	StringDB score_experiment:183 score_combined:960 confidence:high	high	P61982;P68254
1	F1_Agilent5_20160610_FL_SB_syn_DSSO_XL_f16.mgf	18402	4	2637.3	14	>sp|P61982|1433G_MOUSE 14-3-3 protein gamma OS=Mus musculus GN=Ywhag PE=1 SV=2	2.91e-18	1.24e-28	>sp|P61982|1433G_MOUSE 14-3-3 protein gamma OS=Mus musculus GN=Ywhag PE=1 SV=2	3.03e-50	3.03e-50	1	FALSE	1	1	1	1	-	-	-	P61982	P61982	TRUE	VISSIEQKTSADGNEK	KIEMVR	YWHAG	YWHAG	69	78									P61982;P61982
1	F1_Agilent5_20160610_FL_SB_syn_DSSO_XL_f24.mgf	29031	4	2510.27	10	>sp|P68254|1433T_MOUSE 14-3-3 protein theta OS=Mus musculus GN=Ywhaq PE=1 SV=1	6.56e-29	6.19e-40	>sp|P68254|1433T_MOUSE 14-3-3 protein theta OS=Mus musculus GN=Ywhaq PE=1 SV=1	4.83e-39	7.72e-47	1	FALSE	1	1	1	1	-	-	-	P68254	P68254	TRUE	DYREKVESELR	TELIQKAK	YWHAQ	YWHAQ	85	9									P68254;P68254
1	F1_Agilent5_20160610_FL_SB_syn_DSSO_XL_f17.mgf	15367	4	2075.06	16	>sp|P63101|1433Z_MOUSE 14-3-3 protein zeta/delta OS=Mus musculus GN=Ywhaz PE=1 SV=1	2e-39	2.59e-48	>sp|P68254|1433T_MOUSE 14-3-3 protein theta OS=Mus musculus GN=Ywhaq PE=1 SV=1	1.1e-41	1.1e-41	1	FALSE	1	1	1	1	-	-	-	P68254	P63101	FALSE	EKVESELR	NELVQKAK	YWHAQ	YWHAZ	85	9			inweb evidence:'experimental interaction detection' score_combined:0.25 confidence:medium	medium	bioGRID interaction_id:568526 PMID:20618440 assay:'Affinity Capture-MS' throughput:'Low Throughput' score:-1 confidence:high ## bioGRID interaction_id:926861 PMID:22863883 assay:'Co-fractionation' throughput:'High Throughput' score:-1 confidence:low ## bioGRID interaction_id:1451103 PMID:26496610 assay:'Affinity Capture-MS' throughput:'High Throughput' score:-1 confidence:low	high	StringDB score_experiment:242 score_combined:965 confidence:high	high	P63101;P68254
1	F1_Agilent5_20160610_FL_SB_syn_DSSO_XL_f16.mgf	18657	4	2104.1	8	>sp|P68254|1433T_MOUSE 14-3-3 protein theta OS=Mus musculus GN=Ywhaq PE=1 SV=1	9.08e-30	8.85e-40	>sp|P63101|1433Z_MOUSE 14-3-3 protein zeta/delta OS=Mus musculus GN=Ywhaz PE=1 SV=1	1.91e-38	4.75e-46	1	FALSE	1	1	1	1	-	-	-	P68254	P63101	FALSE	TELIQKAK	EKIETELR	YWHAQ	YWHAZ	9	85			inweb evidence:'experimental interaction detection' score_combined:0.25 confidence:medium	medium	bioGRID interaction_id:568526 PMID:20618440 assay:'Affinity Capture-MS' throughput:'Low Throughput' score:-1 confidence:high ## bioGRID interaction_id:926861 PMID:22863883 assay:'Co-fractionation' throughput:'High Throughput' score:-1 confidence:low ## bioGRID interaction_id:1451103 PMID:26496610 assay:'Affinity Capture-MS' throughput:'High Throughput' score:-1 confidence:low	high	StringDB score_experiment:242 score_combined:965 confidence:high	high	P63101;P68254
1	F1_Agilent5_20160610_FL_SB_syn_DSSO_XL_f15.mgf	21546	4	2449.3	14	>sp|P68254|1433T_MOUSE 14-3-3 protein theta OS=Mus musculus GN=Ywhaq PE=1 SV=1	4.88e-18	3.4e-27	>sp|P68254|1433T_MOUSE 14-3-3 protein theta OS=Mus musculus GN=Ywhaq PE=1 SV=1	3.89e-51	6.58e-68	1	FALSE	1	1	1	1	-	-	-	P68254	P68254	TRUE	VISSIEQKTDTSDK	KLQLIK	YWHAQ	YWHAQ	68	75									P68254;P68254
1	F1_Agilent5_20160610_FL_SB_syn_DSSO_XL_f25.mgf	20800	5	3018.35	28	>sp|P63101|1433Z_MOUSE 14-3-3 protein zeta/delta OS=Mus musculus GN=Ywhaz PE=1 SV=1	1.23e-16	2.29e-23	>sp|P63101|1433Z_MOUSE 14-3-3 protein zeta/delta OS=Mus musculus GN=Ywhaz PE=1 SV=1	3.6e-50	1.67e-71	1	FALSE	1	1	1	1	-	-	-	P63101	P63101	TRUE	AKLAEQAERYDDMAACMK	KQQMAR	YWHAZ	YWHAZ	11	75									P63101;P63101
1	F1_Agilent5_20160610_FL_SB_syn_DSSO_XL_f16.mgf	11993	4	2422.19	44	>sp|P63101|1433Z_MOUSE 14-3-3 protein zeta/delta OS=Mus musculus GN=Ywhaz PE=1 SV=1	7.4e-24	1.08e-30	>sp|P63101|1433Z_MOUSE 14-3-3 protein zeta/delta OS=Mus musculus GN=Ywhaz PE=1 SV=1	5.82e-50	1.33e-65	1	FALSE	1	1	1	1	-	-	-	P63101	P63101	TRUE	VVSSIEQKTEGAEK	KQQMAR	YWHAZ	YWHAZ	68	75									P63101;P63101
1	F1_Agilent5_20160610_FL_SB_syn_DSSO_XL_f16.mgf	16817	4	2103.09	15	>sp|P63101|1433Z_MOUSE 14-3-3 protein zeta/delta OS=Mus musculus GN=Ywhaz PE=1 SV=1	2.38e-45	3.82e-53	>sp|P63101|1433Z_MOUSE 14-3-3 protein zeta/delta OS=Mus musculus GN=Ywhaz PE=1 SV=1	2.11e-38	2.11e-38	1	FALSE	1	1	1	1	-	-	-	P63101	P63101	TRUE	EKIETELR	NELVQKAK	YWHAZ	YWHAZ	85	9									P63101;P63101
1	F1_Agilent5_20160610_FL_SB_syn_DSSO_XL_f19.mgf	38576	4	2583.26	4	>sp|Q8R0S4|CACB4_MOUSE Voltage-dependent L-type calcium channel subunit beta-4 OS=Mus musculus GN=Cacnb4 PE=1 SV=2	2.32e-16	9.92e-27	>sp|Q8R3Z5|CACB1_MOUSE Voltage-dependent L-type calcium channel subunit beta-1 OS=Mus musculus GN=Cacnb1 PE=1 SV=1,>sp|Q8R0S4|CACB4_MOUSE Voltage-dependent L-type calcium channel subunit beta-4 OS=Mus musculus GN=Cacnb4 PE=1 SV=2	9.09e-45	8.58e-54	1	TRUE	0	1	1	1	-	-	-	Q8R0S4	Q8R0S4	TRUE	EKYNNDWWIGR	SKPVAFAVK	CACNB4	CACNB4	130	90	SH3								Q8R0S4;Q8R0S4
1	F1_Agilent5_20160610_FL_SB_syn_DSSO_XL_f17.mgf	27054	4	2307.12	7	>sp|P47753|CAZA1_MOUSE F-actin-capping protein subunit alpha-1 OS=Mus musculus GN=Capza1 PE=1 SV=4,>sp|P47754|CAZA2_MOUSE F-actin-capping protein subunit alpha-2 OS=Mus musculus GN=Capza2 PE=1 SV=3	7.03e-16	1.29e-22	>sp|P47757|CAPZB_MOUSE F-actin-capping protein subunit beta OS=Mus musculus GN=Capzb PE=1 SV=3	6.12e-56	6.12e-56	1	TRUE	0	1	1	1	-	-	-	P47754	P47757	FALSE	TKIDWNK	LVEDMENKIR	CAPZA2	CAPZB	268	223			inweb evidence:'experimental interaction detection' score_combined:0.522 confidence:medium	medium			StringDB score_experiment:960 score_combined:998 confidence:high	high	P47754;P47757
1	F1_Agilent5_20160610_FL_SB_syn_DSSO_XL_f20.mgf	27372	4	2235.12	16	>sp|P11881|ITPR1_MOUSE Inositol 1,4,5-trisphosphate receptor type 1 OS=Mus musculus GN=Itpr1 PE=1 SV=2,>sp|Q9Z329|ITPR2_MOUSE Inositol 1,4,5-trisphosphate receptor type 2 OS=Mus musculus GN=Itpr2 PE=1 SV=4	6.03e-32	4.67e-39	>sp|P11881|ITPR1_MOUSE Inositol 1,4,5-trisphosphate receptor type 1 OS=Mus musculus GN=Itpr1 PE=1 SV=2	3.5e-52	2.52e-63	1	TRUE	0	1	1	1	-	-	-	P11881	P11881	TRUE	YLTVNKR	YSAQKQFWK	ITPR1	ITPR1	136	70	MIR 1								P11881;P11881
1	F1_Agilent5_20160610_FL_SB_syn_DSSO_XL_f19.mgf	36510	5	3840.99	8	>sp|Q61033|LAP2A_MOUSE Lamina-associated polypeptide 2, isoforms alpha/zeta OS=Mus musculus GN=Tmpo PE=1 SV=4,>sp|Q61029|LAP2B_MOUSE Lamina-associated polypeptide 2, isoforms beta/delta/epsilon/gamma OS=Mus musculus GN=Tmpo PE=1 SV=4	1e-44	2.18e-61	>sp|Q61033|LAP2A_MOUSE Lamina-associated polypeptide 2, isoforms alpha/zeta OS=Mus musculus GN=Tmpo PE=1 SV=4,>sp|Q61029|LAP2B_MOUSE Lamina-associated polypeptide 2, isoforms beta/delta/epsilon/gamma OS=Mus musculus GN=Tmpo PE=1 SV=4	1.27e-43	5.79e-60	1	TRUE	0	1	1	1	-	-	-	Q61029	Q61029	TRUE	PEFLEDPSVLTKDK	LKSELVANNVTLPAGEQRK	TMPO	TMPO	13	17		LEM-like							Q61029;Q61029
1	F1_Agilent5_20160610_FL_SB_syn_DSSO_XL_f19.mgf	35148	5	4750.33	68	>sp|Q8VDN2|AT1A1_MOUSE Sodium/potassium-transporting ATPase subunit alpha-1 OS=Mus musculus GN=Atp1a1 PE=1 SV=1	1.55e-08	3.74e-18	>sp|Q8VDN2|AT1A1_MOUSE Sodium/potassium-transporting ATPase subunit alpha-1 OS=Mus musculus GN=Atp1a1 PE=1 SV=1	2.37e-37	1.7e-49	1	FALSE	0	1	1	1	-	-	-	Q8VDN2	Q8VDN2	TRUE	IISANGCKVDNSSLTGESEPQTR	IVEIPFNSTNKYQLSIHK	ATP1A1	ATP1A1	212	487									Q8VDN2;Q8VDN2
1	F1_Agilent5_20160610_FL_SB_syn_DSSO_XL_f16.mgf	9515	4	2398.11	7	>sp|Q61334|BAP29_MOUSE B-cell receptor-associated protein 29 OS=Mus musculus GN=Bcap29 PE=1 SV=1	1.25e-20	7.6e-33	>sp|Q61334|BAP29_MOUSE B-cell receptor-associated protein 29 OS=Mus musculus GN=Bcap29 PE=1 SV=1	2.53e-36	2.97e-47	1	FALSE	0	1	1	1	-	-	-	Q61334	Q61334	TRUE	IQAENTNKAAK	KFMEENEK	BCAP29	BCAP29	146	150									Q61334;Q61334
1	F1_Agilent5_20160610_FL_SB_syn_DSSO_XL_f17.mgf	41447	4	2634.21	14	>sp|Q08331|CALB2_MOUSE Calretinin OS=Mus musculus GN=Calb2 PE=1 SV=3	6.04e-11	2.27e-19	>sp|Q08331|CALB2_MOUSE Calretinin OS=Mus musculus GN=Calb2 PE=1 SV=3	2.07e-19	2.07e-19	1	FALSE	0	1	1	1	-	-	-	Q08331	Q08331	TRUE	ELENFFQELEKAR	KGSGMMSK	CALB2	CALB2	50	53	EF-hand 1								Q08331;Q08331
1	F1_Agilent5_20160610_FL_SB_syn_DSSO_XL_f24.mgf	30771	5	2475.26	15	>sp|P02088|HBB1_MOUSE Hemoglobin subunit beta-1 OS=Mus musculus GN=Hbb-b1 PE=1 SV=2	2.58e-19	1.19e-28	>sp|P24270|CATA_MOUSE Catalase OS=Mus musculus GN=Cat PE=1 SV=4	2.15e-11	2.15e-11	2	FALSE	0	1	1	1	-	-	-	P24270	P02088	FALSE	IQALLDKYNAEK	VHLTDAEK	CAT	HBB-B1	499	2									P02088;P24270
1	F1_Agilent5_20160610_FL_SB_syn_DSSO_XL_f28.mgf	22965	4	2482.26	5	>sp|Q91ZU6|DYST_MOUSE Dystonin OS=Mus musculus GN=Dst PE=1 SV=2	4.63e-18	2.75e-26	>sp|Q91ZU6|DYST_MOUSE Dystonin OS=Mus musculus GN=Dst PE=1 SV=2	3.14e-54	3.14e-54	1	FALSE	0	1	1	1	-	-	-	Q91ZU6	Q91ZU6	TRUE	KLDKVLK	KYDAVCQINSER	DST	DST	5735	5739									Q91ZU6;Q91ZU6
1	F1_Agilent5_20160610_FL_SB_syn_DSSO_XL_f16.mgf	18018	4	2471.15	4	>sp|P58252|EF2_MOUSE Elongation factor 2 OS=Mus musculus GN=Eef2 PE=1 SV=2	6.72e-19	1.48e-27	>sp|P58252|EF2_MOUSE Elongation factor 2 OS=Mus musculus GN=Eef2 PE=1 SV=2	5.29e-47	5.29e-47	1	FALSE	0	1	1	1	-	-	-	P58252	P58252	TRUE	FAAKGEGQLSAAER	KVEDMMK	EEF2	EEF2	239	252	tr-type G	tr-type G							P58252;P58252
1	F1_Agilent5_20160610_FL_SB_syn_DSSO_XL_f17.mgf	32958	4	2517.37	3	>sp|Q91X78|ERLN1_MOUSE Erlin-1 OS=Mus musculus GN=Erlin1 PE=1 SV=1	2.16e-13	4.54e-27	>sp|Q8BFZ9|ERLN2_MOUSE Erlin-2 OS=Mus musculus GN=Erlin2 PE=1 SV=1	1.06e-39	1.06e-39	1	FALSE	0	1	1	1	-	-	-	Q91X78	Q8BFZ9	FALSE	IAQVAKIR	KISEIEDAAFLAR	ERLIN1	ERLIN2	226	241			inweb evidence:'experimental interaction detection' score_combined:0.561 confidence:medium	medium	bioGRID interaction_id:590739 PMID:19240031 assay:'Affinity Capture-Western' throughput:'Low Throughput' score:-1 confidence:high ## bioGRID interaction_id:590740 PMID:19240031 assay:'Affinity Capture-Western' throughput:'Low Throughput' score:-1 confidence:high ## bioGRID interaction_id:590741 PMID:19240031 assay:'Reconstituted Complex' throughput:'Low Throughput' score:-1 confidence:high ## bio…	high	StringDB score_experiment:680 score_combined:685 confidence:medium	medium	Q8BFZ9;Q91X78
1	F1_Agilent5_20160610_FL_SB_syn_DSSO_XL_f16.mgf	31994	4	2614.38	8	>sp|Q8BFZ9|ERLN2_MOUSE Erlin-2 OS=Mus musculus GN=Erlin2 PE=1 SV=1	2.5e-20	2.41e-34	>sp|Q8BFZ9|ERLN2_MOUSE Erlin-2 OS=Mus musculus GN=Erlin2 PE=1 SV=1	1.28e-31	3.87e-40	1	FALSE	0	1	1	1	-	-	-	Q8BFZ9	Q8BFZ9	TRUE	LKLTPEYLQLMK	YKAIASNSK	ERLIN2	ERLIN2	275	287									Q8BFZ9;Q8BFZ9
1	F1_Agilent5_20160610_FL_SB_syn_DSSO_XL_f18.mgf	30247	4	2131.04	13	>sp|Q9CYH2|F213A_MOUSE Redox-regulatory protein FAM213A OS=Mus musculus GN=Fam213a PE=1 SV=2	4.07e-18	4.07e-18	>sp|Q9CYH2|F213A_MOUSE Redox-regulatory protein FAM213A OS=Mus musculus GN=Fam213a PE=1 SV=2	1.16e-43	2.37e-54	1	FALSE	0	1	1	1	-	-	-	Q9CYH2	Q9CYH2	TRUE	GEIFLDEKK	KFYGPER	FAM213A	FAM213A	126	128									Q9CYH2;Q9CYH2
1	F1_Agilent5_20160610_FL_SB_syn_DSSO_XL_f18.mgf	14997	4	1904.99	16	>sp|Q9WUA2|SYFB_MOUSE Phenylalanine--tRNA ligase beta subunit OS=Mus musculus GN=Farsb PE=1 SV=2	5.47e-18	9.26e-27	>sp|Q9WUA2|SYFB_MOUSE Phenylalanine--tRNA ligase beta subunit OS=Mus musculus GN=Farsb PE=1 SV=2	9.34e-35	9.34e-35	1	FALSE	0	1	1	1	-	-	-	Q9WUA2	Q9WUA2	TRUE	VMPKGDIQK	APVYKR	FARSB	FARSB	102	97									Q9WUA2;Q9WUA2
1	F1_Agilent5_20160610_FL_SB_syn_DSSO_XL_f23.mgf	28002	5	3122.67	9	>sp|P56959|FUS_MOUSE RNA-binding protein FUS OS=Mus musculus GN=Fus PE=1 SV=1	9.88e-24	9.39e-31	>sp|P56959|FUS_MOUSE RNA-binding protein FUS OS=Mus musculus GN=Fus PE=1 SV=1	1.71e-10	1.71e-10	2	FALSE	0	1	1	1	-	-	-	P56959	P56959	TRUE	QIGIIKTNK	KTGQPMINLYTDRETGK	FUS	FUS	305	309	RRM	RRM							P56959;P56959
1	F1_Agilent5_20160610_FL_SB_syn_DSSO_XL_f18.mgf	25574	4	2120.05	3	>sp|P23242|CXA1_MOUSE Gap junction alpha-1 protein OS=Mus musculus GN=Gja1 PE=1 SV=2	6.22e-30	6.22e-30	>sp|P23242|CXA1_MOUSE Gap junction alpha-1 protein OS=Mus musculus GN=Gja1 PE=1 SV=2	1.95e-18	2.94e-30	1	FALSE	0	1	1	1	-	-	-	P23242	P23242	TRUE	LNKKEEELK	GDWSALGK	GJA1	GJA1	108	2									P23242;P23242
1	F1_Agilent5_20160610_FL_SB_syn_DSSO_XL_f16.mgf	14053	4	2633.31	4	>sp|P08113|ENPL_MOUSE Endoplasmin OS=Mus musculus GN=Hsp90b1 PE=1 SV=2	3.01e-17	1.93e-36	>sp|P08113|ENPL_MOUSE Endoplasmin OS=Mus musculus GN=Hsp90b1 PE=1 SV=2	3.01e-17	1.93e-36	1	FALSE	0	1	1	1	-	-	-	P08113	P08113	TRUE	IMKAQAYQTGK	IMKAQAYQTGK	HSP90B1	HSP90B1	663	663									P08113;P08113
1	F1_Agilent5_20160610_FL_SB_syn_DSSO_XL_f19.mgf	10650	4	1772.96	3	>sp|P38647|GRP75_MOUSE Stress-70 protein, mitochondrial OS=Mus musculus GN=Hspa9 PE=1 SV=3	5.08e-26	5.08e-26	>sp|P20029|GRP78_MOUSE 78 kDa glucose-regulated protein OS=Mus musculus GN=Hspa5 PE=1 SV=3	2.8e-13	2.8e-13	2	FALSE	0	1	1	1	-	-	-	P20029	P38647	FALSE	AVQKLRR	EAAEKAK	HSPA5	HSPA9	288	314			inweb evidence:'inference' score_combined:0.0384 confidence:low	low			StringDB score_experiment:234 score_combined:383 confidence:low	low	P20029;P38647
1	F1_Agilent5_20160610_FL_SB_syn_DSSO_XL_f15.mgf	6095	4	2162.09	7	>sp|P20029|GRP78_MOUSE 78 kDa glucose-regulated protein OS=Mus musculus GN=Hspa5 PE=1 SV=3	2.87e-22	2.87e-22	>sp|P20029|GRP78_MOUSE 78 kDa glucose-regulated protein OS=Mus musculus GN=Hspa5 PE=1 SV=3	6.04e-40	4.37e-55	1	FALSE	0	1	1	1	-	-	-	P20029	P20029	TRUE	NTVVPTKK	VTAEDKGTGNK	HSPA5	HSPA5	447	517									P20029;P20029
1	F1_Agilent5_20160610_FL_SB_syn_DSSO_XL_f17.mgf	19838	4	2342.23	7	>sp|Q9JKR6|HYOU1_MOUSE Hypoxia up-regulated protein 1 OS=Mus musculus GN=Hyou1 PE=1 SV=1	5.42e-24	3.69e-35	>sp|Q9JKR6|HYOU1_MOUSE Hypoxia up-regulated protein 1 OS=Mus musculus GN=Hyou1 PE=1 SV=1	3.31e-53	5.28e-69	1	FALSE	0	1	1	1	-	-	-	Q9JKR6	Q9JKR6	TRUE	TPVTVTLKENER	NPKATLR	HYOU1	HYOU1	75	94									Q9JKR6;Q9JKR6
1	F1_Agilent5_20160610_FL_SB_syn_DSSO_XL_f17.mgf	37501	4	2620.42	14	>sp|Q9JKR6|HYOU1_MOUSE Hypoxia up-regulated protein 1 OS=Mus musculus GN=Hyou1 PE=1 SV=1	1.03e-34	4.54e-45	>sp|Q9JKR6|HYOU1_MOUSE Hypoxia up-regulated protein 1 OS=Mus musculus GN=Hyou1 PE=1 SV=1	4.4e-11	3.9e-27	1	FALSE	0	1	1	1	-	-	-	Q9JKR6	Q9JKR6	TRUE	KLCQGLFFR	LPATEKPVLLSK	HYOU1	HYOU1	803	883									Q9JKR6;Q9JKR6
1	F1_Agilent5_20160610_FL_SB_syn_DSSO_XL_f21.mgf	18893	4	2521.27	4	>sp|Q61595|KTN1_MOUSE Kinectin OS=Mus musculus GN=Ktn1 PE=1 SV=1	3.41e-34	3.66e-43	>sp|Q61595|KTN1_MOUSE Kinectin OS=Mus musculus GN=Ktn1 PE=1 SV=1	7.67e-13	1.13e-25	1	FALSE	0	1	1	1	-	-	-	Q61595	Q61595	TRUE	DNEIKRIEVK	LKDTESDVSK	KTN1	KTN1	923	930									Q61595;Q61595
1	F1_Agilent5_20160610_FL_SB_syn_DSSO_XL_f16.mgf	12748	4	2573.32	21	>sp|Q61595|KTN1_MOUSE Kinectin OS=Mus musculus GN=Ktn1 PE=1 SV=1	3.57e-30	3.57e-30	>sp|Q61595|KTN1_MOUSE Kinectin OS=Mus musculus GN=Ktn1 PE=1 SV=1	6.12e-28	6.95e-41	1	FALSE	0	1	1	1	-	-	-	Q61595	Q61595	TRUE	TGKLQQEGVQK	KNAEQAATQLK	KTN1	KTN1	471	480									Q61595;Q61595
1	F1_Agilent5_20160610_FL_SB_syn_DSSO_XL_f17.mgf	16912	4	2572.25	3	>sp|Q61792|LASP1_MOUSE LIM and SH3 domain protein 1 OS=Mus musculus GN=Lasp1 PE=1 SV=1	4.59e-11	4.47e-21	>sp|Q61792|LASP1_MOUSE LIM and SH3 domain protein 1 OS=Mus musculus GN=Lasp1 PE=1 SV=1	2.27e-52	8.4e-68	1	FALSE	0	1	1	1	-	-	-	Q61792	Q61792	TRUE	LKQQSELQSQVR	YKEEFEK	LASP1	LASP1	75	87									Q61792;Q61792
1	F1_Agilent5_20160610_FL_SB_syn_DSSO_XL_f15.mgf	7566	4	2280.12	6	>sp|Q9QYR6|MAP1A_MOUSE Microtubule-associated protein 1A OS=Mus musculus GN=Map1a PE=1 SV=2	1.02e-22	1.04e-36	>sp|Q9QYR6|MAP1A_MOUSE Microtubule-associated protein 1A OS=Mus musculus GN=Map1a PE=1 SV=2	5.35e-27	2.52e-33	1	FALSE	0	1	1	1	-	-	-	Q9QYR6	Q9QYR6	TRUE	GLTGEKAVGK	EEKNVTTSEK	MAP1A	MAP1A	935	942									Q9QYR6;Q9QYR6
1	F1_Agilent5_20160610_FL_SB_syn_DSSO_XL_f26.mgf	6557	4	2180.13	3	>sp|P14873|MAP1B_MOUSE Microtubule-associated protein 1B OS=Mus musculus GN=Map1b PE=1 SV=2	6.27e-07	1.81e-15	>sp|P14873|MAP1B_MOUSE Microtubule-associated protein 1B OS=Mus musculus GN=Map1b PE=1 SV=2	9.51e-29	3.08e-37	1	FALSE	0	1	1	1	-	-	-	P14873	P14873	TRUE	KKESVEK	ATKTTTTPEVK	MAP1B	MAP1B	2289	2297									P14873;P14873
1	F1_Agilent5_20160610_FL_SB_syn_DSSO_XL_f25.mgf	5719	4	2252.14	4	>sp|P27546|MAP4_MOUSE Microtubule-associated protein 4 OS=Mus musculus GN=Map4 PE=1 SV=3	2.03e-16	1.27e-24	>sp|P27546|MAP4_MOUSE Microtubule-associated protein 4 OS=Mus musculus GN=Map4 PE=1 SV=3	3.51e-12	7.18e-23	1	FALSE	0	1	1	1	-	-	-	P27546	P27546	TRUE	TEGKPADVKR	SKTTSASSVK	MAP4	MAP4	820	835									P27546;P27546
1	F1_Agilent5_20160610_FL_SB_syn_DSSO_XL_f23.mgf	25782	5	2923.53	11	>sp|P27546|MAP4_MOUSE Microtubule-associated protein 4 OS=Mus musculus GN=Map4 PE=1 SV=3	9.2e-24	4.5e-31	>sp|P27546|MAP4_MOUSE Microtubule-associated protein 4 OS=Mus musculus GN=Map4 PE=1 SV=3	2.35e-49	4e-70	1	FALSE	0	1	1	1	-	-	-	P27546	P27546	TRUE	LNFKEK	AQAKVGSLDNVGHLPAGGAVK	MAP4	MAP4	1037	1043									P27546;P27546
1	F1_Agilent5_20160610_FL_SB_syn_DSSO_XL_f17.mgf	6879	4	1827	5	>sp|P10637|TAU_MOUSE Microtubule-associated protein tau OS=Mus musculus GN=Mapt PE=1 SV=3	1.37e-08	1.55e-15	>sp|P10637|TAU_MOUSE Microtubule-associated protein tau OS=Mus musculus GN=Mapt PE=1 SV=3	8.44e-19	8.22e-29	1	FALSE	0	1	1	1	-	-	-	P10637	P10637	TRUE	KVAVVR	TPPKSPSASK	MAPT	MAPT	517	526									P10637;P10637
1	F1_Agilent5_20160610_FL_SB_syn_DSSO_XL_f31.mgf	33378	5	3525.78	5	>sp|P26041|MOES_MOUSE Moesin OS=Mus musculus GN=Msn PE=1 SV=3	7.84e-23	1.75e-32	>sp|P26041|MOES_MOUSE Moesin OS=Mus musculus GN=Msn PE=1 SV=3	1.79e-47	9.51e-61	1	FALSE	0	1	1	1	-	-	-	P26041	P26041	TRUE	SGYLAGDKLLPQRVLEQHK	LNKDQWEER	MSN	MSN	151	165	FERM	FERM							P26041;P26041
1	F1_Agilent5_20160610_FL_SB_syn_DSSO_XL_f25.mgf	32616	4	2788.47	4	>sp|Q99104|MYO5A_MOUSE Unconventional myosin-Va OS=Mus musculus GN=Myo5a PE=1 SV=2	0.000293158	1.51e-12	>sp|Q99104|MYO5A_MOUSE Unconventional myosin-Va OS=Mus musculus GN=Myo5a PE=1 SV=2	8.32e-22	8.32e-22	2	FALSE	0	1	1	1	-	-	-	Q99104	Q99104	TRUE	VLSLQEEIAKLR	KDLEQTRSEK	MYO5A	MYO5A	994	997									Q99104;Q99104
1	F1_Agilent5_20160610_FL_SB_syn_DSSO_XL_f18.mgf	23377	4	1896.91	3	>sp|P47857|PFKAM_MOUSE ATP-dependent 6-phosphofructokinase, muscle type OS=Mus musculus GN=Pfkm PE=1 SV=3	1.71e-27	6.57e-35	>sp|P47857|PFKAM_MOUSE ATP-dependent 6-phosphofructokinase, muscle type OS=Mus musculus GN=Pfkm PE=1 SV=3	3.84e-47	5.6e-59	1	FALSE	0	1	1	1	-	-	-	P47857	P47857	TRUE	AMDEKR	FDEAIKLR	PFKM	PFKM	365	372									P47857;P47857
1	F1_Agilent5_20160610_FL_SB_syn_DSSO_XL_f28.mgf	12665	4	2343.21	15	>sp|P42669|PURA_MOUSE Transcriptional activator protein Pur-alpha OS=Mus musculus GN=Pura PE=1 SV=1	4.24e-10	1.41e-18	>sp|P42669|PURA_MOUSE Transcriptional activator protein Pur-alpha OS=Mus musculus GN=Pura PE=1 SV=1	6.88e-45	5.77e-61	1	FALSE	0	1	1	1	-	-	-	P42669	P42669	TRUE	RVDIQNKR	IAEVGAGGNKSR	PURA	PURA	70	96									P42669;P42669
1	F1_Agilent5_20160610_FL_SB_syn_DSSO_XL_f29.mgf	7743	4	1762.94	4	>sp|Q9D8E6|RL4_MOUSE 60S ribosomal protein L4 OS=Mus musculus GN=Rpl4 PE=1 SV=3	7.19e-13	7.19e-13	>sp|P62717|RL18A_MOUSE 60S ribosomal protein L18a OS=Mus musculus GN=Rpl18a PE=1 SV=1	5.41e-32	6.83e-41	2	FALSE	0	1	1	1	-	-	-	P62717	Q9D8E6	FALSE	EYKVVGR	QKPAGKK	RPL18A	RPL4	11	398			inweb evidence:'inference' score_combined:0.0888 confidence:low	low	bioGRID interaction_id:742026 PMID:22939629 assay:'Co-fractionation' throughput:'High Throughput' score:1 confidence:low ## bioGRID interaction_id:1269425 PMID:26344197 assay:'Co-fractionation' throughput:'High Throughput' score:0.999990995 confidence:low ## bioGRID interaction_id:2268940 PMID:28514442 assay:'Affinity Capture-MS' throughput:'High Throughput' score:0.796697215 confidence:low	low	StringDB score_experiment:887 score_combined:999 confidence:high	high	P62717;Q9D8E6
1	F1_Agilent5_20160610_FL_SB_syn_DSSO_XL_f20.mgf	36736	4	1952.1	3	>sp|Q9D1R9|RL34_MOUSE 60S ribosomal protein L34 OS=Mus musculus GN=Rpl34 PE=1 SV=2	2.03e-16	2.56e-25	>sp|P61358|RL27_MOUSE 60S ribosomal protein L27 OS=Mus musculus GN=Rpl27 PE=1 SV=2	2.53e-25	6.29e-33	1	FALSE	0	1	1	1	-	-	-	P61358	Q9D1R9	FALSE	NKWFFQK	IVVKVLK	RPL27	RPL34	128	105			inweb evidence:'inference' score_combined:-1 confidence:low	low	bioGRID interaction_id:1269599 PMID:26344197 assay:'Co-fractionation' throughput:'High Throughput' score:0.553751234 confidence:low	low	StringDB score_experiment:554 score_combined:990 confidence:high	high	P61358;Q9D1R9
1	F1_Agilent5_20160610_FL_SB_syn_DSSO_XL_f15.mgf	20625	4	2825.32	4	>sp|Q91YQ5|RPN1_MOUSE Dolichyl-diphosphooligosaccharide--protein glycosyltransferase subunit 1 OS=Mus musculus GN=Rpn1 PE=1 SV=1	8.34e-45	1.77e-58	>sp|Q91YQ5|RPN1_MOUSE Dolichyl-diphosphooligosaccharide--protein glycosyltransferase subunit 1 OS=Mus musculus GN=Rpn1 PE=1 SV=1	7.26e-44	3.31e-60	1	FALSE	0	1	1	1	-	-	-	Q91YQ5	Q91YQ5	TRUE	LKTEGSDLCDR	VSEMQKLDAQVK	RPN1	RPN1	539	554									Q91YQ5;Q91YQ5
1	F1_Agilent5_20160610_FL_SB_syn_DSSO_XL_f17.mgf	37872	4	2750.44	8	>sp|P62082|RS7_MOUSE 40S ribosomal protein S7 OS=Mus musculus GN=Rps7 PE=2 SV=1	2.11e-20	1.19e-30	>sp|P62301|RS13_MOUSE 40S ribosomal protein S13 OS=Mus musculus GN=Rps13 PE=1 SV=2	3.07e-19	3.07e-19	1	FALSE	0	1	1	1	-	-	-	P62301	P62082	FALSE	SVPTWLKLTSDDVK	SFQKIQVR	RPS13	RPS7	27	74			inweb evidence:'inference' score_combined:0.0848 confidence:low	low	bioGRID interaction_id:742526 PMID:22939629 assay:'Co-fractionation' throughput:'High Throughput' score:1 confidence:low ## bioGRID interaction_id:924927 PMID:22863883 assay:'Co-fractionation' throughput:'High Throughput' score:-1 confidence:low ## bioGRID interaction_id:1271351 PMID:26344197 assay:'Co-fractionation' throughput:'High Throughput' score:0.999984821 confidence:low	low	StringDB score_experiment:983 score_combined:999 confidence:high	high	P62082;P62301
1	F1_Agilent5_20160610_FL_SB_syn_DSSO_XL_f30.mgf	22132	5	2927.44	13	>sp|Q99PL5|RRBP1_MOUSE Ribosome-binding protein 1 OS=Mus musculus GN=Rrbp1 PE=1 SV=2	4.12e-21	1.5e-45	>sp|Q99PL5|RRBP1_MOUSE Ribosome-binding protein 1 OS=Mus musculus GN=Rrbp1 PE=1 SV=2	6.74e-13	8.2e-24	1	FALSE	0	1	1	1	-	-	-	Q99PL5	Q99PL5	TRUE	SVEEEERVWKAK	AKVGAAEEELHK	RRBP1	RRBP1	1356	1358									Q99PL5;Q99PL5
1	F1_Agilent5_20160610_FL_SB_syn_DSSO_XL_f17.mgf	11815	4	2311.07	8	>sp|Q99PL5|RRBP1_MOUSE Ribosome-binding protein 1 OS=Mus musculus GN=Rrbp1 PE=1 SV=2	4.04e-30	1.87e-39	>sp|Q99PL5|RRBP1_MOUSE Ribosome-binding protein 1 OS=Mus musculus GN=Rrbp1 PE=1 SV=2	2.46e-53	1.99e-67	1	FALSE	0	1	1	1	-	-	-	Q99PL5	Q99PL5	TRUE	ACEEKLR	SLTQAKEESEK	RRBP1	RRBP1	1241	1249									Q99PL5;Q99PL5
1	F1_Agilent5_20160610_FL_SB_syn_DSSO_XL_f16.mgf	11446	4	2305.19	4	>sp|Q99PL5|RRBP1_MOUSE Ribosome-binding protein 1 OS=Mus musculus GN=Rrbp1 PE=1 SV=2	2.35e-14	2.99e-22	>sp|Q99PL5|RRBP1_MOUSE Ribosome-binding protein 1 OS=Mus musculus GN=Rrbp1 PE=1 SV=2	1.59e-33	1.87e-44	1	FALSE	0	1	1	1	-	-	-	Q99PL5	Q99PL5	TRUE	TTQEQLTKEK	KLQEQLGK	RRBP1	RRBP1	1578	1585									Q99PL5;Q99PL5
1	F1_Agilent5_20160610_FL_SB_syn_DSSO_XL_f26.mgf	24453	5	2415.29	5	>sp|Q9D394|RUFY3_MOUSE Protein RUFY3 OS=Mus musculus GN=Rufy3 PE=1 SV=1	1.34e-05	2.34e-18	>sp|Q9D394|RUFY3_MOUSE Protein RUFY3 OS=Mus musculus GN=Rufy3 PE=1 SV=1	9.35e-52	5.23e-70	1	FALSE	0	1	1	1	-	-	-	Q9D394	Q9D394	TRUE	ALKHELAFK	LQSSDLGVKQK	RUFY3	RUFY3	405	420									Q9D394;Q9D394
1	F1_Agilent5_20160610_FL_SB_syn_DSSO_XL_f18.mgf	14054	4	2262.03	3	>sp|Q60864|STIP1_MOUSE Stress-induced-phosphoprotein 1 OS=Mus musculus GN=Stip1 PE=1 SV=1	2.61e-19	3.33e-27	>sp|Q60864|STIP1_MOUSE Stress-induced-phosphoprotein 1 OS=Mus musculus GN=Stip1 PE=1 SV=1	3.94e-47	4.64e-58	1	FALSE	0	1	1	1	-	-	-	Q60864	Q60864	TRUE	IGNSYFKEEK	KCQQAEK	STIP1	STIP1	312	338									Q60864;Q60864
1	F1_Agilent5_20160610_FL_SB_syn_DSSO_XL_f17.mgf	21185	4	2681.13	12	>sp|Q62059|CSPG2_MOUSE Versican core protein OS=Mus musculus GN=Vcan PE=1 SV=2	7.92e-18	1.67e-27	>sp|Q62059|CSPG2_MOUSE Versican core protein OS=Mus musculus GN=Vcan PE=1 SV=2	1.39e-53	1.39e-53	1	FALSE	0	1	1	1	-	-	-	Q62059	Q62059	TRUE	EGCYGDMMGKEGVR	IGQDYKGR	VCAN	VCAN	224	98	Link 1	Ig-like V-type							Q62059;Q62059
1	F1_Agilent6_20161027_FL_syn_HP_XL_SCX_f27.mgf	41552	5	4401.17	8	>sp|P05064|ALDOA_MOUSE Fructose-bisphosphate aldolase A OS=Mus musculus GN=Aldoa PE=1 SV=2	0.00296501	2.8e-14	>sp|P05064|ALDOA_MOUSE Fructose-bisphosphate aldolase A OS=Mus musculus GN=Aldoa PE=1 SV=2,>sp|P05063|ALDOC_MOUSE Fructose-bisphosphate aldolase C OS=Mus musculus GN=Aldoc PE=1 SV=4	5.14e-31	2.16e-50	1	TRUE	1	0	1	1	-	-	-	P05064	P05064	TRUE	KELSDIAHR	YASICQQNGIVPIVEPEILPDGDHDLKR	ALDOA	ALDOA	14	200									P05064;P05064
1	F1_Agilent6_20161027_FL_syn_HP_XL_SCX_f27.mgf	41472	6	4838.41	59	>sp|P05064|ALDOA_MOUSE Fructose-bisphosphate aldolase A OS=Mus musculus GN=Aldoa PE=1 SV=2	3.41e-21	1.56e-35	>sp|P05064|ALDOA_MOUSE Fructose-bisphosphate aldolase A OS=Mus musculus GN=Aldoa PE=1 SV=2,>sp|P05063|ALDOC_MOUSE Fructose-bisphosphate aldolase C OS=Mus musculus GN=Aldoc PE=1 SV=4	5.93e-50	5.93e-50	1	TRUE	1	0	1	1	-	-	-	P05064	P05064	TRUE	PHPYPALTPEQKK	YASICQQNGIVPIVEPEILPDGDHDLKR	ALDOA	ALDOA	13	200									P05064;P05064
1	F1_Agilent6_20161027_FL_syn_HP_XL_SCX_f16.mgf	23862	4	2623.28	5	>sp|Q7TQF7|AMPH_MOUSE Amphiphysin OS=Mus musculus GN=Amph PE=1 SV=1,>sp|O08539|BIN1_MOUSE Myc box-dependent-interacting protein 1 OS=Mus musculus GN=Bin1 PE=1 SV=1,>sp|D3Z6Q9|BIN2_MOUSE Bridging integrator 2 OS=Mus musculus GN=Bin2 PE=1 SV=1	3.45e-41	4.05e-52	>sp|O08539|BIN1_MOUSE Myc box-dependent-interacting protein 1 OS=Mus musculus GN=Bin1 PE=1 SV=1	3.27e-51	1.49e-67	1	TRUE	1	0	1	1	-	-	-	Q7TQF7	O08539	FALSE	KLVDYDSAR	NQAEEELIKAQK	AMPH	BIN1	141	211	BAR	BAR	inweb evidence:'experimental interaction detection' score_combined:0.718 confidence:high	high	bioGRID interaction_id:283031 PMID:9348539 assay:'Affinity Capture-Western' throughput:'Low Throughput' score:-1 confidence:high ## bioGRID interaction_id:2217139 PMID:28514442 assay:'Affinity Capture-MS' throughput:'High Throughput' score:0.999999998 confidence:low	high	StringDB score_experiment:183 score_combined:923 confidence:high	high	O08539;Q7TQF7
1	F1_Agilent6_20161027_FL_syn_HP_XL_SCX_f27.mgf	8716	4	1797.94	22	>sp|P11798|KCC2A_MOUSE Calcium/calmodulin-dependent protein kinase type II subunit alpha OS=Mus musculus GN=Camk2a PE=1 SV=2,>sp|P28652|KCC2B_MOUSE Calcium/calmodulin-dependent protein kinase type II subunit beta OS=Mus musculus GN=Camk2b PE=1 SV=2,>sp|Q6PHZ2|KCC2D_MOUSE Calcium/calmodulin-dependent protein kinase type II subunit delta OS=Mus musculus GN=Camk2d PE=1 SV=1,>sp|Q923T9|KCC2G_MOUSE Ca…	4.39e-30	3.06e-39	>sp|P11798|KCC2A_MOUSE Calcium/calmodulin-dependent protein kinase type II subunit alpha OS=Mus musculus GN=Camk2a PE=1 SV=2,>sp|P28652|KCC2B_MOUSE Calcium/calmodulin-dependent protein kinase type II subunit beta OS=Mus musculus GN=Camk2b PE=1 SV=2,>sp|Q6PHZ2|KCC2D_MOUSE Calcium/calmodulin-dependent protein kinase type II subunit delta OS=Mus musculus GN=Camk2d PE=1 SV=1,>sp|Q923T9|KCC2G_MOUSE Ca…	9.33e-38	1.49e-45	1	TRUE	1	0	1	1	-	-	-	P11798	P11798	TRUE	IINTKK	DHQKLER	CAMK2A	CAMK2A	47	56	Protein kinase	Protein kinase							P11798;P11798
1	F1_Agilent6_20161027_FL_syn_HP_XL_SCX_f18.mgf	36315	4	2348.15	7	>sp|P39053|DYN1_MOUSE Dynamin-1 OS=Mus musculus GN=Dnm1 PE=1 SV=2,>sp|Q8BZ98|DYN3_MOUSE Dynamin-3 OS=Mus musculus GN=Dnm3 PE=1 SV=1	2.46e-21	2.48e-30	>sp|P39054|DYN2_MOUSE Dynamin-2 OS=Mus musculus GN=Dnm2 PE=1 SV=2,>sp|Q8BZ98|DYN3_MOUSE Dynamin-3 OS=Mus musculus GN=Dnm3 PE=1 SV=1	7.51e-36	1.12e-46	1	TRUE	1	0	1	1	-	-	-	P39053	Q8BZ98	FALSE	NVYKDYR	KYMLPLDNLK	DNM1	DNM3	598	558	PH	PH	inweb evidence:'experimental interaction detection' score_combined:0.223 confidence:medium	medium	bioGRID interaction_id:1187175 PMID:26186194 assay:'Affinity Capture-MS' throughput:'High Throughput' score:0.999980158 confidence:low ## bioGRID interaction_id:2223133 PMID:28514442 assay:'Affinity Capture-MS' throughput:'High Throughput' score:0.999989332 confidence:low	low	StringDB score_experiment:392 score_combined:931 confidence:high	high	P39053;Q8BZ98
1	F1_Agilent6_20161027_FL_syn_HP_XL_SCX_f27.mgf	12965	4	2197.05	3	>sp|P10126|EF1A1_MOUSE Elongation factor 1-alpha 1 OS=Mus musculus GN=Eef1a1 PE=1 SV=3,>sp|P62631|EF1A2_MOUSE Elongation factor 1-alpha 2 OS=Mus musculus GN=Eef1a2 PE=1 SV=1	3.8e-12	1.04e-18	>sp|P10126|EF1A1_MOUSE Elongation factor 1-alpha 1 OS=Mus musculus GN=Eef1a1 PE=1 SV=3,>sp|P62631|EF1A2_MOUSE Elongation factor 1-alpha 2 OS=Mus musculus GN=Eef1a2 PE=1 SV=1	9.34e-19	2.65e-32	1	TRUE	1	0	1	1	-	-	-	P62631	P62631	TRUE	FEKEAAEMGK	LKAERER	EEF1A2	EEF1A2	44	64	tr-type G	tr-type G							P62631;P62631
1	F1_Agilent6_20161027_FL_syn_HP_XL_SCX_f17.mgf	12661	4	1994.98	5	>sp|Q80VD1|FA98B_MOUSE Protein FAM98B OS=Mus musculus GN=Fam98b PE=1 SV=1	4.13e-13	7.46e-21	>sp|Q80VD1|FA98B_MOUSE Protein FAM98B OS=Mus musculus GN=Fam98b PE=1 SV=1,>sp|Q3TJZ6|FA98A_MOUSE Protein FAM98A OS=Mus musculus GN=Fam98a PE=1 SV=1	2.33e-33	2.25e-40	1	TRUE	1	0	1	1	-	-	-	Q80VD1	Q80VD1	TRUE	IYQPKR	EKTACAINK	FAM98B	FAM98B	256	292									Q80VD1;Q80VD1
1	F1_Agilent6_20161027_FL_syn_HP_XL_SCX_f16.mgf	11106	4	1773.92	3	>sp|Q62261|SPTB2_MOUSE Spectrin beta chain, non-erythrocytic 1 OS=Mus musculus GN=Sptbn1 PE=1 SV=2	1.86e-18	1.86e-18	>sp|P15508|SPTB1_MOUSE Spectrin beta chain, erythrocytic OS=Mus musculus GN=Sptb PE=1 SV=4,>sp|Q62261|SPTB2_MOUSE Spectrin beta chain, non-erythrocytic 1 OS=Mus musculus GN=Sptbn1 PE=1 SV=2	2.31e-34	1.19e-45	1	TRUE	1	0	1	1	-	-	-	Q62261	Q62261	TRUE	IKALADER	EAVQKK	SPTBN1	SPTBN1	46	57									Q62261;Q62261
1	F1_Agilent6_20161027_FL_syn_HP_XL_SCX_f16.mgf	38755	4	2435.23	3	>sp|O35526|STX1A_MOUSE Syntaxin-1A OS=Mus musculus GN=Stx1a PE=1 SV=3,>sp|P61264|STX1B_MOUSE Syntaxin-1B OS=Mus musculus GN=Stx1b PE=1 SV=1	1.65e-12	1.74e-20	>sp|O35526|STX1A_MOUSE Syntaxin-1A OS=Mus musculus GN=Stx1a PE=1 SV=3	4.87e-53	3.88e-68	1	TRUE	1	0	1	1	-	-	-	O35526	P61264	FALSE	GFIDKIAENVEEVK	TANKVR	STX1A	STX1B	46	87			inweb evidence:'inference' score_combined:0.749 confidence:high	high					O35526;P61264
1	F1_Agilent6_20161027_FL_syn_HP_XL_SCX_f16.mgf	15491	4	2391.22	3	>sp|Q69ZZ6|TMCC1_MOUSE Transmembrane and coiled-coil domains protein 1 OS=Mus musculus GN=Tmcc1 PE=1 SV=2,>sp|Q8R310|TMCC3_MOUSE Transmembrane and coiled-coil domains protein 3 OS=Mus musculus GN=Tmcc3 PE=1 SV=2,>sp|Q80W04|TMCC2_MOUSE Transmembrane and coiled-coil domains protein 2 OS=Mus musculus GN=Tmcc2 PE=1 SV=1	2.76e-08	7.98e-17	>sp|Q80W04|TMCC2_MOUSE Transmembrane and coiled-coil domains protein 2 OS=Mus musculus GN=Tmcc2 PE=1 SV=1	4.43e-35	1.14e-51	1	TRUE	1	0	1	1	-	-	-	Q80W04	Q80W04	TRUE	LANNADKQQVSR	IKQVFEK	TMCC2	TMCC2	323	330									Q80W04;Q80W04
1	F1_Agilent6_20161027_FL_syn_HP_XL_SCX_f27.mgf	44997	5	2760.48	11	>sp|Q9CQV8|1433B_MOUSE 14-3-3 protein beta/alpha OS=Mus musculus GN=Ywhab PE=1 SV=3,>sp|P68510|1433F_MOUSE 14-3-3 protein eta OS=Mus musculus GN=Ywhah PE=1 SV=2,>sp|P61982|1433G_MOUSE 14-3-3 protein gamma OS=Mus musculus GN=Ywhag PE=1 SV=2,>sp|O70456|1433S_MOUSE 14-3-3 protein sigma OS=Mus musculus GN=Sfn PE=1 SV=2,>sp|P68254|1433T_MOUSE 14-3-3 protein theta OS=Mus musculus GN=Ywhaq PE=1 SV=1,>sp…	1.18e-15	4.43e-24	>sp|Q9CQV8|1433B_MOUSE 14-3-3 protein beta/alpha OS=Mus musculus GN=Ywhab PE=1 SV=3,>sp|P68510|1433F_MOUSE 14-3-3 protein eta OS=Mus musculus GN=Ywhah PE=1 SV=2,>sp|P61982|1433G_MOUSE 14-3-3 protein gamma OS=Mus musculus GN=Ywhag PE=1 SV=2,>sp|P63101|1433Z_MOUSE 14-3-3 protein zeta/delta OS=Mus musculus GN=Ywhaz PE=1 SV=1	5.55e-11	7.68e-19	1	TRUE	1	0	1	1	-	-	-	P63101	P63101	TRUE	VFYLKMK	NLLSVAYKNVVGARR	YWHAZ	YWHAZ	120	49									P63101;P63101
1	F1_Agilent6_20161027_FL_syn_HP_XL_SCX_f16.mgf	19658	4	2052.05	6	>sp|P84091|AP2M1_MOUSE AP-2 complex subunit mu OS=Mus musculus GN=Ap2m1 PE=1 SV=1	2.64e-34	1.8e-45	>sp|P84091|AP2M1_MOUSE AP-2 complex subunit mu OS=Mus musculus GN=Ap2m1 PE=1 SV=1	1.38e-36	4.74e-47	1	FALSE	1	0	1	1	-	-	-	P84091	P84091	TRUE	IVIEKQGK	LSKFDSER	AP2M1	AP2M1	224	256	MHD	MHD							P84091;P84091
1	F1_Agilent6_20161027_FL_syn_HP_XL_SCX_f17.mgf	9656	4	2068.01	3	>sp|P57746|VATD_MOUSE V-type proton ATPase subunit D OS=Mus musculus GN=Atp6v1d PE=1 SV=1	2.14e-18	5.73e-28	>sp|Q9CPW4|ARPC5_MOUSE Actin-related protein 2/3 complex subunit 5 OS=Mus musculus GN=Arpc5 PE=1 SV=3	3.21e-15	3.21e-15	1	FALSE	1	0	1	1	-	-	-	Q9CPW4	P57746	FALSE	MSKNTVSSAR	LKGAQTGR	ARPC5	ATP6V1D	3	24									P57746;Q9CPW4
1	F1_Agilent6_20161027_FL_syn_HP_XL_SCX_f26.mgf	24942	4	2244.18	3	>sp|P50518|VATE1_MOUSE V-type proton ATPase subunit E 1 OS=Mus musculus GN=Atp6v1e1 PE=1 SV=2	3.15e-12	4.95e-23	>sp|P50516|VATA_MOUSE V-type proton ATPase catalytic subunit A OS=Mus musculus GN=Atp6v1a PE=1 SV=2	1.6e-15	7.43e-25	1	FALSE	1	0	1	1	-	-	-	P50516	P50518	FALSE	LPKIRDEDK	KQDFPLVK	ATP6V1A	ATP6V1E1	8	138			inweb evidence:'experimental interaction detection' score_combined:0.687 confidence:medium	medium	bioGRID interaction_id:1259236 PMID:26344197 assay:'Co-fractionation' throughput:'High Throughput' score:0.999999956 confidence:low	low	StringDB score_experiment:907 score_combined:998 confidence:high	high	P50516;P50518
1	F1_Agilent6_20161027_FL_syn_HP_XL_SCX_f25.mgf	41852	4	2845.45	5	>sp|P50518|VATE1_MOUSE V-type proton ATPase subunit E 1 OS=Mus musculus GN=Atp6v1e1 PE=1 SV=2	1	3.66e-09	>sp|P50518|VATE1_MOUSE V-type proton ATPase subunit E 1 OS=Mus musculus GN=Atp6v1e1 PE=1 SV=2	0.00645415	6.89e-10	2	FALSE	1	0	1	1	-	-	-	P50518	P50518	TRUE	VVKDTTR	ARDDLITDLLNEAKQR	ATP6V1E1	ATP6V1E1	107	99									P50518;P50518
1	F1_Agilent6_20161027_FL_syn_HP_XL_SCX_f25.mgf	14142	4	2577.27	6	>sp|Q8BKX1|BAIP2_MOUSE Brain-specific angiogenesis inhibitor 1-associated protein 2 OS=Mus musculus GN=Baiap2 PE=1 SV=2	5.67e-24	1e-34	>sp|Q8BKX1|BAIP2_MOUSE Brain-specific angiogenesis inhibitor 1-associated protein 2 OS=Mus musculus GN=Baiap2 PE=1 SV=2	1.91e-45	1.56e-64	1	FALSE	1	0	1	1	-	-	-	Q8BKX1	Q8BKX1	TRUE	QCAVAKNSAAYHSK	GKELLAQK	BAIAP2	BAIAP2	206	216	IMD	IMD							Q8BKX1;Q8BKX1
1	F1_Agilent6_20161027_FL_syn_HP_XL_SCX_f24.mgf	11032	5	3372.55	21	>sp|Q91XV3|BASP1_MOUSE Brain acid soluble protein 1 OS=Mus musculus GN=Basp1 PE=1 SV=3	1.45e-39	5.75e-61	>sp|Q91XV3|BASP1_MOUSE Brain acid soluble protein 1 OS=Mus musculus GN=Basp1 PE=1 SV=3	8.5e-27	6.6e-48	1	FALSE	1	0	1	1	-	-	-	Q91XV3	Q91XV3	TRUE	DAADGEAKAEEK	EADKAAAAKEEAPKAEPEK	BASP1	BASP1	68	76									Q91XV3;Q91XV3
1	F1_Agilent6_20161027_FL_syn_HP_XL_SCX_f16.mgf	16124	4	1878	15	>sp|Q61334|BAP29_MOUSE B-cell receptor-associated protein 29 OS=Mus musculus GN=Bcap29 PE=1 SV=1	1.61e-20	1.07e-27	>sp|Q61335|BAP31_MOUSE B-cell receptor-associated protein 31 OS=Mus musculus GN=Bcap31 PE=1 SV=4	1.34e-37	4.61e-47	1	FALSE	1	0	1	1	-	-	-	Q61334	Q61335	FALSE	KLIESK	LKDELASTK	BCAP29	BCAP31	178	191			inweb evidence:'experimental interaction detection' score_combined:0.514 confidence:medium	medium	bioGRID interaction_id:255913 PMID:12886015 assay:'Affinity Capture-Western' throughput:'Low Throughput' score:-1 confidence:high ## bioGRID interaction_id:722344 PMID:19342655 assay:'FRET' throughput:'Low Throughput' score:-1 confidence:high	high	StringDB score_experiment:111 score_combined:173 confidence:low	low	Q61334;Q61335
1	F1_Agilent6_20161027_FL_syn_HP_XL_SCX_f18.mgf	21276	4	2167.04	3	>sp|Q9Z1L5|CA2D3_MOUSE Voltage-dependent calcium channel subunit alpha-2/delta-3 OS=Mus musculus GN=Cacna2d3 PE=1 SV=1	4.1e-11	2e-18	>sp|Q9Z1L5|CA2D3_MOUSE Voltage-dependent calcium channel subunit alpha-2/delta-3 OS=Mus musculus GN=Cacna2d3 PE=1 SV=1	3.14e-45	2.73e-58	1	FALSE	1	0	1	1	-	-	-	Q9Z1L5	Q9Z1L5	TRUE	YSGSQLLQKK	YKEYEK	CACNA2D3	CACNA2D3	68	71									Q9Z1L5;Q9Z1L5
1	F1_Agilent6_20161027_FL_syn_HP_XL_SCX_f23.mgf	11530	5	3635.59	18	>sp|P11798|KCC2A_MOUSE Calcium/calmodulin-dependent protein kinase type II subunit alpha OS=Mus musculus GN=Camk2a PE=1 SV=2	7.57e-34	1.78e-46	>sp|P11798|KCC2A_MOUSE Calcium/calmodulin-dependent protein kinase type II subunit alpha OS=Mus musculus GN=Camk2a PE=1 SV=2	5.01e-50	3.83e-68	1	FALSE	1	0	1	1	-	-	-	P11798	P11798	TRUE	NFSGGKSGGNK	KNDGVKESSESTNTTIEDEDTK	CAMK2A	CAMK2A	317	323									P11798;P11798
1	F1_Agilent6_20161027_FL_syn_HP_XL_SCX_f31.mgf	22716	4	2922.56	4	>sp|Q06890|CLUS_MOUSE Clusterin OS=Mus musculus GN=Clu PE=1 SV=1	1	3.13e-12	>sp|Q06890|CLUS_MOUSE Clusterin OS=Mus musculus GN=Clu PE=1 SV=1	1	6.56e-13	2	FALSE	1	0	1	1	-	-	-	Q06890	Q06890	TRUE	EIQNAVQGVKHIK	TLIEKTNAERK	CLU	CLU	53	61									Q06890;Q06890
1	F1_Agilent6_20161027_FL_syn_HP_XL_SCX_f15.mgf	35286	4	2503.36	9	>sp|P12960|CNTN1_MOUSE Contactin-1 OS=Mus musculus GN=Cntn1 PE=1 SV=1	3.31e-12	4.33e-19	>sp|P12960|CNTN1_MOUSE Contactin-1 OS=Mus musculus GN=Cntn1 PE=1 SV=1	1.39e-51	5.22e-70	1	FALSE	1	0	1	1	-	-	-	P12960	P12960	TRUE	ILALAPTFEMNPMKK	KILAAK	CNTN1	CNTN1	421	423		Ig-like C2-type 5							P12960;P12960
1	F1_Agilent6_20161027_FL_syn_HP_XL_SCX_f17.mgf	35971	4	2021.08	4	>sp|A2AGL3|RYR3_MOUSE Ryanodine receptor 3 OS=Mus musculus GN=Ryr3 PE=1 SV=1	1.7e-09	1.2e-15	>sp|Q8BMF4|ODP2_MOUSE Dihydrolipoyllysine-residue acetyltransferase component of pyruvate dehydrogenase complex, mitochondrial OS=Mus musculus GN=Dlat PE=1 SV=2	5.29e-43	4.28e-57	1	FALSE	1	0	1	1	-	-	-	Q8BMF4	A2AGL3	FALSE	GKISVNDFIIK	KEGGLK	DLAT	RYR3	468	4281									A2AGL3;Q8BMF4
1	F1_Agilent6_20161027_FL_syn_HP_XL_SCX_f15.mgf	17449	4	2506.23	16	>sp|P06837|NEUM_MOUSE Neuromodulin OS=Mus musculus GN=Gap43 PE=1 SV=1	2.73e-30	3.98e-42	>sp|P06837|NEUM_MOUSE Neuromodulin OS=Mus musculus GN=Gap43 PE=1 SV=1	1.54e-45	1.5e-62	1	FALSE	1	0	1	1	-	-	-	P06837	P06837	TRUE	IEQDGVKPEDK	AATKIQASFR	GAP43	GAP43	26	37		IQ							P06837;P06837
1	F1_Agilent6_20161027_FL_syn_HP_XL_SCX_f21.mgf	20158	4	3235.52	6	>sp|P06837|NEUM_MOUSE Neuromodulin OS=Mus musculus GN=Gap43 PE=1 SV=1	9.42e-14	1.66e-28	>sp|P06837|NEUM_MOUSE Neuromodulin OS=Mus musculus GN=Gap43 PE=1 SV=1	1	7.7e-15	1	FALSE	1	0	1	1	-	-	-	P06837	P06837	TRUE	NDEDQKIEQDGVKPEDK	AATKIQASFR	GAP43	GAP43	19	37		IQ							P06837;P06837
1	F1_Agilent6_20161027_FL_syn_HP_XL_SCX_f24.mgf	14164	4	2389.26	18	>sp|P16858|G3P_MOUSE Glyceraldehyde-3-phosphate dehydrogenase OS=Mus musculus GN=Gapdh PE=1 SV=2	1.91e-14	1.73e-26	>sp|P16858|G3P_MOUSE Glyceraldehyde-3-phosphate dehydrogenase OS=Mus musculus GN=Gapdh PE=1 SV=2	1.75e-49	7.85e-64	1	FALSE	1	0	1	1	-	-	-	P16858	P16858	TRUE	PAKYDDIKK	VVKQASEGPLK	GAPDH	GAPDH	252	261									P16858;P16858
1	F1_Agilent6_20161027_FL_syn_HP_XL_SCX_f25.mgf	30440	4	2501.31	5	>sp|O88741|GDAP1_MOUSE Ganglioside-induced differentiation-associated protein 1 OS=Mus musculus GN=Gdap1 PE=1 SV=1	2.03e-30	1.16e-37	>sp|O88741|GDAP1_MOUSE Ganglioside-induced differentiation-associated protein 1 OS=Mus musculus GN=Gdap1 PE=1 SV=1	2.08e-34	1.73e-49	1	FALSE	1	0	1	1	-	-	-	O88741	O88741	TRUE	LLDHDNVKYLK	KILDELEK	GDAP1	GDAP1	203	207	GST C-terminal	GST C-terminal							O88741;O88741
1	F1_Agilent6_20161027_FL_syn_HP_XL_SCX_f36.mgf	34193	5	4396.2	3	>sp|P26443|DHE3_MOUSE Glutamate dehydrogenase 1, mitochondrial OS=Mus musculus GN=Glud1 PE=1 SV=1	1.7e-11	1.7e-11	>sp|P26443|DHE3_MOUSE Glutamate dehydrogenase 1, mitochondrial OS=Mus musculus GN=Glud1 PE=1 SV=1	1.59e-19	9.57e-36	2	FALSE	1	0	1	1	-	-	-	P26443	P26443	TRUE	FGKHGGTIPVVPTAEFQDR	KFGKHGGTIPVVPTAEFQDR	GLUD1	GLUD1	480	480									P26443;P26443
1	F1_Agilent6_20161027_FL_syn_HP_XL_SCX_f25.mgf	19277	4	2119.15	11	>sp|Q8VEK3|HNRPU_MOUSE Heterogeneous nuclear ribonucleoprotein U OS=Mus musculus GN=Hnrnpu PE=1 SV=1	3.52e-13	3.52e-13	>sp|Q8VEK3|HNRPU_MOUSE Heterogeneous nuclear ribonucleoprotein U OS=Mus musculus GN=Hnrnpu PE=1 SV=1	1.2e-11	2.86e-22	1	FALSE	1	0	1	1	-	-	-	Q8VEK3	Q8VEK3	TRUE	VSELKEELKK	LSDKGLK	HNRNPU	HNRNPU	17	28	SAP	SAP							Q8VEK3;Q8VEK3
1	F1_Agilent6_20161027_FL_syn_HP_XL_SCX_f26.mgf	13220	4	2074.08	4	>sp|P62482|KCAB2_MOUSE Voltage-gated potassium channel subunit beta-2 OS=Mus musculus GN=Kcnab2 PE=1 SV=1	3.46e-19	3.46e-19	>sp|P62482|KCAB2_MOUSE Voltage-gated potassium channel subunit beta-2 OS=Mus musculus GN=Kcnab2 PE=1 SV=1	1.52e-16	1.49e-22	1	FALSE	1	0	1	1	-	-	-	P62482	P62482	TRUE	DKILSEEGRR	QQAKLK	KCNAB2	KCNAB2	276	288									P62482;P62482
1	F1_Agilent6_20161027_FL_syn_HP_XL_SCX_f16.mgf	10205	4	1847.94	6	>sp|Q9QYR6|MAP1A_MOUSE Microtubule-associated protein 1A OS=Mus musculus GN=Map1a PE=1 SV=2	1.38e-18	9.62e-28	>sp|Q9QYR6|MAP1A_MOUSE Microtubule-associated protein 1A OS=Mus musculus GN=Map1a PE=1 SV=2	3.72e-43	3.72e-43	1	FALSE	1	0	1	1	-	-	-	Q9QYR6	Q9QYR6	TRUE	KGESVGR	GLTGEKAVGK	MAP1A	MAP1A	923	935									Q9QYR6;Q9QYR6
1	F1_Agilent6_20161027_FL_syn_HP_XL_SCX_f17.mgf	19598	4	1968.95	11	>sp|P20357|MTAP2_MOUSE Microtubule-associated protein 2 OS=Mus musculus GN=Map2 PE=1 SV=2	1.04e-23	8.25e-32	>sp|P20357|MTAP2_MOUSE Microtubule-associated protein 2 OS=Mus musculus GN=Map2 PE=1 SV=2	1.6e-44	1.02e-52	1	FALSE	1	0	1	1	-	-	-	P20357	P20357	TRUE	VYGEKR	NKDDLTLSR	MAP2	MAP2	671	679									P20357;P20357
1	F1_Agilent6_20161027_FL_syn_HP_XL_SCX_f27.mgf	6745	4	1748.85	22	>sp|P20357|MTAP2_MOUSE Microtubule-associated protein 2 OS=Mus musculus GN=Map2 PE=1 SV=2	7.28e-23	2.19e-30	>sp|P20357|MTAP2_MOUSE Microtubule-associated protein 2 OS=Mus musculus GN=Map2 PE=1 SV=2	6.22e-22	3.04e-29	1	FALSE	1	0	1	1	-	-	-	P20357	P20357	TRUE	VYGEKR	DLHSKNK	MAP2	MAP2	671	677									P20357;P20357
1	F1_Agilent6_20161027_FL_syn_HP_XL_SCX_f25.mgf	22024	4	3063.47	14	>sp|P20357|MTAP2_MOUSE Microtubule-associated protein 2 OS=Mus musculus GN=Map2 PE=1 SV=2	2.66e-17	2.66e-17	>sp|P20357|MTAP2_MOUSE Microtubule-associated protein 2 OS=Mus musculus GN=Map2 PE=1 SV=2	5.09e-51	1.11e-64	1	FALSE	1	0	1	1	-	-	-	P20357	P20357	TRUE	KEESFK	LRDDKTGVIQTSTEQSFSK	MAP2	MAP2	455	465									P20357;P20357
1	F1_Agilent6_20161027_FL_syn_HP_XL_SCX_f23.mgf	24339	5	2684.32	6	>sp|P20357|MTAP2_MOUSE Microtubule-associated protein 2 OS=Mus musculus GN=Map2 PE=1 SV=2	6.78e-29	6.78e-29	>sp|P20357|MTAP2_MOUSE Microtubule-associated protein 2 OS=Mus musculus GN=Map2 PE=1 SV=2	6.13e-22	1.44e-29	1	FALSE	1	0	1	1	-	-	-	P20357	P20357	TRUE	STVSIEEAVAKK	EESFKLRDDK	MAP2	MAP2	454	460									P20357;P20357
1	F1_Agilent6_20161027_FL_syn_HP_XL_SCX_f29.mgf	19084	5	3139.6	12	>sp|Q7TSJ2|MAP6_MOUSE Microtubule-associated protein 6 OS=Mus musculus GN=Map6 PE=1 SV=2	2.94e-12	4.36e-29	>sp|Q7TSJ2|MAP6_MOUSE Microtubule-associated protein 6 OS=Mus musculus GN=Map6 PE=1 SV=2	2.52e-50	2.52e-50	1	FALSE	1	0	1	1	-	-	-	Q7TSJ2	Q7TSJ2	TRUE	NRGPVTKEPHK	DQGSVAPGLPKGQEPLK	MAP6	MAP6	586	601									Q7TSJ2;Q7TSJ2
1	F1_Agilent6_20161027_FL_syn_HP_XL_SCX_f20.mgf	7841	4	2878.34	6	>sp|Q7TSJ2|MAP6_MOUSE Microtubule-associated protein 6 OS=Mus musculus GN=Map6 PE=1 SV=2	4.97e-05	3.55e-19	>sp|Q7TSJ2|MAP6_MOUSE Microtubule-associated protein 6 OS=Mus musculus GN=Map6 PE=1 SV=2	6.99e-27	1.79e-41	1	FALSE	1	0	1	1	-	-	-	Q7TSJ2	Q7TSJ2	TRUE	TTEGPSATKPDDKEQSK	LAEAKESR	MAP6	MAP6	553	567									Q7TSJ2;Q7TSJ2
1	F1_Agilent6_20161027_FL_syn_HP_XL_SCX_f28.mgf	13357	4	2094.04	8	>sp|A2AJI0|MA7D1_MOUSE MAP7 domain-containing protein 1 OS=Mus musculus GN=Map7d1 PE=1 SV=1	2.26e-13	2.26e-13	>sp|A2AJI0|MA7D1_MOUSE MAP7 domain-containing protein 1 OS=Mus musculus GN=Map7d1 PE=1 SV=1	1.26e-19	3.7e-26	1	FALSE	1	0	1	1	-	-	-	A2AJI0	A2AJI0	TRUE	RLEEIMKR	KSEAAETK	MAP7D1	MAP7D1	723	727									A2AJI0;A2AJI0
1	F1_Agilent6_20161027_FL_syn_HP_XL_SCX_f15.mgf	20168	4	2434.25	4	>sp|P10637|TAU_MOUSE Microtubule-associated protein tau OS=Mus musculus GN=Mapt PE=1 SV=3	7.57e-15	1.41e-21	>sp|P10637|TAU_MOUSE Microtubule-associated protein tau OS=Mus musculus GN=Mapt PE=1 SV=3	1.62e-28	3.87e-39	1	FALSE	1	0	1	1	-	-	-	P10637	P10637	TRUE	VQIINKK	LDLSNVQSKCGSK	MAPT	MAPT	572	582									P10637;P10637
1	F1_Agilent6_20161027_FL_syn_HP_XL_SCX_f23.mgf	25950	4	2729.36	3	>sp|P10637|TAU_MOUSE Microtubule-associated protein tau OS=Mus musculus GN=Mapt PE=1 SV=3	2.18e-06	6.32e-15	>sp|P10637|TAU_MOUSE Microtubule-associated protein tau OS=Mus musculus GN=Mapt PE=1 SV=3	8.36e-11	7.12e-25	1	FALSE	1	0	1	1	-	-	-	P10637	P10637	TRUE	SEKLDFK	IGSLDNITHVPGGGNKK	MAPT	MAPT	635	661									P10637;P10637
1	F1_Agilent6_20161027_FL_syn_HP_XL_SCX_f14.mgf	36398	4	3150.48	13	>sp|P46460|NSF_MOUSE Vesicle-fusing ATPase OS=Mus musculus GN=Nsf PE=1 SV=2	1.37e-15	1.33e-25	>sp|P46460|NSF_MOUSE Vesicle-fusing ATPase OS=Mus musculus GN=Nsf PE=1 SV=2	2.05e-35	9.47e-53	1	FALSE	1	0	1	1	-	-	-	P46460	P46460	TRUE	IAEESNFPFIKICSPDK	KIFDDAYK	NSF	NSF	566	587									P46460;P46460
1	F1_Agilent6_20161027_FL_syn_HP_XL_SCX_f25.mgf	38850	4	2912.46	5	>sp|P27773|PDIA3_MOUSE Protein disulfide-isomerase A3 OS=Mus musculus GN=Pdia3 PE=1 SV=2	1	3.23e-15	>sp|P27773|PDIA3_MOUSE Protein disulfide-isomerase A3 OS=Mus musculus GN=Pdia3 PE=1 SV=2	1.25e-10	1.25e-10	2	FALSE	1	0	1	1	-	-	-	P27773	P27773	TRUE	TADGIVSHLKK	FISDKDASVVGFFR	PDIA3	PDIA3	129	152	Thioredoxin 1								P27773;P27773
1	F1_Agilent6_20161027_FL_syn_HP_XL_SCX_f26.mgf	26917	4	3021.53	10	>sp|P63328|PP2BA_MOUSE Serine/threonine-protein phosphatase 2B catalytic subunit alpha isoform OS=Mus musculus GN=Ppp3ca PE=1 SV=1	5.08e-17	5.08e-17	>sp|P63328|PP2BA_MOUSE Serine/threonine-protein phosphatase 2B catalytic subunit alpha isoform OS=Mus musculus GN=Ppp3ca PE=1 SV=1	1.19e-50	1.74e-73	1	FALSE	1	0	1	1	-	-	-	P63328	P63328	TRUE	SEPKAIDPK	AHLMKEGRLEESVALR	PPP3CA	PPP3CA	5	52									P63328;P63328
1	F1_Agilent6_20161027_FL_syn_HP_XL_SCX_f25.mgf	11075	4	2579.24	5	>sp|P70336|ROCK2_MOUSE Rho-associated protein kinase 2 OS=Mus musculus GN=Rock2 PE=1 SV=1	3.69e-27	1.27e-37	>sp|P70336|ROCK2_MOUSE Rho-associated protein kinase 2 OS=Mus musculus GN=Rock2 PE=1 SV=1	5.85e-25	6.35e-38	1	FALSE	1	0	1	1	-	-	-	P70336	P70336	TRUE	ELKEENEEKTK	LCKELQQK	ROCK2	ROCK2	890	895									P70336;P70336
1	F1_Agilent6_20161027_FL_syn_HP_XL_SCX_f24.mgf	29765	5	2352.22	15	>sp|P97351|RS3A_MOUSE 40S ribosomal protein S3a OS=Mus musculus GN=Rps3a PE=1 SV=3	5.91e-16	5.91e-16	>sp|P53026|RL10A_MOUSE 60S ribosomal protein L10a OS=Mus musculus GN=Rpl10a PE=1 SV=3	1.15e-47	1.15e-47	1	FALSE	1	0	1	1	-	-	-	P53026	P97351	FALSE	AVDIPHMDIEALKK	AVGKNK	RPL10A	RPS3A	91	5			inweb evidence:'inference' score_combined:0.0878 confidence:low	low	bioGRID interaction_id:741483 PMID:22939629 assay:'Co-fractionation' throughput:'High Throughput' score:1 confidence:low ## bioGRID interaction_id:1269068 PMID:26344197 assay:'Co-fractionation' throughput:'High Throughput' score:0.999991546 confidence:low	low	StringDB score_experiment:778 score_combined:994 confidence:high	high	P53026;P97351
1	F1_Agilent6_20161027_FL_syn_HP_XL_SCX_f17.mgf	44244	4	2621.25	3	>sp|Q8BP67|RL24_MOUSE 60S ribosomal protein L24 OS=Mus musculus GN=Rpl24 PE=1 SV=2	6.54e-31	2.85e-40	>sp|Q8BP67|RL24_MOUSE 60S ribosomal protein L24 OS=Mus musculus GN=Rpl24 PE=1 SV=2	1.67e-26	2.19e-41	1	FALSE	1	0	1	1	-	-	-	Q8BP67	Q8BP67	TRUE	TDGKVFQFLNAK	CESAFLSKR	RPL24	RPL24	27	43									Q8BP67;Q8BP67
1	F1_Agilent6_20161027_FL_syn_HP_XL_SCX_f26.mgf	31119	5	2281.36	6	>sp|Q9D1R9|RL34_MOUSE 60S ribosomal protein L34 OS=Mus musculus GN=Rpl34 PE=1 SV=2	6.05e-40	6.59e-52	>sp|P12970|RL7A_MOUSE 60S ribosomal protein L7a OS=Mus musculus GN=Rpl7a PE=1 SV=2	3.21e-42	3.21e-42	1	FALSE	1	0	1	1	-	-	-	Q9D1R9	P12970	FALSE	IVVKVLK	VVNPLFEKRPK	RPL34	RPL7A	105	34			inweb evidence:'inference' score_combined:-1 confidence:low	low	bioGRID interaction_id:1270248 PMID:26344197 assay:'Co-fractionation' throughput:'High Throughput' score:0.749826565 confidence:low	low	StringDB score_experiment:416 score_combined:969 confidence:high	high	P12970;Q9D1R9
1	F1_Agilent6_20161027_FL_syn_HP_XL_SCX_f34.mgf	33054	4	3333.75	3	>sp|P62281|RS11_MOUSE 40S ribosomal protein S11 OS=Mus musculus GN=Rps11 PE=1 SV=3	1	2.95e-20	>sp|P62242|RS8_MOUSE 40S ribosomal protein S8 OS=Mus musculus GN=Rps8 PE=1 SV=2	2.69e-34	2.69e-34	1	FALSE	1	0	1	1	-	-	-	P62281	P62242	FALSE	KRVLLGETGKEK	NAKISSLLEEQFQQGK	RPS11	RPS8	30	157			inweb evidence:'inference' score_combined:0.151 confidence:low	low	bioGRID interaction_id:742561 PMID:22939629 assay:'Co-fractionation' throughput:'High Throughput' score:1 confidence:low ## bioGRID interaction_id:1271405 PMID:26344197 assay:'Co-fractionation' throughput:'High Throughput' score:0.986559326 confidence:low	low	StringDB score_experiment:965 score_combined:999 confidence:high	high	P62242;P62281
1	F1_Agilent6_20161027_FL_syn_HP_XL_SCX_f16.mgf	36016	4	2530.42	7	>sp|P62301|RS13_MOUSE 40S ribosomal protein S13 OS=Mus musculus GN=Rps13 PE=1 SV=2	1.44e-20	1.44e-20	>sp|P62301|RS13_MOUSE 40S ribosomal protein S13 OS=Mus musculus GN=Rps13 PE=1 SV=2	3.03e-48	8.26e-55	1	FALSE	1	0	1	1	-	-	-	P62301	P62301	TRUE	EQIYKLAK	KGLTPSQIGVILR	RPS13	RPS13	39	43									P62301;P62301
1	F1_Agilent6_20161027_FL_syn_HP_XL_SCX_f27.mgf	28259	4	2467.2	5	>sp|E9Q401|RYR2_MOUSE Ryanodine receptor 2 OS=Mus musculus GN=Ryr2 PE=1 SV=1	1.06e-22	1.06e-22	>sp|E9Q401|RYR2_MOUSE Ryanodine receptor 2 OS=Mus musculus GN=Ryr2 PE=1 SV=1	1.25e-51	1.76e-73	1	FALSE	1	0	1	1	-	-	-	E9Q401	E9Q401	TRUE	HVTTGKYLSLMEDK	EKADVK	RYR2	RYR2	304	321	MIR 4	MIR 4							E9Q401;E9Q401
1	F1_Agilent6_20161027_FL_syn_HP_XL_SCX_f18.mgf	21591	4	1835.94	3	>sp|Q9WTX5|SKP1_MOUSE S-phase kinase-associated protein 1 OS=Mus musculus GN=Skp1 PE=1 SV=3	3.96e-15	7.16e-23	>sp|Q9WTX5|SKP1_MOUSE S-phase kinase-associated protein 1 OS=Mus musculus GN=Skp1 PE=1 SV=3	4.36e-30	2.64e-39	1	FALSE	1	0	1	1	-	-	-	Q9WTX5	Q9WTX5	TRUE	GKTPEEIR	KTFNIK	SKP1	SKP1	130	137									Q9WTX5;Q9WTX5
1	F1_Agilent6_20161027_FL_syn_HP_XL_SCX_f21.mgf	16372	5	2770.41	4	>sp|O55042|SYUA_MOUSE Alpha-synuclein OS=Mus musculus GN=Snca PE=1 SV=2	1.17e-55	1.17e-55	>sp|O55042|SYUA_MOUSE Alpha-synuclein OS=Mus musculus GN=Snca PE=1 SV=2	3.66e-47	3.66e-47	1	FALSE	1	0	1	1	-	-	-	O55042	O55042	TRUE	QGVAEAAGKTK	TKEGVVHGVTTVAEK	SNCA	SNCA	32	45									O55042;O55042
1	F1_Agilent6_20161027_FL_syn_HP_XL_SCX_f14.mgf	20384	4	2778.37	7	>sp|Q91ZZ3|SYUB_MOUSE Beta-synuclein OS=Mus musculus GN=Sncb PE=1 SV=1	2.81e-22	1.21e-33	>sp|Q91ZZ3|SYUB_MOUSE Beta-synuclein OS=Mus musculus GN=Sncb PE=1 SV=1	7.33e-53	1.5e-71	1	FALSE	1	0	1	1	-	-	-	Q91ZZ3	Q91ZZ3	TRUE	GLSMAKEGVVAAAEK	TKQGVTEAAEK	SNCB	SNCB	12	23									Q91ZZ3;Q91ZZ3
1	F1_Agilent6_20161027_FL_syn_HP_XL_SCX_f33.mgf	34964	5	3583.71	5	>sp|P26039|TLN1_MOUSE Talin-1 OS=Mus musculus GN=Tln1 PE=1 SV=2	1.05e-08	2.5e-15	>sp|O08599|STXB1_MOUSE Syntaxin-binding protein 1 OS=Mus musculus GN=Stxbp1 PE=1 SV=2	1.28e-49	3.7e-80	1	FALSE	1	0	1	1	-	-	-	O08599	P26039	FALSE	DIMEDTIEDKLDTKHYPYISTR	QKGERK	STXBP1	TLN1	497	274		FERM							O08599;P26039
1	F1_Agilent6_20161027_FL_syn_HP_XL_SCX_f20.mgf	25525	4	3256.61	7	>sp|Q7TQD2|TPPP_MOUSE Tubulin polymerization-promoting protein OS=Mus musculus GN=Tppp PE=1 SV=1	4.75e-11	5.66e-27	>sp|Q7TQD2|TPPP_MOUSE Tubulin polymerization-promoting protein OS=Mus musculus GN=Tppp PE=1 SV=1	6.86e-41	5.74e-62	1	FALSE	1	0	1	1	-	-	-	Q7TQD2	Q7TQD2	TRUE	APVISGVTKAVSSPTVSR	LCKDCHVIDGK	TPPP	TPPP	155	80									Q7TQD2;Q7TQD2
1	F1_Agilent6_20161027_FL_syn_HP_XL_SCX_f17.mgf	16635	4	2085.96	3	>sp|P68037|UB2L3_MOUSE Ubiquitin-conjugating enzyme E2 L3 OS=Mus musculus GN=Ube2l3 PE=1 SV=1	9.78e-18	9.78e-18	>sp|P68037|UB2L3_MOUSE Ubiquitin-conjugating enzyme E2 L3 OS=Mus musculus GN=Ube2l3 PE=1 SV=1	2.41e-32	2.41e-32	1	FALSE	1	0	1	1	-	-	-	P68037	P68037	TRUE	NAEEFTKK	YGEKRPVD	UBE2L3	UBE2L3	145	150									P68037;P68037
1	F1_Agilent6_20161027_FL_syn_HP_XL_SCX_f22.mgf	22108	5	3185.49	8	>sp|Q9WV55|VAPA_MOUSE Vesicle-associated membrane protein-associated protein A OS=Mus musculus GN=Vapa PE=1 SV=2	1.77e-06	8.65e-14	>sp|Q9WV55|VAPA_MOUSE Vesicle-associated membrane protein-associated protein A OS=Mus musculus GN=Vapa PE=1 SV=2	1.82e-23	1.82e-23	1	FALSE	1	0	1	1	-	-	-	Q9WV55	Q9WV55	TRUE	QDGPLPKPHSVSLNDTETR	KLMEECK	VAPA	VAPA	161	174									Q9WV55;Q9WV55
1	F1_Agilent6_20161027_FL_syn_HP_XL_SCX_f25.mgf	30049	4	2943.39	1	>sp|P61982|1433G_MOUSE 14-3-3 protein gamma OS=Mus musculus GN=Ywhag PE=1 SV=2	5.6e-20	2.39e-30	>sp|Q9CQV8|1433B_MOUSE 14-3-3 protein beta/alpha OS=Mus musculus GN=Ywhab PE=1 SV=3	2.35e-52	2.86e-76	1	FALSE	1	0	1	1	-	-	-	Q9CQV8	P61982	FALSE	AKLAEQAERYDDMAAAMK	KIEMVR	YWHAB	YWHAG	13	78			inweb evidence:'experimental interaction detection' score_combined:0.585 confidence:medium	medium	bioGRID interaction_id:914152 PMID:24255178 assay:'Affinity Capture-MS' throughput:'High Throughput' score:0.94 confidence:low ## bioGRID interaction_id:1274667 PMID:26344197 assay:'Co-fractionation' throughput:'High Throughput' score:1 confidence:low	low	StringDB score_experiment:545 score_combined:980 confidence:high	high	P61982;Q9CQV8
1	F1_Agilent6_20161027_FL_syn_HP_XL_SCX_f27.mgf	46306	5	2808.48	8	>sp|P62259|1433E_MOUSE 14-3-3 protein epsilon OS=Mus musculus GN=Ywhae PE=1 SV=1	3.37e-20	7.99e-27	>sp|P62259|1433E_MOUSE 14-3-3 protein epsilon OS=Mus musculus GN=Ywhae PE=1 SV=1	2.83e-14	2.4e-23	1	FALSE	1	0	1	1	-	-	-	P62259	P62259	TRUE	VFYYKMK	NLLSVAYKNVIGARR	YWHAE	YWHAE	123	50									P62259;P62259
1	F1_Agilent6_20161222_FL_syn_CB_micro_HPH_f1.mgf	24741	4	2759.42	4	>sp|G5E829|AT2B1_MOUSE Plasma membrane calcium-transporting ATPase 1 OS=Mus musculus GN=Atp2b1 PE=1 SV=1,>sp|Q9R0K7|AT2B2_MOUSE Plasma membrane calcium-transporting ATPase 2 OS=Mus musculus GN=Atp2b2 PE=1 SV=2,>sp|Q6Q477|AT2B4_MOUSE Plasma membrane calcium-transporting ATPase 4 OS=Mus musculus GN=Atp2b4 PE=1 SV=1	1.97e-07	1.7e-16	>sp|G5E829|AT2B1_MOUSE Plasma membrane calcium-transporting ATPase 1 OS=Mus musculus GN=Atp2b1 PE=1 SV=1	2.85e-49	3.74e-61	1	TRUE	0	0	1	1	-	-	-	G5E829	Q9R0K7	FALSE	IEQEQKFTVIR	SSPTDKHTLVK	ATP2B1	ATP2B2	193	751									G5E829;Q9R0K7
1	F1_Agilent6_20161222_FL_syn_CB_micro_HPH_f7.mgf	7675	4	1758.9	2	>sp|P10126|EF1A1_MOUSE Elongation factor 1-alpha 1 OS=Mus musculus GN=Eef1a1 PE=1 SV=3	1.25e-18	1.25e-18	>sp|P10126|EF1A1_MOUSE Elongation factor 1-alpha 1 OS=Mus musculus GN=Eef1a1 PE=1 SV=3,>sp|P62631|EF1A2_MOUSE Elongation factor 1-alpha 2 OS=Mus musculus GN=Eef1a2 PE=1 SV=1	2.62e-15	2.62e-15	1	TRUE	0	0	1	1	-	-	-	P10126	P62631	FALSE	KLEDGPK	EKIDRR	EEF1A1	EEF1A2	386	378			inweb evidence:'inference' score_combined:0.145 confidence:low	low	bioGRID interaction_id:2216582 PMID:28514442 assay:'Affinity Capture-MS' throughput:'High Throughput' score:1 confidence:low	low			P10126;P62631
1	F1_Agilent6_20161222_FL_syn_CB_micro_HPH_f11.mgf	13774	4	1866.95	2	>sp|P10126|EF1A1_MOUSE Elongation factor 1-alpha 1 OS=Mus musculus GN=Eef1a1 PE=1 SV=3,>sp|P62631|EF1A2_MOUSE Elongation factor 1-alpha 2 OS=Mus musculus GN=Eef1a2 PE=1 SV=1	1.58e-12	1.58e-12	>sp|P10126|EF1A1_MOUSE Elongation factor 1-alpha 1 OS=Mus musculus GN=Eef1a1 PE=1 SV=3,>sp|P62631|EF1A2_MOUSE Elongation factor 1-alpha 2 OS=Mus musculus GN=Eef1a2 PE=1 SV=1	4.14e-16	5.36e-25	2	TRUE	0	0	1	1	-	-	-	P62631	P62631	TRUE	EKIDRR	TIEKFEK	EEF1A2	EEF1A2	378	41		tr-type G							P62631;P62631
1	F1_Agilent6_20161222_FL_syn_CB_micro_HPH_f7.mgf	21385	4	1844.99	2	>sp|P63143|KCAB1_MOUSE Voltage-gated potassium channel subunit beta-1 OS=Mus musculus GN=Kcnab1 PE=1 SV=2,>sp|P62482|KCAB2_MOUSE Voltage-gated potassium channel subunit beta-2 OS=Mus musculus GN=Kcnab2 PE=1 SV=1	4.18e-18	1.57e-26	>sp|P63143|KCAB1_MOUSE Voltage-gated potassium channel subunit beta-1 OS=Mus musculus GN=Kcnab1 PE=1 SV=2,>sp|P62482|KCAB2_MOUSE Voltage-gated potassium channel subunit beta-2 OS=Mus musculus GN=Kcnab2 PE=1 SV=1	4.18e-18	1.57e-26	1	TRUE	0	0	1	1	-	-	-	P62482	P62482	TRUE	NLGKSGLR	NLGKSGLR	KCNAB2	KCNAB2	44	44									P62482;P62482
1	F1_Agilent6_20161222_FL_syn_CB_micro_HPH_f5.mgf	29554	4	2017.05	2	>sp|Q8BLK3|LSAMP_MOUSE Limbic system-associated membrane protein OS=Mus musculus GN=Lsamp PE=1 SV=1,>sp|P70336|ROCK2_MOUSE Rho-associated protein kinase 2 OS=Mus musculus GN=Rock2 PE=1 SV=1	4.56e-11	1.07e-18	>sp|Q8BLK3|LSAMP_MOUSE Limbic system-associated membrane protein OS=Mus musculus GN=Lsamp PE=1 SV=1	3.27e-33	3.27e-33	1	TRUE	0	0	1	1	-	-	-	Q8BLK3	P70336	FALSE	NSKVAWLNR	VELEKR	LSAMP	ROCK2	61	669	Ig-like 1								P70336;Q8BLK3
1	F1_Agilent6_20161222_FL_syn_CB_micro_HPH_f4.mgf	26754	4	2420.24	4	>sp|Q91VR7|MLP3A_MOUSE Microtubule-associated proteins 1A/1B light chain 3A OS=Mus musculus GN=Map1lc3a PE=1 SV=1	2.09e-10	3.68e-21	>sp|Q91VR7|MLP3A_MOUSE Microtubule-associated proteins 1A/1B light chain 3A OS=Mus musculus GN=Map1lc3a PE=1 SV=1,>sp|Q9CQV6|MLP3B_MOUSE Microtubule-associated proteins 1A/1B light chain 3B OS=Mus musculus GN=Map1lc3b PE=1 SV=3	9.69e-29	8.26e-43	1	TRUE	0	0	1	1	-	-	-	Q91VR7	Q91VR7	TRUE	PSDRPFK	YKGEKQLPVLDK	MAP1LC3A	MAP1LC3A	2	42									Q91VR7;Q91VR7
1	F1_Agilent6_20161222_FL_syn_CB_micro_HPH_f1.mgf	26958	4	2880.28	11	>sp|Q61879|MYH10_MOUSE Myosin-10 OS=Mus musculus GN=Myh10 PE=1 SV=2,>sp|O08638|MYH11_MOUSE Myosin-11 OS=Mus musculus GN=Myh11 PE=1 SV=1	7.12e-16	2.45e-25	>sp|Q61879|MYH10_MOUSE Myosin-10 OS=Mus musculus GN=Myh10 PE=1 SV=2	2.12e-54	5.86e-72	1	TRUE	0	0	1	1	-	-	-	Q61879	Q61879	TRUE	ADMEDLMSSKDDVGK	NVHELEKSK	MYH10	MYH10	1520	1532									Q61879;Q61879
1	F1_Agilent6_20161222_FL_syn_CB_micro_HPH_f9.mgf	29530	4	2409.21	5	>sp|Q8VDD5|MYH9_MOUSE Myosin-9 OS=Mus musculus GN=Myh9 PE=1 SV=4	3.71e-31	3.71e-31	>sp|Q61879|MYH10_MOUSE Myosin-10 OS=Mus musculus GN=Myh10 PE=1 SV=2,>sp|O08638|MYH11_MOUSE Myosin-11 OS=Mus musculus GN=Myh11 PE=1 SV=1,>sp|Q6URW6|MYH14_MOUSE Myosin-14 OS=Mus musculus GN=Myh14 PE=1 SV=1,>sp|Q8VDD5|MYH9_MOUSE Myosin-9 OS=Mus musculus GN=Myh9 PE=1 SV=4	1.37e-43	2.65e-55	1	TRUE	0	0	1	1	-	-	-	Q8VDD5	Q8VDD5	TRUE	QSVSNLEKK	KFDQLLAEEK	MYH9	MYH9	1441	1445									Q8VDD5;Q8VDD5
1	F1_Agilent6_20161222_FL_syn_CB_micro_HPH_f7.mgf	21487	4	2322.14	6	>sp|Q7TSC1|PRC2A_MOUSE Protein PRRC2A OS=Mus musculus GN=Prrc2a PE=1 SV=1,>sp|Q3TLH4|PRC2C_MOUSE Protein PRRC2C OS=Mus musculus GN=Prrc2c PE=1 SV=3	2.81e-05	1.96e-14	>sp|Q7TSC1|PRC2A_MOUSE Protein PRRC2A OS=Mus musculus GN=Prrc2a PE=1 SV=1	0.557764	3.46e-12	2	TRUE	0	0	1	1	-	-	-	Q7TSC1	Q3TLH4	FALSE	RLDEKFGAPDK	AACAEKLK	PRRC2A	PRRC2C	494	485									Q3TLH4;Q7TSC1
1	F1_Agilent6_20161222_FL_syn_CB_micro_HPH_f11.mgf	24795	4	2410.25	6	>sp|P42669|PURA_MOUSE Transcriptional activator protein Pur-alpha OS=Mus musculus GN=Pura PE=1 SV=1	2.52e-23	2.96e-34	>sp|P42669|PURA_MOUSE Transcriptional activator protein Pur-alpha OS=Mus musculus GN=Pura PE=1 SV=1,>sp|O35295|PURB_MOUSE Transcriptional activator protein Pur-beta OS=Mus musculus GN=Purb PE=1 SV=3	1.13e-34	7.46e-48	1	TRUE	0	0	1	1	-	-	-	P42669	P42669	TRUE	RVDIQNKR	FYLDVKQNAK	PURA	PURA	70	77									P42669;P42669
1	F1_Agilent6_20161222_FL_syn_CB_micro_HPH_f7.mgf	13008	4	1803.02	2	>sp|P68510|1433F_MOUSE 14-3-3 protein eta OS=Mus musculus GN=Ywhah PE=1 SV=2,>sp|Q8BZZ3|WWP1_MOUSE NEDD4-like E3 ubiquitin-protein ligase WWP1 OS=Mus musculus GN=Wwp1 PE=1 SV=2	4.94e-19	7.2e-26	>sp|Q9CQV8|1433B_MOUSE 14-3-3 protein beta/alpha OS=Mus musculus GN=Ywhab PE=1 SV=3	3.2e-26	6.62e-38	1	TRUE	0	0	1	1	-	-	-	Q9CQV8	P68510	FALSE	SELVQKAK	KLEKVK	YWHAB	YWHAH	11	81			inweb evidence:'experimental interaction detection' score_combined:0.58 confidence:medium	medium	bioGRID interaction_id:914153 PMID:24255178 assay:'Affinity Capture-MS' throughput:'High Throughput' score:0.96 confidence:low ## bioGRID interaction_id:1274657 PMID:26344197 assay:'Co-fractionation' throughput:'High Throughput' score:1 confidence:low ## bioGRID interaction_id:1448170 PMID:26496610 assay:'Affinity Capture-MS' throughput:'High Throughput' score:-1 confidence:low	low	StringDB score_experiment:545 score_combined:979 confidence:high	high	P68510;Q9CQV8
1	F1_Agilent6_20161222_FL_syn_CB_micro_HPH_f2.mgf	26256	4	2165.09	4	>sp|Q9QUJ7|ACSL4_MOUSE Long-chain-fatty-acid--CoA ligase 4 OS=Mus musculus GN=Acsl4 PE=1 SV=2	5.6e-26	5.89e-34	>sp|Q9QUJ7|ACSL4_MOUSE Long-chain-fatty-acid--CoA ligase 4 OS=Mus musculus GN=Acsl4 PE=1 SV=2	6.26e-21	4.89e-38	1	FALSE	0	0	1	1	-	-	-	Q9QUJ7	Q9QUJ7	TRUE	LFDHAVAKFGK	KDSLGTR	ACSL4	ACSL4	89	93									Q9QUJ7;Q9QUJ7
1	F1_Agilent6_20161222_FL_syn_CB_micro_HPH_f8.mgf	40583	4	2814.47	2	>sp|Q9D517|PLCC_MOUSE 1-acyl-sn-glycerol-3-phosphate acyltransferase gamma OS=Mus musculus GN=Agpat3 PE=1 SV=2	8.02e-09	3.46e-20	>sp|Q9D517|PLCC_MOUSE 1-acyl-sn-glycerol-3-phosphate acyltransferase gamma OS=Mus musculus GN=Agpat3 PE=1 SV=2	0.714969	1.41e-14	1	FALSE	0	0	1	1	-	-	-	Q9D517	Q9D517	TRUE	GLPPLKYHLLPR	DALQEMYKQK	AGPAT3	AGPAT3	201	289									Q9D517;Q9D517
1	F1_Agilent6_20161222_FL_syn_CB_micro_HPH_f6.mgf	22408	4	2708.3	4	>sp|P07724|ALBU_MOUSE Serum albumin OS=Mus musculus GN=Alb PE=1 SV=3	1.45e-36	5.13e-46	>sp|P07724|ALBU_MOUSE Serum albumin OS=Mus musculus GN=Alb PE=1 SV=3	3.79e-40	1.2e-51	1	FALSE	0	0	1	1	-	-	-	P07724	P07724	TRUE	EKALVSSVR	VGTKCCTLPEDQR	ALB	ALB	212	460	Albumin 1	Albumin 3							P07724;P07724
1	F1_Agilent6_20161222_FL_syn_CB_micro_HPH_f12.mgf	15758	4	2508.17	4	>sp|P07724|ALBU_MOUSE Serum albumin OS=Mus musculus GN=Alb PE=1 SV=3	2.19e-21	6.56e-28	>sp|P07724|ALBU_MOUSE Serum albumin OS=Mus musculus GN=Alb PE=1 SV=3	1.59e-41	1.25e-52	1	FALSE	0	0	1	1	-	-	-	P07724	P07724	TRUE	LDGVKEK	VGTKCCTLPEDQR	ALB	ALB	210	460	Albumin 1	Albumin 3							P07724;P07724
1	F1_Agilent6_20161222_FL_syn_CB_micro_HPH_f12.mgf	44069	4	3202.54	4	>sp|Q61490|CD166_MOUSE CD166 antigen OS=Mus musculus GN=Alcam PE=1 SV=3	1.87e-45	2.03e-58	>sp|Q61490|CD166_MOUSE CD166 antigen OS=Mus musculus GN=Alcam PE=1 SV=3	2.78e-12	5.01e-27	1	FALSE	0	0	1	1	-	-	-	Q61490	Q61490	TRUE	LDVPQNLMFGKWK	KSVQYDDVPEYK	ALCAM	ALCAM	55	76	Ig-like V-type 1	Ig-like V-type 1							Q61490;Q61490
1	F1_Agilent6_20161222_FL_syn_CB_micro_HPH_f6.mgf	26734	4	2733.42	3	>sp|O35639|ANXA3_MOUSE Annexin A3 OS=Mus musculus GN=Anxa3 PE=1 SV=4	3.08e-16	7.62e-23	>sp|Q60870|REEP5_MOUSE Receptor expression-enhancing protein 5 OS=Mus musculus GN=Reep5 PE=1 SV=1	3.31e-38	1.03e-55	1	FALSE	0	0	1	1	-	-	-	O35639	Q60870	FALSE	KAIRGLGTDEK	AKETADAISKEVK	ANXA3	REEP5	29	168									O35639;Q60870
1	F1_Agilent6_20161222_FL_syn_CB_micro_HPH_f7.mgf	48676	4	3095.43	6	>sp|Q9R0Q6|ARC1A_MOUSE Actin-related protein 2/3 complex subunit 1A OS=Mus musculus GN=Arpc1a PE=1 SV=1	5.14e-16	1.93e-22	>sp|Q9R0Q6|ARC1A_MOUSE Actin-related protein 2/3 complex subunit 1A OS=Mus musculus GN=Arpc1a PE=1 SV=1	4.03e-57	4.03e-57	1	FALSE	0	0	1	1	-	-	-	Q9R0Q6	Q9R0Q6	TRUE	KFCTTGIDGAMTIWDFK	KNGSQWTK	ARPC1A	ARPC1A	342	37									Q9R0Q6;Q9R0Q6
1	F1_Agilent6_20161222_FL_syn_CB_micro_HPH_f1.mgf	31143	7	6255	12	>sp|Q6PIE5|AT1A2_MOUSE Sodium/potassium-transporting ATPase subunit alpha-2 OS=Mus musculus GN=Atp1a2 PE=1 SV=1	2.6e-26	2.06e-42	>sp|Q6PIE5|AT1A2_MOUSE Sodium/potassium-transporting ATPase subunit alpha-2 OS=Mus musculus GN=Atp1a2 PE=1 SV=1	5.95e-43	1.7e-65	1	FALSE	0	0	1	1	-	-	-	Q6PIE5	Q6PIE5	TRUE	IISSHGCKVDNSSLTGESEPQTR	VAEIPFNSTNKYQLSIHEREDSPQSHVLVMK	ATP1A2	ATP1A2	210	485									Q6PIE5;Q6PIE5
1	F1_Agilent6_20161222_FL_syn_CB_micro_HPH_f8.mgf	33939	4	3069.57	17	>sp|Q6PIC6|AT1A3_MOUSE Sodium/potassium-transporting ATPase subunit alpha-3 OS=Mus musculus GN=Atp1a3 PE=1 SV=1	1.16e-21	5.27e-38	>sp|Q6PIC6|AT1A3_MOUSE Sodium/potassium-transporting ATPase subunit alpha-3 OS=Mus musculus GN=Atp1a3 PE=1 SV=1	2.81e-53	3.87e-66	1	FALSE	0	0	1	1	-	-	-	Q6PIC6	Q6PIC6	TRUE	AVFKGGQDNIPVLK	DAKACVIHGTDLK	ATP1A3	ATP1A3	424	651									Q6PIC6;Q6PIC6
1	F1_Agilent6_20161222_FL_syn_CB_micro_HPH_f6.mgf	33882	6	5673.63	31	>sp|Q6PIC6|AT1A3_MOUSE Sodium/potassium-transporting ATPase subunit alpha-3 OS=Mus musculus GN=Atp1a3 PE=1 SV=1	1.08e-40	1.08e-40	>sp|Q6PIC6|AT1A3_MOUSE Sodium/potassium-transporting ATPase subunit alpha-3 OS=Mus musculus GN=Atp1a3 PE=1 SV=1	4.63e-50	1.51e-76	1	FALSE	0	0	1	1	-	-	-	Q6PIC6	Q6PIC6	TRUE	IISAHGCKVDNSSLTGESEPQTR	VAEIPFNSTNKYQLSIHETEDPNDNR	ATP1A3	ATP1A3	202	477									Q6PIC6;Q6PIC6
1	F1_Agilent6_20161222_FL_syn_CB_micro_HPH_f12.mgf	30730	5	3918.9	41	>sp|Q6PIC6|AT1A3_MOUSE Sodium/potassium-transporting ATPase subunit alpha-3 OS=Mus musculus GN=Atp1a3 PE=1 SV=1	1.81e-37	1.25e-54	>sp|Q6PIC6|AT1A3_MOUSE Sodium/potassium-transporting ATPase subunit alpha-3 OS=Mus musculus GN=Atp1a3 PE=1 SV=1	5.2e-53	2.68e-73	1	FALSE	0	0	1	1	-	-	-	Q6PIC6	Q6PIC6	TRUE	IISAHGCKVDNSSLTGESEPQTR	YLLVMKGAPER	ATP1A3	ATP1A3	202	498									Q6PIC6;Q6PIC6
1	F1_Agilent6_20161222_FL_syn_CB_micro_HPH_f1.mgf	36831	5	4442.12	2	>sp|G5E829|AT2B1_MOUSE Plasma membrane calcium-transporting ATPase 1 OS=Mus musculus GN=Atp2b1 PE=1 SV=1	0.00469536	4.48e-20	>sp|G5E829|AT2B1_MOUSE Plasma membrane calcium-transporting ATPase 1 OS=Mus musculus GN=Atp2b1 PE=1 SV=1	1.12e-17	9.34e-25	1	FALSE	0	0	1	1	-	-	-	G5E829	G5E829	TRUE	NSLKEANHDGDFGITLTELR	LKTSPNEGLSGNPADLERR	ATP2B1	ATP2B1	19	64									G5E829;G5E829
1	F1_Agilent6_20161222_FL_syn_CB_micro_HPH_f11.mgf	19762	4	2416.26	2	>sp|P50516|VATA_MOUSE V-type proton ATPase catalytic subunit A OS=Mus musculus GN=Atp6v1a PE=1 SV=2	4.67e-12	2.99e-20	>sp|P50518|VATE1_MOUSE V-type proton ATPase subunit E 1 OS=Mus musculus GN=Atp6v1e1 PE=1 SV=2	1.13e-26	1.13e-26	1	FALSE	0	0	1	1	-	-	-	P50516	P50518	FALSE	LPKIRDEDK	IKVSNTLESR	ATP6V1A	ATP6V1E1	8	191			inweb evidence:'experimental interaction detection' score_combined:0.687 confidence:medium	medium	bioGRID interaction_id:1259236 PMID:26344197 assay:'Co-fractionation' throughput:'High Throughput' score:0.999999956 confidence:low	low	StringDB score_experiment:907 score_combined:998 confidence:high	high	P50516;P50518
1	F1_Agilent6_20161222_FL_syn_CB_micro_SCX_f10.mgf	51538	4	3103.66	2	>sp|Q9Z1G3|VATC1_MOUSE V-type proton ATPase subunit C 1 OS=Mus musculus GN=Atp6v1c1 PE=1 SV=4	1	1.3e-11	>sp|Q9Z1G3|VATC1_MOUSE V-type proton ATPase subunit C 1 OS=Mus musculus GN=Atp6v1c1 PE=1 SV=4	1.83e-10	1.83e-10	2	FALSE	0	0	1	1	-	-	-	Q9Z1G3	Q9Z1G3	TRUE	YPIKQSLK	NISEIIAKGVTQIDNDLK	ATP6V1C1	ATP6V1C1	115	127									Q9Z1G3;Q9Z1G3
1	F1_Agilent6_20161222_FL_syn_CB_micro_HPH_f11.mgf	18753	4	2134.16	2	>sp|Q61334|BAP29_MOUSE B-cell receptor-associated protein 29 OS=Mus musculus GN=Bcap29 PE=1 SV=1	8.07e-17	7.19e-30	>sp|Q61335|BAP31_MOUSE B-cell receptor-associated protein 31 OS=Mus musculus GN=Bcap31 PE=1 SV=4	9.1e-39	2.89e-51	1	FALSE	0	0	1	1	-	-	-	Q61334	Q61335	FALSE	KASDALLK	LKDELASTKK	BCAP29	BCAP31	192	198			inweb evidence:'experimental interaction detection' score_combined:0.514 confidence:medium	medium	bioGRID interaction_id:255913 PMID:12886015 assay:'Affinity Capture-Western' throughput:'Low Throughput' score:-1 confidence:high ## bioGRID interaction_id:722344 PMID:19342655 assay:'FRET' throughput:'Low Throughput' score:-1 confidence:high	high	StringDB score_experiment:111 score_combined:173 confidence:low	low	Q61334;Q61335
1	F1_Agilent6_20161222_FL_syn_CB_micro_HPH_f7.mgf	19821	4	2293.21	8	>sp|Q61335|BAP31_MOUSE B-cell receptor-associated protein 31 OS=Mus musculus GN=Bcap31 PE=1 SV=4	3.35e-19	8.5e-31	>sp|Q61335|BAP31_MOUSE B-cell receptor-associated protein 31 OS=Mus musculus GN=Bcap31 PE=1 SV=4	4.46e-27	5.17e-41	1	FALSE	0	0	1	1	-	-	-	Q61335	Q61335	TRUE	KLKDELASTK	LKDELASTK	BCAP31	BCAP31	189	191									Q61335;Q61335
1	F1_Agilent6_20161222_FL_syn_CB_micro_HPH_f3.mgf	30725	5	3506.69	3	>sp|Q61335|BAP31_MOUSE B-cell receptor-associated protein 31 OS=Mus musculus GN=Bcap31 PE=1 SV=4	6.83e-10	1.43e-18	>sp|Q61335|BAP31_MOUSE B-cell receptor-associated protein 31 OS=Mus musculus GN=Bcap31 PE=1 SV=4	6.82e-50	1.76e-76	1	FALSE	0	0	1	1	-	-	-	Q61335	Q61335	TRUE	GAAEDGDKLDIGNTEMKLEENK	SLKNDLRK	BCAP31	BCAP31	176	184									Q61335;Q61335
1	F1_Agilent6_20161222_FL_syn_CB_micro_HPH_f1.mgf	28395	5	2365.2	2	>sp|O08532|CA2D1_MOUSE Voltage-dependent calcium channel subunit alpha-2/delta-1 OS=Mus musculus GN=Cacna2d1 PE=1 SV=1	1.61e-16	1.61e-16	>sp|P63168|DYL1_MOUSE Dynein light chain 1, cytoplasmic OS=Mus musculus GN=Dynll1 PE=1 SV=1	2.1e-33	1.37e-55	1	FALSE	0	0	1	1	-	-	-	O08532	P63168	FALSE	YNKDKK	YNIEKDIAAHIK	CACNA2D1	DYNLL1	378	36	VWFA								O08532;P63168
1	F1_Agilent6_20161222_FL_syn_CB_micro_HPH_f7.mgf	45308	4	3223.65	7	>sp|P35564|CALX_MOUSE Calnexin OS=Mus musculus GN=Canx PE=1 SV=1	2.26e-30	8.47e-41	>sp|P35564|CALX_MOUSE Calnexin OS=Mus musculus GN=Canx PE=1 SV=1	1.77e-53	1.06e-71	1	FALSE	0	0	1	1	-	-	-	P35564	P35564	TRUE	LNKPFLFDTK	LLSKTAELSLDQFHDK	CANX	CANX	138	171									P35564;P35564
1	F1_Agilent6_20161222_FL_syn_CB_micro_HPH_f11.mgf	13526	4	2039.01	6	>sp|Q60865|CAPR1_MOUSE Caprin-1 OS=Mus musculus GN=Caprin1 PE=1 SV=2	1.26e-14	3.79e-22	>sp|Q60865|CAPR1_MOUSE Caprin-1 OS=Mus musculus GN=Caprin1 PE=1 SV=2	7.39e-46	1.07e-53	1	FALSE	0	0	1	1	-	-	-	Q60865	Q60865	TRUE	NLEKKK	GKLDDYQER	CAPRIN1	CAPRIN1	68	72									Q60865;Q60865
1	F1_Agilent6_20161222_FL_syn_CB_micro_HPH_f10.mgf	36227	4	2951.35	2	>sp|Q3UU96|MRCKA_MOUSE Serine/threonine-protein kinase MRCK alpha OS=Mus musculus GN=Cdc42bpa PE=1 SV=2	0.00691053	5.92e-11	>sp|Q3UU96|MRCKA_MOUSE Serine/threonine-protein kinase MRCK alpha OS=Mus musculus GN=Cdc42bpa PE=1 SV=2	3.3e-50	1.03e-61	2	FALSE	0	0	1	1	-	-	-	Q3UU96	Q3UU96	TRUE	ELKDAHCQR	KLAMQEFMEINER	CDC42BPA	CDC42BPA	566	573									Q3UU96;Q3UU96
1	F1_Agilent6_20161222_FL_syn_CB_micro_HPH_f3.mgf	35046	5	4242.87	5	>sp|Q91WS0|CISD1_MOUSE CDGSH iron-sulfur domain-containing protein 1 OS=Mus musculus GN=Cisd1 PE=1 SV=1	1.15e-33	2.46e-53	>sp|Q91WS0|CISD1_MOUSE CDGSH iron-sulfur domain-containing protein 1 OS=Mus musculus GN=Cisd1 PE=1 SV=1	2.84e-46	3.39e-74	1	FALSE	0	0	1	1	-	-	-	Q91WS0	Q91WS0	TRUE	DNPKVVHAFDMEDLGDK	VVHAFDMEDLGDKAVYCR	CISD1	CISD1	55	68									Q91WS0;Q91WS0
1	F1_Agilent6_20161222_FL_syn_CB_micro_HPH_f12.mgf	41336	5	3600.63	7	>sp|Q91WS0|CISD1_MOUSE CDGSH iron-sulfur domain-containing protein 1 OS=Mus musculus GN=Cisd1 PE=1 SV=1	2.07e-13	3.59e-28	>sp|Q91WS0|CISD1_MOUSE CDGSH iron-sulfur domain-containing protein 1 OS=Mus musculus GN=Cisd1 PE=1 SV=1	1.01e-53	1.53e-74	1	FALSE	0	0	1	1	-	-	-	Q91WS0	Q91WS0	TRUE	VVHAFDMEDLGDKAVYCR	KFPFCDGAHIK	CISD1	CISD1	68	79									Q91WS0;Q91WS0
1	F1_Agilent6_20161222_FL_syn_CB_micro_HPH_f12.mgf	15133	4	2377.2	6	>sp|Q8BMK4|CKAP4_MOUSE Cytoskeleton-associated protein 4 OS=Mus musculus GN=Ckap4 PE=1 SV=2	5.23e-14	5.23e-14	>sp|Q8BMK4|CKAP4_MOUSE Cytoskeleton-associated protein 4 OS=Mus musculus GN=Ckap4 PE=1 SV=2	6.69e-37	2.8e-54	2	FALSE	0	0	1	1	-	-	-	Q8BMK4	Q8BMK4	TRUE	RSQKEINEVK	EINEVKMK	CKAP4	CKAP4	243	249									Q8BMK4;Q8BMK4
1	F1_Agilent6_20161222_FL_syn_CB_micro_HPH_f10.mgf	35014	4	3005.48	2	>sp|Q8BMK4|CKAP4_MOUSE Cytoskeleton-associated protein 4 OS=Mus musculus GN=Ckap4 PE=1 SV=2	1.47e-06	7.19e-25	>sp|Q8BMK4|CKAP4_MOUSE Cytoskeleton-associated protein 4 OS=Mus musculus GN=Ckap4 PE=1 SV=2	1.47e-06	7.19e-25	1	FALSE	0	0	1	1	-	-	-	Q8BMK4	Q8BMK4	TRUE	DLSDGIHVVKDAR	DLSDGIHVVKDAR	CKAP4	CKAP4	202	202									Q8BMK4;Q8BMK4
1	F1_Agilent6_20161222_FL_syn_CB_micro_HPH_f5.mgf	48398	4	3327.54	3	>sp|O08585|CLCA_MOUSE Clathrin light chain A OS=Mus musculus GN=Clta PE=1 SV=2	1	4.31e-12	>sp|Q68FD5|CLH1_MOUSE Clathrin heavy chain 1 OS=Mus musculus GN=Cltc PE=1 SV=3	5.72e-22	5.72e-22	2	FALSE	0	0	1	1	-	-	-	O08585	Q68FD5	FALSE	LCDFNPKSSK	MYDAAKLLYNNVSNFGR	CLTA	CLTC	210	1215			inweb evidence:'experimental interaction detection' score_combined:0.466 confidence:medium	medium	bioGRID interaction_id:1260122 PMID:26344197 assay:'Co-fractionation' throughput:'High Throughput' score:1 confidence:low ## bioGRID interaction_id:1443829 PMID:26496610 assay:'Affinity Capture-MS' throughput:'High Throughput' score:-1 confidence:low	low	StringDB score_experiment:903 score_combined:996 confidence:high	high	O08585;Q68FD5
1	F1_Agilent6_20161222_FL_syn_CB_micro_HPH_f8.mgf	8154	4	1599.82	2	>sp|P13595|NCAM1_MOUSE Neural cell adhesion molecule 1 OS=Mus musculus GN=Ncam1 PE=1 SV=3	3.64e-20	3.32e-26	>sp|P12960|CNTN1_MOUSE Contactin-1 OS=Mus musculus GN=Cntn1 PE=1 SV=1	4.84e-09	6.7e-17	1	FALSE	0	0	1	1	-	-	-	P12960	P13595	FALSE	DKHQAR	VFAKPK	CNTN1	NCAM1	320	308	Ig-like C2-type 3								P12960;P13595
1	F1_Agilent6_20161222_FL_syn_CB_micro_HPH_f1.mgf	13823	4	2164.09	3	>sp|P12960|CNTN1_MOUSE Contactin-1 OS=Mus musculus GN=Cntn1 PE=1 SV=1	1.07e-10	6.22e-17	>sp|P12960|CNTN1_MOUSE Contactin-1 OS=Mus musculus GN=Cntn1 PE=1 SV=1	1.18e-48	1.18e-48	1	FALSE	0	0	1	1	-	-	-	P12960	P12960	TRUE	KVTVTNPDTGR	VKAFNNK	CNTN1	CNTN1	758	787	Fibronectin type-III 2	Fibronectin type-III 2							P12960;P12960
1	F1_Agilent6_20161222_FL_syn_CB_micro_HPH_f9.mgf	29068	4	1940.97	2	>sp|Q3U1J4|DDB1_MOUSE DNA damage-binding protein 1 OS=Mus musculus GN=Ddb1 PE=1 SV=2	3.23e-17	3.23e-17	>sp|Q3U1J4|DDB1_MOUSE DNA damage-binding protein 1 OS=Mus musculus GN=Ddb1 PE=1 SV=2	6.85e-39	6.85e-39	1	FALSE	0	0	1	1	-	-	-	Q3U1J4	Q3U1J4	TRUE	ELKAFNIR	EKEFNK	DDB1	DDB1	153	200									Q3U1J4;Q3U1J4
1	F1_Agilent6_20161222_FL_syn_CB_micro_SCX_f16.mgf	19903	5	3674.86	2	>sp|Q91VR5|DDX1_MOUSE ATP-dependent RNA helicase DDX1 OS=Mus musculus GN=Ddx1 PE=1 SV=1	0.0358313	6.47e-11	>sp|Q91VR5|DDX1_MOUSE ATP-dependent RNA helicase DDX1 OS=Mus musculus GN=Ddx1 PE=1 SV=1	1	1.31e-16	2	FALSE	0	0	1	1	-	-	-	Q91VR5	Q91VR5	TRUE	APDNYIVKSQHTGNAQVSQTK	TTIKTGASVLNK	DDX1	DDX1	268	82	Helicase ATP-binding	Helicase ATP-binding;B30							Q91VR5;Q91VR5
1	F1_Agilent6_20161222_FL_syn_CB_micro_HPH_f11.mgf	40015	4	3172.54	13	>sp|Q91VR5|DDX1_MOUSE ATP-dependent RNA helicase DDX1 OS=Mus musculus GN=Ddx1 PE=1 SV=1	1	2.7e-10	>sp|Q91VR5|DDX1_MOUSE ATP-dependent RNA helicase DDX1 OS=Mus musculus GN=Ddx1 PE=1 SV=1	4.6e-20	4.97e-35	2	FALSE	0	0	1	1	-	-	-	Q91VR5	Q91VR5	TRUE	EVKEWHGCR	NQALFPACVLKNAELK	DDX1	DDX1	117	234	Helicase ATP-binding;B30	Helicase ATP-binding;B30							Q91VR5;Q91VR5
1	F1_Agilent6_20161222_FL_syn_CB_micro_SCX_f10.mgf	44089	4	3055.56	4	>sp|P39053|DYN1_MOUSE Dynamin-1 OS=Mus musculus GN=Dnm1 PE=1 SV=2	6.21e-19	1.2e-30	>sp|P39053|DYN1_MOUSE Dynamin-1 OS=Mus musculus GN=Dnm1 PE=1 SV=2	1.04e-25	5.1e-41	1	FALSE	0	0	1	1	-	-	-	P39053	P39053	TRUE	GWLTINNIGIMKGGSK	KYMLSVDNLK	DNM1	DNM1	535	562	PH	PH							P39053;P39053
1	F1_Agilent6_20161222_FL_syn_CB_micro_HPH_f4.mgf	15168	4	2209.14	2	>sp|P62631|EF1A2_MOUSE Elongation factor 1-alpha 2 OS=Mus musculus GN=Eef1a2 PE=1 SV=1	4.45e-35	4.45e-35	>sp|P62631|EF1A2_MOUSE Elongation factor 1-alpha 2 OS=Mus musculus GN=Eef1a2 PE=1 SV=1	5.42e-22	2.44e-34	1	FALSE	0	0	1	1	-	-	-	P62631	P62631	TRUE	EVSAYIKK	SGKKLEDNPK	EEF1A2	EEF1A2	179	385	tr-type G								P62631;P62631
1	F1_Agilent6_20161222_FL_syn_CB_micro_SCX_f14.mgf	27962	4	2204.04	3	>sp|P58252|EF2_MOUSE Elongation factor 2 OS=Mus musculus GN=Eef2 PE=1 SV=2	1.12e-08	1.02e-14	>sp|P58252|EF2_MOUSE Elongation factor 2 OS=Mus musculus GN=Eef2 PE=1 SV=2	8.03e-16	1.19e-28	1	FALSE	0	0	1	1	-	-	-	P58252	P58252	TRUE	KLWGDR	YFDPANGKFSK	EEF2	EEF2	259	272	tr-type G	tr-type G							P58252;P58252
1	F1_Agilent6_20161222_FL_syn_CB_micro_HPH_f2.mgf	25766	4	2365.15	2	>sp|P58252|EF2_MOUSE Elongation factor 2 OS=Mus musculus GN=Eef2 PE=1 SV=2	1.07e-14	1.07e-14	>sp|P58252|EF2_MOUSE Elongation factor 2 OS=Mus musculus GN=Eef2 PE=1 SV=2	3.71e-53	1.53e-72	1	FALSE	0	0	1	1	-	-	-	P58252	P58252	TRUE	FAAKGEGQLSAAER	KLWGDR	EEF2	EEF2	239	259	tr-type G	tr-type G							P58252;P58252
1	F1_Agilent6_20161222_FL_syn_CB_micro_HPH_f10.mgf	9070	4	1974	2	>sp|Q6NZJ6|IF4G1_MOUSE Eukaryotic translation initiation factor 4 gamma 1 OS=Mus musculus GN=Eif4g1 PE=1 SV=1	3.2e-08	1.99e-16	>sp|Q6NZJ6|IF4G1_MOUSE Eukaryotic translation initiation factor 4 gamma 1 OS=Mus musculus GN=Eif4g1 PE=1 SV=1	1.38e-44	1.79e-53	1	FALSE	0	0	1	1	-	-	-	Q6NZJ6	Q6NZJ6	TRUE	KAASLTEDR	GRDPVKR	EIF4G1	EIF4G1	1208	1222									Q6NZJ6;Q6NZJ6
1	F1_Agilent6_20161222_FL_syn_CB_micro_HPH_f12.mgf	31374	4	2502.25	6	>sp|P17182|ENOA_MOUSE Alpha-enolase OS=Mus musculus GN=Eno1 PE=1 SV=3	9.06e-13	2.72e-19	>sp|P17182|ENOA_MOUSE Alpha-enolase OS=Mus musculus GN=Eno1 PE=1 SV=3	2.75e-46	3.87e-68	1	FALSE	0	0	1	1	-	-	-	P17182	P17182	TRUE	IGAEVYHNLKNVIK	DNDKTR	ENO1	ENO1	193	54									P17182;P17182
1	F1_Agilent6_20161222_FL_syn_CB_micro_HPH_f10.mgf	31187	5	3938.93	4	>sp|Q9WV92|E41L3_MOUSE Band 4.1-like protein 3 OS=Mus musculus GN=Epb41l3 PE=1 SV=1	1.64e-11	1.59e-25	>sp|Q9WV92|E41L3_MOUSE Band 4.1-like protein 3 OS=Mus musculus GN=Epb41l3 PE=1 SV=1	1.44e-26	1.44e-26	1	FALSE	0	0	1	1	-	-	-	Q9WV92	Q9WV92	TRUE	QQPALEQFPEAAAHSTPVKR	EIGDKDRDFAAAAAK	EPB41L3	EPB41L3	67	73									Q9WV92;Q9WV92
1	F1_Agilent6_20161222_FL_syn_CB_micro_HPH_f5.mgf	49022	4	3209.66	4	>sp|Q8BFZ9|ERLN2_MOUSE Erlin-2 OS=Mus musculus GN=Erlin2 PE=1 SV=1	2.1e-13	4.05e-25	>sp|Q8BFZ9|ERLN2_MOUSE Erlin-2 OS=Mus musculus GN=Erlin2 PE=1 SV=1	2.1e-13	4.05e-25	1	FALSE	0	0	1	1	-	-	-	Q8BFZ9	Q8BFZ9	TRUE	LTPEYLQLMKYK	LTPEYLQLMKYK	ERLIN2	ERLIN2	285	285									Q8BFZ9;Q8BFZ9
1	F1_Agilent6_20161222_FL_syn_CB_micro_SCX_f11.mgf	16582	4	2014.13	2	>sp|Q62446|FKBP3_MOUSE Peptidyl-prolyl cis-trans isomerase FKBP3 OS=Mus musculus GN=Fkbp3 PE=1 SV=2	1	1.76e-16	>sp|Q62446|FKBP3_MOUSE Peptidyl-prolyl cis-trans isomerase FKBP3 OS=Mus musculus GN=Fkbp3 PE=1 SV=2	1	2.82e-12	2	FALSE	0	0	1	1	-	-	-	Q62446	Q62446	TRUE	VGVGKVIR	VSEQVKNVK	FKBP3	FKBP3	170	86	PPIase FKBP-type								Q62446;Q62446
1	F1_Agilent6_20161222_FL_syn_CB_micro_HPH_f8.mgf	7107	4	2043.03	3	>sp|Q62446|FKBP3_MOUSE Peptidyl-prolyl cis-trans isomerase FKBP3 OS=Mus musculus GN=Fkbp3 PE=1 SV=2	1.06e-15	7.43e-25	>sp|Q62446|FKBP3_MOUSE Peptidyl-prolyl cis-trans isomerase FKBP3 OS=Mus musculus GN=Fkbp3 PE=1 SV=2	1.19e-20	2.06e-35	1	FALSE	0	0	1	1	-	-	-	Q62446	Q62446	TRUE	KGQPDAK	NVKLSDDKPK	FKBP3	FKBP3	201	89	PPIase FKBP-type								Q62446;Q62446
1	F1_Agilent6_20161222_FL_syn_CB_micro_HPH_f7.mgf	20609	4	2705.39	5	>sp|Q62446|FKBP3_MOUSE Peptidyl-prolyl cis-trans isomerase FKBP3 OS=Mus musculus GN=Fkbp3 PE=1 SV=2	6.34e-21	3.07e-37	>sp|Q62446|FKBP3_MOUSE Peptidyl-prolyl cis-trans isomerase FKBP3 OS=Mus musculus GN=Fkbp3 PE=1 SV=2	1.21e-39	1.59e-51	1	FALSE	0	0	1	1	-	-	-	Q62446	Q62446	TRUE	GTETISKVSEQVK	NVKLSDDKPK	FKBP3	FKBP3	80	89									Q62446;Q62446
1	F1_Agilent6_20161222_FL_syn_CB_micro_HPH_f2.mgf	32095	4	3377.61	2	>sp|Q62446|FKBP3_MOUSE Peptidyl-prolyl cis-trans isomerase FKBP3 OS=Mus musculus GN=Fkbp3 PE=1 SV=2	8.22e-34	8.97e-53	>sp|Q62446|FKBP3_MOUSE Peptidyl-prolyl cis-trans isomerase FKBP3 OS=Mus musculus GN=Fkbp3 PE=1 SV=2	7.87e-09	1.04e-25	1	FALSE	0	0	1	1	-	-	-	Q62446	Q62446	TRUE	ARLEIEPEWAYGKK	DSKSEETLDEGPPK	FKBP3	FKBP3	200	99	PPIase FKBP-type								Q62446;Q62446
1	F1_Agilent6_20161222_FL_syn_CB_micro_HPH_f12.mgf	11607	4	1989.01	3	>sp|Q62446|FKBP3_MOUSE Peptidyl-prolyl cis-trans isomerase FKBP3 OS=Mus musculus GN=Fkbp3 PE=1 SV=2	5.7e-29	5.7e-29	>sp|Q62446|FKBP3_MOUSE Peptidyl-prolyl cis-trans isomerase FKBP3 OS=Mus musculus GN=Fkbp3 PE=1 SV=2	1.49e-47	8.01e-60	1	FALSE	0	0	1	1	-	-	-	Q62446	Q62446	TRUE	VSEQVKNVK	LSDDKPK	FKBP3	FKBP3	86	94									Q62446;Q62446
1	F1_Agilent6_20161222_FL_syn_CB_micro_HPH_f11.mgf	7321	4	1929.99	3	>sp|Q62446|FKBP3_MOUSE Peptidyl-prolyl cis-trans isomerase FKBP3 OS=Mus musculus GN=Fkbp3 PE=1 SV=2	1.42e-15	1.5e-23	>sp|Q62446|FKBP3_MOUSE Peptidyl-prolyl cis-trans isomerase FKBP3 OS=Mus musculus GN=Fkbp3 PE=1 SV=2	1.11e-32	6.22e-43	1	FALSE	0	0	1	1	-	-	-	Q62446	Q62446	TRUE	KGQPDAK	VSEQVKNVK	FKBP3	FKBP3	201	86	PPIase FKBP-type								Q62446;Q62446
1	F1_Agilent6_20161222_FL_syn_CB_micro_HPH_f10.mgf	8647	4	2319.16	3	>sp|Q62446|FKBP3_MOUSE Peptidyl-prolyl cis-trans isomerase FKBP3 OS=Mus musculus GN=Fkbp3 PE=1 SV=2	2.86e-07	9.5e-16	>sp|Q62446|FKBP3_MOUSE Peptidyl-prolyl cis-trans isomerase FKBP3 OS=Mus musculus GN=Fkbp3 PE=1 SV=2	4.46e-09	1.13e-20	1	FALSE	0	0	1	1	-	-	-	Q62446	Q62446	TRUE	VSEQVKNVK	LSDDKPKDSK	FKBP3	FKBP3	86	96									Q62446;Q62446
1	F1_Agilent6_20161222_FL_syn_CB_micro_HPH_f9.mgf	26538	5	2895.42	2	>sp|Q60634|FLOT2_MOUSE Flotillin-2 OS=Mus musculus GN=Flot2 PE=1 SV=2	3.68e-23	2.45e-30	>sp|O08917|FLOT1_MOUSE Flotillin-1 OS=Mus musculus GN=Flot1 PE=1 SV=1	6.79e-50	1.42e-82	1	FALSE	0	0	1	1	-	-	-	O08917	Q60634	FALSE	AKQEKVSAQCLSEIEMAK	IADSKR	FLOT1	FLOT2	195	216			inweb evidence:'experimental interaction detection' score_combined:0.642 confidence:medium	medium	bioGRID interaction_id:745029 PMID:22939629 assay:'Co-fractionation' throughput:'High Throughput' score:0.807 confidence:low ## bioGRID interaction_id:1459799 PMID:26496610 assay:'Affinity Capture-MS' throughput:'High Throughput' score:-1 confidence:low ## bioGRID interaction_id:1464975 PMID:26496610 assay:'Affinity Capture-MS' throughput:'High Throughput' score:-1 confidence:low	low	StringDB score_experiment:167 score_combined:933 confidence:high	high	O08917;Q60634
1	F1_Agilent6_20161222_FL_syn_CB_micro_HPH_f10.mgf	19056	4	2139.02	2	>sp|P23242|CXA1_MOUSE Gap junction alpha-1 protein OS=Mus musculus GN=Gja1 PE=1 SV=2	2.72e-16	3.77e-24	>sp|P23242|CXA1_MOUSE Gap junction alpha-1 protein OS=Mus musculus GN=Gja1 PE=1 SV=2	5.23e-26	1.64e-37	1	FALSE	0	0	1	1	-	-	-	P23242	P23242	TRUE	KEEELK	FKYGIEEHGK	GJA1	GJA1	109	136									P23242;P23242
1	F1_Agilent6_20161222_FL_syn_CB_micro_HPH_f9.mgf	42729	5	3691.82	21	>sp|P26443|DHE3_MOUSE Glutamate dehydrogenase 1, mitochondrial OS=Mus musculus GN=Glud1 PE=1 SV=1	2.11e-50	2.57e-64	>sp|P26443|DHE3_MOUSE Glutamate dehydrogenase 1, mitochondrial OS=Mus musculus GN=Glud1 PE=1 SV=1	1.41e-52	1.28e-64	1	FALSE	0	0	1	1	-	-	-	P26443	P26443	TRUE	INPKNYTDNELEK	ELEDFKLQHGSILGFPK	GLUD1	GLUD1	191	352									P26443;P26443
1	F1_Agilent6_20161222_FL_syn_CB_micro_HPH_f11.mgf	12977	4	1955.98	2	>sp|Q8VD04|GRAP1_MOUSE GRIP1-associated protein 1 OS=Mus musculus GN=Gripap1 PE=1 SV=1	6.97e-20	1.02e-26	>sp|Q8VD04|GRAP1_MOUSE GRIP1-associated protein 1 OS=Mus musculus GN=Gripap1 PE=1 SV=1	8.18e-23	1.35e-31	1	FALSE	0	0	1	1	-	-	-	Q8VD04	Q8VD04	TRUE	LSEKLK	KKQESFCR	GRIPAP1	GRIPAP1	230	234									Q8VD04;Q8VD04
1	F1_Agilent6_20161222_FL_syn_CB_micro_HPH_f4.mgf	42229	4	2799.35	5	>sp|P10649|GSTM1_MOUSE Glutathione S-transferase Mu 1 OS=Mus musculus GN=Gstm1 PE=1 SV=2	6.73e-13	3.29e-20	>sp|P10649|GSTM1_MOUSE Glutathione S-transferase Mu 1 OS=Mus musculus GN=Gstm1 PE=1 SV=2	2.86e-52	3.68e-69	1	FALSE	0	0	1	1	-	-	-	P10649	P10649	TRUE	QKPEFLK	MFEPKCLDAFPNLR	GSTM1	GSTM1	124	173	GST C-terminal	GST C-terminal							P10649;P10649
1	F1_Agilent6_20161222_FL_syn_CB_micro_HPH_f3.mgf	22553	4	2287.2	2	>sp|Q8VDJ3|VIGLN_MOUSE Vigilin OS=Mus musculus GN=Hdlbp PE=1 SV=1	8.25e-24	8.25e-24	>sp|Q8VDJ3|VIGLN_MOUSE Vigilin OS=Mus musculus GN=Hdlbp PE=1 SV=1	3.51e-54	1.95e-71	1	FALSE	0	0	1	1	-	-	-	Q8VDJ3	Q8VDJ3	TRUE	FIIGKK	IEGDPQGVQQAKR	HDLBP	HDLBP	382	494	KH 4	KH 5							Q8VDJ3;Q8VDJ3
1	F1_Agilent6_20161222_FL_syn_CB_micro_HPH_f10.mgf	23406	4	2230.08	3	>sp|Q8VDJ3|VIGLN_MOUSE Vigilin OS=Mus musculus GN=Hdlbp PE=1 SV=1	6.07e-13	9.71e-21	>sp|Q8VDJ3|VIGLN_MOUSE Vigilin OS=Mus musculus GN=Hdlbp PE=1 SV=1	2.67e-43	1.99e-53	1	FALSE	0	0	1	1	-	-	-	Q8VDJ3	Q8VDJ3	TRUE	TKDLIIEQR	CTKYMQK	HDLBP	HDLBP	510	568	KH 6	KH 6							Q8VDJ3;Q8VDJ3
1	F1_Agilent6_20161222_FL_syn_CB_micro_HPH_f10.mgf	29663	4	2983.57	7	>sp|Q8VDJ3|VIGLN_MOUSE Vigilin OS=Mus musculus GN=Hdlbp PE=1 SV=1	2.12e-42	9.12e-54	>sp|Q8VDJ3|VIGLN_MOUSE Vigilin OS=Mus musculus GN=Hdlbp PE=1 SV=1	2.73e-12	3.27e-32	1	FALSE	0	0	1	1	-	-	-	Q8VDJ3	Q8VDJ3	TRUE	TKDLIIEQR	SDIVQLRGPKNEVEK	HDLBP	HDLBP	510	560	KH 6	KH 6							Q8VDJ3;Q8VDJ3
1	F1_Agilent6_20161222_FL_syn_CB_micro_HPH_f8.mgf	19652	5	2119.15	3	>sp|Q8VEK3|HNRPU_MOUSE Heterogeneous nuclear ribonucleoprotein U OS=Mus musculus GN=Hnrnpu PE=1 SV=1	7.44e-24	7.44e-24	>sp|Q8VEK3|HNRPU_MOUSE Heterogeneous nuclear ribonucleoprotein U OS=Mus musculus GN=Hnrnpu PE=1 SV=1	1.45e-30	2.77e-40	1	FALSE	0	0	1	1	-	-	-	Q8VEK3	Q8VEK3	TRUE	VSELKEELKK	LSDKGLK	HNRNPU	HNRNPU	21	28	SAP	SAP							Q8VEK3;Q8VEK3
1	F1_Agilent6_20161222_FL_syn_CB_micro_HPH_f4.mgf	21814	4	2197.12	6	>sp|Q8VEK3|HNRPU_MOUSE Heterogeneous nuclear ribonucleoprotein U OS=Mus musculus GN=Hnrnpu PE=1 SV=1	5.21e-27	4.91e-36	>sp|Q8VEK3|HNRPU_MOUSE Heterogeneous nuclear ribonucleoprotein U OS=Mus musculus GN=Hnrnpu PE=1 SV=1	8.46e-46	3.41e-59	1	FALSE	0	0	1	1	-	-	-	Q8VEK3	Q8VEK3	TRUE	KAEVEGK	DLPEHAVLKMK	HNRNPU	HNRNPU	596	611									Q8VEK3;Q8VEK3
1	F1_Agilent6_20161222_FL_syn_CB_micro_HPH_f12.mgf	13700	4	1580.86	2	>sp|Q8BUK6|HOOK3_MOUSE Protein Hook homolog 3 OS=Mus musculus GN=Hook3 PE=1 SV=2	8.77e-23	1.28e-29	>sp|Q8BUK6|HOOK3_MOUSE Protein Hook homolog 3 OS=Mus musculus GN=Hook3 PE=1 SV=2	2.29e-18	2.29e-18	1	FALSE	0	0	1	1	-	-	-	Q8BUK6	Q8BUK6	TRUE	YLEKAK	AKSVIR	HOOK3	HOOK3	610	612									Q8BUK6;Q8BUK6
1	F1_Agilent6_20161222_FL_syn_CB_micro_SCX_f10.mgf	51061	4	2526.34	2	>sp|P52760|UK114_MOUSE Ribonuclease UK114 OS=Mus musculus GN=Hrsp12 PE=1 SV=3	6.53e-11	6.53e-11	>sp|Q9EPU5|TNR21_MOUSE Tumor necrosis factor receptor superfamily member 21 OS=Mus musculus GN=Tnfrsf21 PE=1 SV=2	5.97e-12	5.97e-12	2	FALSE	0	0	1	1	-	-	-	P52760	Q9EPU5	FALSE	SSIIRK	GPRQDPSAIVEKAGLK	RIDA	TNFRSF21	2	391									P52760;Q9EPU5
1	F1_Agilent6_20161222_FL_syn_CB_micro_SCX_f10.mgf	26674	4	3297.57	2	>sp|P08113|ENPL_MOUSE Endoplasmin OS=Mus musculus GN=Hsp90b1 PE=1 SV=2	2.35e-21	2.37e-29	>sp|P08113|ENPL_MOUSE Endoplasmin OS=Mus musculus GN=Hsp90b1 PE=1 SV=2	6.34e-53	7.51e-75	1	FALSE	0	0	1	1	-	-	-	P08113	P08113	TRUE	AQAYQTGKDISTNYYASQK	KTFEINPR	HSP90B1	HSP90B1	671	683									P08113;P08113
1	F1_Agilent6_20161222_FL_syn_CB_micro_HPH_f11.mgf	22206	4	2846.42	2	>sp|P08113|ENPL_MOUSE Endoplasmin OS=Mus musculus GN=Hsp90b1 PE=1 SV=2	7.87e-24	3.21e-39	>sp|P08113|ENPL_MOUSE Endoplasmin OS=Mus musculus GN=Hsp90b1 PE=1 SV=2	2.41e-12	6.84e-26	1	FALSE	0	0	1	1	-	-	-	P08113	P08113	TRUE	DKIEKAVVSQR	DISTNYYASQKK	HSP90B1	HSP90B1	633	682									P08113;P08113
1	F1_Agilent6_20161222_FL_syn_CB_micro_HPH_f10.mgf	20347	4	2717.36	2	>sp|Q9JKR6|HYOU1_MOUSE Hypoxia up-regulated protein 1 OS=Mus musculus GN=Hyou1 PE=1 SV=1	2.32e-06	5.54e-17	>sp|Q9JKR6|HYOU1_MOUSE Hypoxia up-regulated protein 1 OS=Mus musculus GN=Hyou1 PE=1 SV=1	1.98e-58	2.35e-74	1	FALSE	0	0	1	1	-	-	-	Q9JKR6	Q9JKR6	TRUE	DLEKQEREK	TPVTVTLKENER	HYOU1	HYOU1	733	75									Q9JKR6;Q9JKR6
1	F1_Agilent6_20161222_FL_syn_CB_micro_HPH_f8.mgf	18205	4	2791.33	2	>sp|Q3U0V1|FUBP2_MOUSE Far upstream element-binding protein 2 OS=Mus musculus GN=Khsrp PE=1 SV=2	3.96e-17	9.61e-29	>sp|Q3U0V1|FUBP2_MOUSE Far upstream element-binding protein 2 OS=Mus musculus GN=Khsrp PE=1 SV=2	5.4e-16	7.58e-30	1	FALSE	0	0	1	1	-	-	-	Q3U0V1	Q3U0V1	TRUE	RQLEDGDQPDSKK	KDAFADAVQR	KHSRP	KHSRP	122	72									Q3U0V1;Q3U0V1
1	F1_Agilent6_20161222_FL_syn_CB_micro_SCX_f10.mgf	46633	4	3090.57	2	>sp|Q61595|KTN1_MOUSE Kinectin OS=Mus musculus GN=Ktn1 PE=1 SV=1	0.00109508	2.31e-15	>sp|Q61595|KTN1_MOUSE Kinectin OS=Mus musculus GN=Ktn1 PE=1 SV=1	5.29e-32	1.94e-45	1	FALSE	0	0	1	1	-	-	-	Q61595	Q61595	TRUE	SVLAETEGILQKLQR	SVEQEESKWK	KTN1	KTN1	1128	1139									Q61595;Q61595
1	F1_Agilent6_20161222_FL_syn_CB_micro_HPH_f9.mgf	31975	4	3868.8	2	>sp|P55302|AMRP_MOUSE Alpha-2-macroglobulin receptor-associated protein OS=Mus musculus GN=Lrpap1 PE=1 SV=1	0.000557811	4.58e-16	>sp|P55302|AMRP_MOUSE Alpha-2-macroglobulin receptor-associated protein OS=Mus musculus GN=Lrpap1 PE=1 SV=1	7.09e-08	3.46e-23	1	FALSE	0	0	1	1	-	-	-	P55302	P55302	TRUE	KDAQMVHSNALNEDTQDELGDPR	LNQLWEKAK	LRPAP1	LRPAP1	131	68									P55302;P55302
1	F1_Agilent6_20161222_FL_syn_CB_micro_HPH_f12.mgf	20300	4	2465.1	7	>sp|Q91WK0|LRRF2_MOUSE Leucine-rich repeat flightless-interacting protein 2 OS=Mus musculus GN=Lrrfip2 PE=1 SV=1	2.18e-11	2.18e-11	>sp|P42669|PURA_MOUSE Transcriptional activator protein Pur-alpha OS=Mus musculus GN=Pura PE=1 SV=1	2.72e-47	1.09e-61	2	FALSE	0	0	1	1	-	-	-	Q91WK0	P42669	FALSE	KLAGEK	FGHTFCKYSEEMK	LRRFIP2	PURA	266	272									P42669;Q91WK0
1	F1_Agilent6_20161222_FL_syn_CB_micro_SCX_f22.mgf	14175	4	2195.1	4	>sp|Q9CXI5|MANF_MOUSE Mesencephalic astrocyte-derived neurotrophic factor OS=Mus musculus GN=Manf PE=1 SV=1	1.76e-16	4.11e-24	>sp|Q9CXI5|MANF_MOUSE Mesencephalic astrocyte-derived neurotrophic factor OS=Mus musculus GN=Manf PE=1 SV=1	1.72e-14	1.35e-25	1	FALSE	0	0	1	1	-	-	-	Q9CXI5	Q9CXI5	TRUE	ICEKLK	KKDSQICELK	MANF	MANF	105	109									Q9CXI5;Q9CXI5
1	F1_Agilent6_20161222_FL_syn_CB_micro_HPH_f4.mgf	10154	5	3333.53	4	>sp|Q9QYR6|MAP1A_MOUSE Microtubule-associated protein 1A OS=Mus musculus GN=Map1a PE=1 SV=2	4.2e-16	1.77e-22	>sp|Q9QYR6|MAP1A_MOUSE Microtubule-associated protein 1A OS=Mus musculus GN=Map1a PE=1 SV=2	2.74e-29	1.39e-49	1	FALSE	0	0	1	1	-	-	-	Q9QYR6	Q9QYR6	TRUE	DEALDEENKPGGQQDKTSEQK	GRDLDKK	MAP1A	MAP1A	1391	1402									Q9QYR6;Q9QYR6
1	F1_Agilent6_20161222_FL_syn_CB_micro_HPH_f9.mgf	17329	4	1988	9	>sp|P20357|MTAP2_MOUSE Microtubule-associated protein 2 OS=Mus musculus GN=Map2 PE=1 SV=2	1.79e-19	1.79e-19	>sp|P20357|MTAP2_MOUSE Microtubule-associated protein 2 OS=Mus musculus GN=Map2 PE=1 SV=2	1.91e-51	4.57e-62	1	FALSE	0	0	1	1	-	-	-	P20357	P20357	TRUE	IDSQKLNFR	EHAKAR	MAP2	MAP2	1762	1770									P20357;P20357
1	F1_Agilent6_20161222_FL_syn_CB_micro_HPH_f11.mgf	33237	4	2631.31	3	>sp|P20357|MTAP2_MOUSE Microtubule-associated protein 2 OS=Mus musculus GN=Map2 PE=1 SV=2	5.86e-13	5.1e-20	>sp|P20357|MTAP2_MOUSE Microtubule-associated protein 2 OS=Mus musculus GN=Map2 PE=1 SV=2	1.68e-53	6.91e-73	1	FALSE	0	0	1	1	-	-	-	P20357	P20357	TRUE	SILTEQLETIPKEER	AEKDAR	MAP2	MAP2	1414	1420									P20357;P20357
1	F1_Agilent6_20161222_FL_syn_CB_micro_HPH_f11.mgf	15535	4	2438.23	2	>sp|P27546|MAP4_MOUSE Microtubule-associated protein 4 OS=Mus musculus GN=Map4 PE=1 SV=3	4.01e-28	4.01e-28	>sp|P27546|MAP4_MOUSE Microtubule-associated protein 4 OS=Mus musculus GN=Map4 PE=1 SV=3	4.15e-24	4.98e-42	1	FALSE	0	0	1	1	-	-	-	P27546	P27546	TRUE	VQIVSKK	VSYSHIQSKCGSK	MAP4	MAP4	970	980									P27546;P27546
1	F1_Agilent6_20161222_FL_syn_CB_micro_SCX_f24.mgf	21552	5	2838.5	3	>sp|Q7TSJ2|MAP6_MOUSE Microtubule-associated protein 6 OS=Mus musculus GN=Map6 PE=1 SV=2	0.0215912	2.69e-10	>sp|Q7TSJ2|MAP6_MOUSE Microtubule-associated protein 6 OS=Mus musculus GN=Map6 PE=1 SV=2	0.0279865	5.3e-14	2	FALSE	0	0	1	1	-	-	-	Q7TSJ2	Q7TSJ2	TRUE	AWTDIKPVKPIK	AKPQYKPPDDK	MAP6	MAP6	444	449									Q7TSJ2;Q7TSJ2
1	F1_Agilent6_20161222_FL_syn_CB_micro_HPH_f7.mgf	34802	5	3856.94	2	>sp|Q7TSJ2|MAP6_MOUSE Microtubule-associated protein 6 OS=Mus musculus GN=Map6 PE=1 SV=2	3.31e-13	1.3e-33	>sp|Q7TSJ2|MAP6_MOUSE Microtubule-associated protein 6 OS=Mus musculus GN=Map6 PE=1 SV=2	4.12e-54	4.12e-54	1	FALSE	0	0	1	1	-	-	-	Q7TSJ2	Q7TSJ2	TRUE	NQGLAGPELVKDTGTDTTAPR	YLKGHDSVFVAPVK	MAP6	MAP6	772	785									Q7TSJ2;Q7TSJ2
1	F1_Agilent6_20161222_FL_syn_CB_micro_HPH_f11.mgf	43401	5	3606.94	4	>sp|Q7TSJ2|MAP6_MOUSE Microtubule-associated protein 6 OS=Mus musculus GN=Map6 PE=1 SV=2	7.69e-31	4.69e-43	>sp|Q7TSJ2|MAP6_MOUSE Microtubule-associated protein 6 OS=Mus musculus GN=Map6 PE=1 SV=2	7.55e-40	2.58e-55	1	FALSE	0	0	1	1	-	-	-	Q7TSJ2	Q7TSJ2	TRUE	DLGPVAPAPIKVQDHIASELLK	NKDSVPLAPAK	MAP6	MAP6	662	675									Q7TSJ2;Q7TSJ2
1	F1_Agilent6_20161222_FL_syn_CB_micro_HPH_f3.mgf	20813	4	2075.13	2	>sp|P10637|TAU_MOUSE Microtubule-associated protein tau OS=Mus musculus GN=Mapt PE=1 SV=3	2.24e-16	4.1e-23	>sp|P10637|TAU_MOUSE Microtubule-associated protein tau OS=Mus musculus GN=Mapt PE=1 SV=3	1.11e-31	4.91e-42	1	FALSE	0	0	1	1	-	-	-	P10637	P10637	TRUE	SKIGSTENLK	VQIINKK	MAPT	MAPT	551	572									P10637;P10637
1	F1_Agilent6_20161222_FL_syn_CB_micro_HPH_f6.mgf	43505	4	2958.48	4	>sp|Q61879|MYH10_MOUSE Myosin-10 OS=Mus musculus GN=Myh10 PE=1 SV=2	2.96e-09	4.47e-21	>sp|Q61879|MYH10_MOUSE Myosin-10 OS=Mus musculus GN=Myh10 PE=1 SV=2	4.59e-53	1.66e-76	1	FALSE	0	0	1	1	-	-	-	Q61879	Q61879	TRUE	HATALEELSEQLEQAKR	FKANLEK	MYH10	MYH10	1216	1219									Q61879;Q61879
1	F1_Agilent6_20161222_FL_syn_CB_micro_HPH_f11.mgf	23557	4	2692.31	2	>sp|Q61879|MYH10_MOUSE Myosin-10 OS=Mus musculus GN=Myh10 PE=1 SV=2	2.24e-19	1.49e-26	>sp|Q61879|MYH10_MOUSE Myosin-10 OS=Mus musculus GN=Myh10 PE=1 SV=2	2.26e-52	3.55e-72	1	FALSE	0	0	1	1	-	-	-	Q61879	Q61879	TRUE	IAECSSQLAEEEEKAK	NLAKIR	MYH10	MYH10	1021	1027									Q61879;Q61879
1	F1_Agilent6_20161222_FL_syn_CB_micro_HPH_f9.mgf	9394	4	1748.9	4	>sp|O08638|MYH11_MOUSE Myosin-11 OS=Mus musculus GN=Myh11 PE=1 SV=1	1.46e-21	5.47e-30	>sp|O08638|MYH11_MOUSE Myosin-11 OS=Mus musculus GN=Myh11 PE=1 SV=1	3.38e-26	1.64e-34	1	FALSE	0	0	1	1	-	-	-	O08638	O08638	TRUE	AKANLDK	SKQTLEK	MYH11	MYH11	1219	1226									O08638;O08638
1	F1_Agilent6_20161222_FL_syn_CB_micro_HPH_f9.mgf	7346	5	2617.35	2	>sp|Q8VDD5|MYH9_MOUSE Myosin-9 OS=Mus musculus GN=Myh9 PE=1 SV=4	4.67e-09	3.8e-19	>sp|Q8VDD5|MYH9_MOUSE Myosin-9 OS=Mus musculus GN=Myh9 PE=1 SV=4	4.93e-11	6.22e-33	1	FALSE	0	0	1	1	-	-	-	Q8VDD5	Q8VDD5	TRUE	DLQGRDEQSEEKKK	KKQLVR	MYH9	MYH9	1583	1585									Q8VDD5;Q8VDD5
1	F1_Agilent6_20161222_FL_syn_CB_micro_HPH_f6.mgf	37635	4	2351.19	2	>sp|Q8VDD5|MYH9_MOUSE Myosin-9 OS=Mus musculus GN=Myh9 PE=1 SV=4	1.42e-23	3.8e-33	>sp|Q8VDD5|MYH9_MOUSE Myosin-9 OS=Mus musculus GN=Myh9 PE=1 SV=4	1.93e-53	5.79e-68	1	FALSE	0	0	1	1	-	-	-	Q8VDD5	Q8VDD5	TRUE	INKALDK	FVSELWKDVDR	MYH9	MYH9	435	613	Myosin motor	Myosin motor							Q8VDD5;Q8VDD5
1	F1_Agilent6_20161222_FL_syn_CB_micro_HPH_f11.mgf	24378	4	2815.49	2	>sp|Q99104|MYO5A_MOUSE Unconventional myosin-Va OS=Mus musculus GN=Myo5a PE=1 SV=2	1.31e-20	5.31e-34	>sp|Q99104|MYO5A_MOUSE Unconventional myosin-Va OS=Mus musculus GN=Myo5a PE=1 SV=2	1.31e-20	5.31e-34	1	FALSE	0	0	1	1	-	-	-	Q99104	Q99104	TRUE	LLESQLQSQKR	LLESQLQSQKR	MYO5A	MYO5A	1330	1330									Q99104;Q99104
1	F1_Agilent6_20161222_FL_syn_CB_micro_HPH_f11.mgf	47336	4	2902.44	5	>sp|Q99104|MYO5A_MOUSE Unconventional myosin-Va OS=Mus musculus GN=Myo5a PE=1 SV=2	0.000297773	5.19e-17	>sp|Q99104|MYO5A_MOUSE Unconventional myosin-Va OS=Mus musculus GN=Myo5a PE=1 SV=2	1.14e-13	2.92e-28	1	FALSE	0	0	1	1	-	-	-	Q99104	Q99104	TRUE	LGILDLLDEECKMPK	KTVGHQFR	MYO5A	MYO5A	514	633	Myosin motor	Myosin motor							Q99104;Q99104
1	F1_Agilent6_20161222_FL_syn_CB_micro_HPH_f3.mgf	41053	4	3074.44	2	>sp|Q9CQE8|CN166_MOUSE UPF0568 protein C14orf166 homolog OS=Mus musculus PE=1 SV=1	6.34e-21	4.2e-34	>sp|Q9CQE8|CN166_MOUSE UPF0568 protein C14orf166 homolog OS=Mus musculus PE=1 SV=1	9.26e-24	1.5e-38	1	FALSE	0	0	1	1	-	-	-	Q9CQE8	Q9CQE8	TRUE	NIHSSDWPKFFEK	YLKDVNCPFK	RTRAF	RTRAF	58	65									Q9CQE8;Q9CQE8
1	F1_Agilent6_20161222_FL_syn_CB_micro_HPH_f9.mgf	37056	5	4081.08	4	>sp|P13595|NCAM1_MOUSE Neural cell adhesion molecule 1 OS=Mus musculus GN=Ncam1 PE=1 SV=3	1.72e-37	2.21e-57	>sp|P13595|NCAM1_MOUSE Neural cell adhesion molecule 1 OS=Mus musculus GN=Ncam1 PE=1 SV=3	4.06e-35	7.19e-62	1	FALSE	0	0	1	1	-	-	-	P13595	P13595	TRUE	GLGEISAATEFKTQPVREPSAPK	VNLIKQDDGGSPIR	NCAM1	NCAM1	595	624	Fibronectin type-III 1	Fibronectin type-III 2							P13595;P13595
1	F1_Agilent6_20161222_FL_syn_CB_micro_SCX_f10.mgf	41488	4	4503.18	2	>sp|O35136|NCAM2_MOUSE Neural cell adhesion molecule 2 OS=Mus musculus GN=Ncam2 PE=1 SV=1	1	3.43e-15	>sp|O35136|NCAM2_MOUSE Neural cell adhesion molecule 2 OS=Mus musculus GN=Ncam2 PE=1 SV=1	3.14e-22	3.14e-22	1	FALSE	0	0	1	1	-	-	-	O35136	O35136	TRUE	FFTCTAIGEPESIDWYNPQGEKIISTQR	VMLQKEGVR	NCAM2	NCAM2	60	71	Ig-like C2-type 1	Ig-like C2-type 1							O35136;O35136
1	F1_Agilent6_20161222_FL_syn_CB_micro_HPH_f6.mgf	26022	4	2181.03	2	>sp|P19246|NFH_MOUSE Neurofilament heavy polypeptide OS=Mus musculus GN=Nefh PE=1 SV=3	6.07e-14	6.07e-14	>sp|Q9WUD1|CHIP_MOUSE STIP1 homology and U box-containing protein 1 OS=Mus musculus GN=Stub1 PE=1 SV=1	2.57e-26	2.57e-26	2	FALSE	0	0	1	1	-	-	-	P19246	Q9WUD1	FALSE	TEKAEK	MKGKEEKEGGAR	NEFH	STUB1	1062	2									P19246;Q9WUD1
1	F1_Agilent6_20161222_FL_syn_CB_micro_SCX_f10.mgf	39318	4	4486.18	3	>sp|Q810U3|NFASC_MOUSE Neurofascin OS=Mus musculus GN=Nfasc PE=1 SV=1	8.61e-05	6.14e-19	>sp|Q810U3|NFASC_MOUSE Neurofascin OS=Mus musculus GN=Nfasc PE=1 SV=1	1.12e-09	1.12e-09	2	FALSE	0	0	1	1	-	-	-	Q810U3	Q810U3	TRUE	VKAAPYWLDEPK	ANGNPKPTVQWMVNGEPLQSAPPNPNR	NFASC	NFASC	334	365		Ig-like C2-type 4							Q810U3;Q810U3
1	F1_Agilent6_20161222_FL_syn_CB_micro_HPH_f9.mgf	35663	4	2989.49	12	>sp|Q810U3|NFASC_MOUSE Neurofascin OS=Mus musculus GN=Nfasc PE=1 SV=1	2.43e-17	3.61e-24	>sp|Q810U3|NFASC_MOUSE Neurofascin OS=Mus musculus GN=Nfasc PE=1 SV=1	9.96e-51	1.3e-68	1	FALSE	0	0	1	1	-	-	-	Q810U3	Q810U3	TRUE	KEDQGIYTCVATNILGK	VKHDPSLK	NFASC	NFASC	493	546	Ig-like C2-type 5	Ig-like C2-type 6							Q810U3;Q810U3
1	F1_Agilent6_20161222_FL_syn_CB_micro_SCX_f20.mgf	15468	4	2413.23	3	>sp|Q9CS84|NRX1A_MOUSE Neurexin-1 OS=Mus musculus GN=Nrxn1 PE=1 SV=3	0.000107031	5.22e-16	>sp|Q9CS84|NRX1A_MOUSE Neurexin-1 OS=Mus musculus GN=Nrxn1 PE=1 SV=3	3.62e-06	2.27e-17	1	FALSE	0	0	1	1	-	-	-	Q9CS84	Q9CS84	TRUE	SKGKEEYIATFK	LAKQGDPK	NRXN1	NRXN1	277	464		Laminin G-like 2							Q9CS84;Q9CS84
1	F1_Agilent6_20161222_FL_syn_CB_micro_SCX_f10.mgf	43548	4	3037.6	2	>sp|Q63912|OMGP_MOUSE Oligodendrocyte-myelin glycoprotein OS=Mus musculus GN=Omg PE=1 SV=1	1.01e-30	8.81e-44	>sp|Q63912|OMGP_MOUSE Oligodendrocyte-myelin glycoprotein OS=Mus musculus GN=Omg PE=1 SV=1	7.35e-47	5.66e-61	1	FALSE	0	0	1	1	-	-	-	Q63912	Q63912	TRUE	LLDKSDTAYQWNLK	NMLEKVVLIK	OMG	OMG	116	137									Q63912;Q63912
1	F1_Agilent6_20161222_FL_syn_CB_micro_HPH_f10.mgf	31774	4	3503.85	2	>sp|P27773|PDIA3_MOUSE Protein disulfide-isomerase A3 OS=Mus musculus GN=Pdia3 PE=1 SV=2	1.17e-06	6.17e-14	>sp|P27773|PDIA3_MOUSE Protein disulfide-isomerase A3 OS=Mus musculus GN=Pdia3 PE=1 SV=2	0.0134575	4.72e-18	2	FALSE	0	0	1	1	-	-	-	P27773	P27773	TRUE	ELGEKLSKDPNIVIAK	EATNPPIIQEEKPK	PDIA3	PDIA3	422	494	Thioredoxin 2	Thioredoxin 2							P27773;P27773
1	F1_Agilent6_20161222_FL_syn_CB_micro_HPH_f9.mgf	30304	5	3505.68	20	>sp|P24369|PPIB_MOUSE Peptidyl-prolyl cis-trans isomerase B OS=Mus musculus GN=Ppib PE=1 SV=2	9.81e-36	8.9e-48	>sp|P24369|PPIB_MOUSE Peptidyl-prolyl cis-trans isomerase B OS=Mus musculus GN=Ppib PE=1 SV=2	1.05e-51	1.85e-73	1	FALSE	0	0	1	1	-	-	-	P24369	P24369	TRUE	KVESTKTDSR	VIKDFMIQGGDFTRGDGTGGK	PPIB	PPIB	186	98	PPIase cyclophilin-type	PPIase cyclophilin-type							P24369;P24369
1	F1_Agilent6_20161222_FL_syn_CB_micro_HPH_f11.mgf	43499	4	3369.6	8	>sp|P24369|PPIB_MOUSE Peptidyl-prolyl cis-trans isomerase B OS=Mus musculus GN=Ppib PE=1 SV=2	2.4e-16	4.51e-33	>sp|P24369|PPIB_MOUSE Peptidyl-prolyl cis-trans isomerase B OS=Mus musculus GN=Ppib PE=1 SV=2	1.17e-10	2.62e-20	1	FALSE	0	0	1	1	-	-	-	P24369	P24369	TRUE	GDGTGGKSIYGER	TVDNFVALATGEKGFGYK	PPIB	PPIB	116	84	PPIase cyclophilin-type	PPIase cyclophilin-type							P24369;P24369
1	F1_Agilent6_20161222_FL_syn_CB_micro_HPH_f11.mgf	48802	4	2709.43	5	>sp|P63328|PP2BA_MOUSE Serine/threonine-protein phosphatase 2B catalytic subunit alpha isoform OS=Mus musculus GN=Ppp3ca PE=1 SV=1	1.33e-17	1.33e-17	>sp|P63328|PP2BA_MOUSE Serine/threonine-protein phosphatase 2B catalytic subunit alpha isoform OS=Mus musculus GN=Ppp3ca PE=1 SV=1	1.86e-12	7.19e-26	1	FALSE	0	0	1	1	-	-	-	P63328	P63328	TRUE	ILYPKTLFLLR	EVFDNDGKPR	PPP3CA	PPP3CA	142	40									P63328;P63328
1	F1_Agilent6_20161222_FL_syn_CB_micro_HPH_f9.mgf	7908	4	2212.07	3	>sp|Q3TLH4|PRC2C_MOUSE Protein PRRC2C OS=Mus musculus GN=Prrc2c PE=1 SV=3	2.87e-06	1.08e-13	>sp|Q3TLH4|PRC2C_MOUSE Protein PRRC2C OS=Mus musculus GN=Prrc2c PE=1 SV=3	9.56e-07	1.84e-23	2	FALSE	0	0	1	1	-	-	-	Q3TLH4	Q3TLH4	TRUE	SSEGPKPEKVYK	SKSETR	PRRC2C	PRRC2C	958	963									Q3TLH4;Q3TLH4
1	F1_Agilent6_20161222_FL_syn_CB_micro_SCX_f10.mgf	45616	4	4584.29	2	>sp|Q9QUM9|PSA6_MOUSE Proteasome subunit alpha type-6 OS=Mus musculus GN=Psma6 PE=1 SV=1	9.28e-12	1.11e-29	>sp|P49722|PSA2_MOUSE Proteasome subunit alpha type-2 OS=Mus musculus GN=Psma2 PE=1 SV=3	3.58e-23	3.58e-23	1	FALSE	0	0	1	1	-	-	-	P49722	Q9QUM9	FALSE	KLAQQYYLVYQEPIPTAQLVQR	YKYGYEIPVDMLCK	PSMA2	PSMA6	92	104			inweb evidence:'experimental interaction detection' score_combined:0.329 confidence:medium	medium	bioGRID interaction_id:437609 PMID:16759355 assay:'Affinity Capture-Western' throughput:'Low Throughput' score:-1 confidence:high ## bioGRID interaction_id:603649 PMID:12376572 assay:'Affinity Capture-MS' throughput:'Low Throughput' score:-1 confidence:high ## bioGRID interaction_id:668220 PMID:14733938 assay:'Two-hybrid' throughput:'Low Throughput' score:-1 confidence:high ## bioGRID interaction…	high	StringDB score_experiment:996 score_combined:999 confidence:high	high	P49722;Q9QUM9
1	F1_Agilent6_20161222_FL_syn_CB_micro_HPH_f10.mgf	42233	4	2418.24	3	>sp|P14685|PSMD3_MOUSE 26S proteasome non-ATPase regulatory subunit 3 OS=Mus musculus GN=Psmd3 PE=1 SV=3	2.02e-10	2.8e-18	>sp|P14685|PSMD3_MOUSE 26S proteasome non-ATPase regulatory subunit 3 OS=Mus musculus GN=Psmd3 PE=1 SV=3	1.44e-54	1.95e-70	1	FALSE	0	0	1	1	-	-	-	P14685	P14685	TRUE	YKEAQK	VYEFLDKLDVVR	PSMD3	PSMD3	178	219									P14685;P14685
1	F1_Agilent6_20161222_FL_syn_CB_micro_SCX_f10.mgf	41273	4	3359.73	2	>sp|B9EKR1|PRPTZ_MOUSE Receptor-type tyrosine-protein phosphatase zeta OS=Mus musculus GN=Ptprz1 PE=1 SV=1	3.82e-14	2.99e-23	>sp|B9EKR1|PRPTZ_MOUSE Receptor-type tyrosine-protein phosphatase zeta OS=Mus musculus GN=Ptprz1 PE=1 SV=1	9.89e-13	1.61e-27	1	FALSE	0	0	1	1	-	-	-	B9EKR1	B9EKR1	TRUE	QSPINIDEDLTQVNVNLKK	LKFQGWEK	PTPRZ1	PTPRZ1	78	81	Alpha-carbonic anhydrase	Alpha-carbonic anhydrase							B9EKR1;B9EKR1
1	F1_Agilent6_20161222_FL_syn_CB_micro_HPH_f1.mgf	20954	4	3028.43	5	>sp|O35295|PURB_MOUSE Transcriptional activator protein Pur-beta OS=Mus musculus GN=Purb PE=1 SV=3	7.69e-15	3.57e-24	>sp|O35295|PURB_MOUSE Transcriptional activator protein Pur-beta OS=Mus musculus GN=Purb PE=1 SV=3	2.26e-51	6.2e-79	1	FALSE	0	0	1	1	-	-	-	O35295	O35295	TRUE	GGGGGGGGPGGEQETQELASKR	LDIQNKR	PURB	PURB	49	56									O35295;O35295
1	F1_Agilent6_20161222_FL_syn_CB_micro_HPH_f9.mgf	10793	4	2087.02	4	>sp|G3XA57|RFIP2_MOUSE Rab11 family-interacting protein 2 OS=Mus musculus GN=Rab11fip2 PE=1 SV=1	7.32e-11	1.96e-20	>sp|G3XA57|RFIP2_MOUSE Rab11 family-interacting protein 2 OS=Mus musculus GN=Rab11fip2 PE=1 SV=1	3.45e-38	3.45e-38	1	FALSE	0	0	1	1	-	-	-	G3XA57	G3XA57	TRUE	LESKQGK	EKYSTSVAEK	RAB11FIP2	RAB11FIP2	125	46		C2							G3XA57;G3XA57
1	F1_Agilent6_20161222_FL_syn_CB_micro_HPH_f10.mgf	46465	4	2534.34	4	>sp|P35282|RAB21_MOUSE Ras-related protein Rab-21 OS=Mus musculus GN=Rab21 PE=1 SV=4	1	1.91e-10	>sp|P35282|RAB21_MOUSE Ras-related protein Rab-21 OS=Mus musculus GN=Rab21 PE=1 SV=4	2.72e-21	1.46e-33	2	FALSE	0	0	1	1	-	-	-	P35282	P35282	TRUE	GIEELFLDLCKR	KLNIGGKR	RAB21	RAB21	176	64									P35282;P35282
1	F1_Agilent6_20161222_FL_syn_CB_micro_HPH_f3.mgf	24994	4	2128.04	3	>sp|Q80Y56|RBNS5_MOUSE Rabenosyn-5 OS=Mus musculus GN=Rbsn PE=1 SV=1	5.41e-25	2.64e-32	>sp|Q80Y56|RBNS5_MOUSE Rabenosyn-5 OS=Mus musculus GN=Rbsn PE=1 SV=1	2.34e-35	3.54e-47	1	FALSE	0	0	1	1	-	-	-	Q80Y56	Q80Y56	TRUE	LYEKLR	LCMEKVDQK	RBSN	RBSN	280	287									Q80Y56;Q80Y56
1	F1_Agilent6_20161222_FL_syn_CB_micro_HPH_f5.mgf	16955	4	3189.44	2	>sp|Q9D0L8|MCES_MOUSE mRNA cap guanine-N7 methyltransferase OS=Mus musculus GN=Rnmt PE=1 SV=1	1	2.67e-10	>sp|Q9D0L8|MCES_MOUSE mRNA cap guanine-N7 methyltransferase OS=Mus musculus GN=Rnmt PE=1 SV=1	1	5.3e-14	2	FALSE	0	0	1	1	-	-	-	Q9D0L8	Q9D0L8	TRUE	HSEDDGGSAKR	SKLERGDVSEDEPSLGR	RNMT	RNMT	90	93									Q9D0L8;Q9D0L8
1	F1_Agilent6_20161222_FL_syn_CB_micro_HPH_f11.mgf	11783	4	2340.18	2	>sp|Q9D0L8|MCES_MOUSE mRNA cap guanine-N7 methyltransferase OS=Mus musculus GN=Rnmt PE=1 SV=1	7.45e-12	1.35e-19	>sp|Q9D0L8|MCES_MOUSE mRNA cap guanine-N7 methyltransferase OS=Mus musculus GN=Rnmt PE=1 SV=1	4.23e-40	4.23e-40	1	FALSE	0	0	1	1	-	-	-	Q9D0L8	Q9D0L8	TRUE	LNQTKR	KLQPQDDEVPQK	RNMT	RNMT	113	115									Q9D0L8;Q9D0L8
1	F1_Agilent6_20161222_FL_syn_CB_micro_HPH_f12.mgf	30506	5	2480.31	3	>sp|P53026|RL10A_MOUSE 60S ribosomal protein L10a OS=Mus musculus GN=Rpl10a PE=1 SV=3	7.96e-15	1.16e-21	>sp|P53026|RL10A_MOUSE 60S ribosomal protein L10a OS=Mus musculus GN=Rpl10a PE=1 SV=3	3.15e-48	3.15e-48	1	FALSE	0	0	1	1	-	-	-	P53026	P53026	TRUE	AVDIPHMDIEALKK	LNKNKK	RPL10A	RPL10A	91	95									P53026;P53026
1	F1_Agilent6_20161222_FL_syn_CB_micro_HPH_f10.mgf	6912	4	2357.22	5	>sp|P53026|RL10A_MOUSE 60S ribosomal protein L10a OS=Mus musculus GN=Rpl10a PE=1 SV=3	2.98e-14	1.4e-20	>sp|P47963|RL13_MOUSE 60S ribosomal protein L13 OS=Mus musculus GN=Rpl13 PE=1 SV=3	1	2.2e-16	1	FALSE	0	0	1	1	-	-	-	P53026	P47963	FALSE	LKSTPRPK	EAAEQDVEKKK	RPL10A	RPL13	56	211			inweb evidence:'inference' score_combined:0.0887 confidence:low	low	bioGRID interaction_id:741904 PMID:22939629 assay:'Co-fractionation' throughput:'High Throughput' score:1 confidence:low ## bioGRID interaction_id:1269017 PMID:26344197 assay:'Co-fractionation' throughput:'High Throughput' score:0.991816279 confidence:low	low	StringDB score_experiment:802 score_combined:993 confidence:high	high	P47963;P53026
1	F1_Agilent6_20161222_FL_syn_CB_micro_HPH_f12.mgf	28537	4	2070.07	2	>sp|Q9CPR4|RL17_MOUSE 60S ribosomal protein L17 OS=Mus musculus GN=Rpl17 PE=1 SV=3	9.73e-07	2.18e-13	>sp|Q9CPR4|RL17_MOUSE 60S ribosomal protein L17 OS=Mus musculus GN=Rpl17 PE=1 SV=3	2.15e-06	3.38e-17	2	FALSE	0	0	1	1	-	-	-	Q9CPR4	Q9CPR4	TRUE	YLKDVTLK	KQCVPFR	RPL17	RPL17	49	55									Q9CPR4;Q9CPR4
1	F1_Agilent6_20161222_FL_syn_CB_micro_SCX_f10.mgf	31073	4	2454.26	7	>sp|P61358|RL27_MOUSE 60S ribosomal protein L27 OS=Mus musculus GN=Rpl27 PE=1 SV=2	2.03e-16	1.42e-25	>sp|P61358|RL27_MOUSE 60S ribosomal protein L27 OS=Mus musculus GN=Rpl27 PE=1 SV=2	3.35e-52	7.2e-73	1	FALSE	0	0	1	1	-	-	-	P61358	P61358	TRUE	FMKPGK	YSVDIPLDKTVVNK	RPL27	RPL27	6	93									P61358;P61358
1	F1_Agilent6_20161222_FL_syn_CB_micro_HPH_f3.mgf	34877	4	2554.3	2	>sp|P61358|RL27_MOUSE 60S ribosomal protein L27 OS=Mus musculus GN=Rpl27 PE=1 SV=2	6.88e-23	2.06e-29	>sp|P61358|RL27_MOUSE 60S ribosomal protein L27 OS=Mus musculus GN=Rpl27 PE=1 SV=2	6.15e-52	7.89e-67	1	FALSE	0	0	1	1	-	-	-	P61358	P61358	TRUE	VKFEER	YSVDIPLDKTVVNK	RPL27	RPL27	117	93									P61358;P61358
1	F1_Agilent6_20161222_FL_syn_CB_micro_HPH_f6.mgf	7675	4	1927.04	2	>sp|Q9D8E6|RL4_MOUSE 60S ribosomal protein L4 OS=Mus musculus GN=Rpl4 PE=1 SV=3	2.42e-12	1.07e-20	>sp|Q9D8E6|RL4_MOUSE 60S ribosomal protein L4 OS=Mus musculus GN=Rpl4 PE=1 SV=3	4.13e-11	4.13e-11	2	FALSE	0	0	1	1	-	-	-	Q9D8E6	Q9D8E6	TRUE	VVPEKGTADK	KPAVGKK	RPL4	RPL4	372	378									Q9D8E6;Q9D8E6
1	F1_Agilent6_20161222_FL_syn_CB_micro_HPH_f10.mgf	9487	4	2143.12	3	>sp|Q9D8E6|RL4_MOUSE 60S ribosomal protein L4 OS=Mus musculus GN=Rpl4 PE=1 SV=3	3.75e-26	2.79e-36	>sp|Q9D8E6|RL4_MOUSE 60S ribosomal protein L4 OS=Mus musculus GN=Rpl4 PE=1 SV=3	6.74e-22	3.08e-36	1	FALSE	0	0	1	1	-	-	-	Q9D8E6	Q9D8E6	TRUE	SEKVVPEK	GTADKKPAVGK	RPL4	RPL4	367	377									Q9D8E6;Q9D8E6
1	F1_Agilent6_20161222_FL_syn_CB_micro_SCX_f21.mgf	23508	6	3959.04	14	>sp|P12970|RL7A_MOUSE 60S ribosomal protein L7a OS=Mus musculus GN=Rpl7a PE=1 SV=2	1.69e-11	4.76e-27	>sp|P12970|RL7A_MOUSE 60S ribosomal protein L7a OS=Mus musculus GN=Rpl7a PE=1 SV=2	1.22e-56	5.82e-77	1	FALSE	0	0	1	1	-	-	-	P12970	P12970	TRUE	AAGKGDVPTKRPPVLR	TCTTVAFTQVNSEDKGALAK	RPL7A	RPL7A	131	212									P12970;P12970
1	F1_Agilent6_20161222_FL_syn_CB_micro_HPH_f1.mgf	46410	5	3057.61	3	>sp|P62301|RS13_MOUSE 40S ribosomal protein S13 OS=Mus musculus GN=Rps13 PE=1 SV=2	9.28e-41	9.28e-41	>sp|P62301|RS13_MOUSE 40S ribosomal protein S13 OS=Mus musculus GN=Rps13 PE=1 SV=2	1.72e-40	4.75e-65	1	FALSE	0	0	1	1	-	-	-	P62301	P62301	TRUE	EQIYKLAK	SKGLAPDLPEDLYHLIK	RPS13	RPS13	39	78									P62301;P62301
1	F1_Agilent6_20161222_FL_syn_CB_micro_HPH_f10.mgf	38264	4	2743.55	2	>sp|Q9CZX8|RS19_MOUSE 40S ribosomal protein S19 OS=Mus musculus GN=Rps19 PE=1 SV=3	0.00815427	5.36e-13	>sp|P14131|RS16_MOUSE 40S ribosomal protein S16 OS=Mus musculus GN=Rps16 PE=1 SV=4	4.83e-15	3.49e-30	2	FALSE	0	0	1	1	-	-	-	P14131	Q9CZX8	FALSE	LLEPVLLLGKER	IAGQVAAANKKH	RPS16	RPS19	60	143			inweb evidence:'inference' score_combined:-1 confidence:low	low	bioGRID interaction_id:742254 PMID:22939629 assay:'Co-fractionation' throughput:'High Throughput' score:1 confidence:low ## bioGRID interaction_id:924982 PMID:22863883 assay:'Co-fractionation' throughput:'High Throughput' score:-1 confidence:low ## bioGRID interaction_id:1270823 PMID:26344197 assay:'Co-fractionation' throughput:'High Throughput' score:0.995056039 confidence:low	low	StringDB score_experiment:988 score_combined:999 confidence:high	high	P14131;Q9CZX8
1	F1_Agilent6_20161222_FL_syn_CB_micro_SCX_f10.mgf	44344	4	2927.59	2	>sp|Q9CZX8|RS19_MOUSE 40S ribosomal protein S19 OS=Mus musculus GN=Rps19 PE=1 SV=3	7e-22	2.18e-34	>sp|Q9CZX8|RS19_MOUSE 40S ribosomal protein S19 OS=Mus musculus GN=Rps19 PE=1 SV=3	1.23e-49	1.14e-67	1	FALSE	0	0	1	1	-	-	-	Q9CZX8	Q9CZX8	TRUE	VLQALEGLKMVEK	LKVPEWVDTVK	RPS19	RPS19	111	29									Q9CZX8;Q9CZX8
1	F1_Agilent6_20161222_FL_syn_CB_micro_HPH_f12.mgf	33229	5	3313.78	2	>sp|P60867|RS20_MOUSE 40S ribosomal protein S20 OS=Mus musculus GN=Rps20 PE=1 SV=1	2.21e-34	1.45e-50	>sp|P62908|RS3_MOUSE 40S ribosomal protein S3 OS=Mus musculus GN=Rps3 PE=1 SV=1	4e-39	1.86e-60	1	FALSE	0	0	1	1	-	-	-	P60867	P62908	FALSE	SLEKVCADLIR	IGPKKPLPDHVSIVEPK	RPS20	RPS3	34	201			inweb evidence:'inference' score_combined:0.313 confidence:medium	medium	bioGRID interaction_id:742750 PMID:22939629 assay:'Co-fractionation' throughput:'High Throughput' score:0.989 confidence:low ## bioGRID interaction_id:925212 PMID:22863883 assay:'Co-fractionation' throughput:'High Throughput' score:-1 confidence:low ## bioGRID interaction_id:1270866 PMID:26344197 assay:'Co-fractionation' throughput:'High Throughput' score:0.99999814 confidence:low	low	StringDB score_experiment:962 score_combined:999 confidence:high	high	P60867;P62908
1	F1_Agilent6_20161222_FL_syn_CB_micro_HPH_f3.mgf	28591	4	2860.5	2	>sp|Q9CQR2|RS21_MOUSE 40S ribosomal protein S21 OS=Mus musculus GN=Rps21 PE=1 SV=1	6.34e-29	1.28e-42	>sp|Q6ZWU9|RS27_MOUSE 40S ribosomal protein S27 OS=Mus musculus GN=Rps27 PE=1 SV=3	2.36e-28	2.82e-48	1	FALSE	0	0	1	1	-	-	-	Q9CQR2	Q6ZWU9	FALSE	LAKADGIVSK	PLAKDLLHPSPEEEK	RPS21	RPS27	74	5			inweb evidence:'inference' score_combined:-1 confidence:low	low			StringDB score_experiment:890 score_combined:999 confidence:high	high	Q6ZWU9;Q9CQR2
1	F1_Agilent6_20161222_FL_syn_CB_micro_SCX_f11.mgf	38132	4	2690.45	5	>sp|P62852|RS25_MOUSE 40S ribosomal protein S25 OS=Mus musculus GN=Rps25 PE=1 SV=1	5.67e-20	5.67e-20	>sp|P62852|RS25_MOUSE 40S ribosomal protein S25 OS=Mus musculus GN=Rps25 PE=1 SV=1	5.71e-41	3.75e-57	1	FALSE	0	0	1	1	-	-	-	P62852	P62852	TRUE	LCKEVPNYK	AALQELLSKGLIK	RPS25	RPS25	60	94									P62852;P62852
1	F1_Agilent6_20161222_FL_syn_CB_micro_SCX_f10.mgf	48378	4	3193.74	4	>sp|P62852|RS25_MOUSE 40S ribosomal protein S25 OS=Mus musculus GN=Rps25 PE=1 SV=1	1.22e-27	8.21e-46	>sp|P62852|RS25_MOUSE 40S ribosomal protein S25 OS=Mus musculus GN=Rps25 PE=1 SV=1	2e-29	1.93e-48	1	FALSE	0	0	1	1	-	-	-	P62852	P62852	TRUE	LNNLVLFDKATYDK	AALQELLSKGLIK	RPS25	RPS25	52	94									P62852;P62852
1	F1_Agilent6_20161222_FL_syn_CB_micro_HPH_f6.mgf	8300	4	2218.09	2	>sp|P97461|RS5_MOUSE 40S ribosomal protein S5 OS=Mus musculus GN=Rps5 PE=1 SV=3	8.14e-21	1.05e-29	>sp|P62852|RS25_MOUSE 40S ribosomal protein S25 OS=Mus musculus GN=Rps25 PE=1 SV=1	3.6e-25	1.65e-39	1	FALSE	0	0	1	1	-	-	-	P62852	P97461	FALSE	DKDPVNKSGGK	KKDELER	RPS25	RPS5	25	192			inweb evidence:'inference' score_combined:0.0858 confidence:low	low			StringDB score_experiment:996 score_combined:999 confidence:high	high	P62852;P97461
1	F1_Agilent6_20161222_FL_syn_CB_micro_HPH_f1.mgf	37401	4	2960.46	7	>sp|P62852|RS25_MOUSE 40S ribosomal protein S25 OS=Mus musculus GN=Rps25 PE=1 SV=1	7.29e-26	2.48e-40	>sp|P62852|RS25_MOUSE 40S ribosomal protein S25 OS=Mus musculus GN=Rps25 PE=1 SV=1	1.08e-53	1.36e-72	1	FALSE	0	0	1	1	-	-	-	P62852	P62852	TRUE	LNNLVLFDKATYDK	LCKEVPNYK	RPS25	RPS25	52	60									P62852;P62852
1	F1_Agilent6_20161222_FL_syn_CB_micro_HPH_f4.mgf	27317	5	2493.28	4	>sp|Q78PY7|SND1_MOUSE Staphylococcal nuclease domain-containing protein 1 OS=Mus musculus GN=Snd1 PE=1 SV=1	2.99e-12	2.99e-12	>sp|Q6ZWN5|RS9_MOUSE 40S ribosomal protein S9 OS=Mus musculus GN=Rps9 PE=1 SV=3	5.03e-24	1.08e-43	2	FALSE	0	0	1	1	-	-	-	Q6ZWN5	Q78PY7	FALSE	LDSQKHIDFSLR	KEVPIHR	RPS9	SND1	155	497	S4 RNA-binding				bioGRID interaction_id:925360 PMID:22863883 assay:'Co-fractionation' throughput:'High Throughput' score:-1 confidence:low	low			Q6ZWN5;Q78PY7
1	F1_Agilent6_20161222_FL_syn_CB_micro_HPH_f6.mgf	8222	4	2020.93	6	>sp|Q99PL5|RRBP1_MOUSE Ribosome-binding protein 1 OS=Mus musculus GN=Rrbp1 PE=1 SV=2	5.71e-19	3.52e-26	>sp|Q99PL5|RRBP1_MOUSE Ribosome-binding protein 1 OS=Mus musculus GN=Rrbp1 PE=1 SV=2	1.56e-35	1.56e-35	1	FALSE	0	0	1	1	-	-	-	Q99PL5	Q99PL5	TRUE	EAMEQQKGK	GKNNDLR	RRBP1	RRBP1	1214	1216									Q99PL5;Q99PL5
1	F1_Agilent6_20161222_FL_syn_CB_micro_HPH_f8.mgf	36581	4	3565.73	5	>sp|Q9ES97|RTN3_MOUSE Reticulon-3 OS=Mus musculus GN=Rtn3 PE=1 SV=2	0.000647995	1.53e-12	>sp|Q9ES97|RTN3_MOUSE Reticulon-3 OS=Mus musculus GN=Rtn3 PE=1 SV=2	1.53e-07	1.91e-25	2	FALSE	0	0	1	1	-	-	-	Q9ES97	Q9ES97	TRUE	NTLPVELLHESELSGSETKNIK	SKYSEDSR	RTN3	RTN3	652	657									Q9ES97;Q9ES97
1	F1_Agilent6_20161222_FL_syn_CB_micro_HPH_f2.mgf	26653	4	2469.31	5	>sp|Q9ES97|RTN3_MOUSE Reticulon-3 OS=Mus musculus GN=Rtn3 PE=1 SV=2	1.5e-15	9.18e-28	>sp|Q9ES97|RTN3_MOUSE Reticulon-3 OS=Mus musculus GN=Rtn3 PE=1 SV=2	1.81e-05	1.94e-19	1	FALSE	0	0	1	1	-	-	-	Q9ES97	Q9ES97	TRUE	GKDPLVLLDKK	KLDSPQGTNK	RTN3	RTN3	127	129									Q9ES97;Q9ES97
1	F1_Agilent6_20161222_FL_syn_CB_micro_SCX_f19.mgf	23975	5	3021.5	6	>sp|Q9JLC8|SACS_MOUSE Sacsin OS=Mus musculus GN=Sacs PE=1 SV=2	0.0261786	2.62e-16	>sp|Q9JLC8|SACS_MOUSE Sacsin OS=Mus musculus GN=Sacs PE=1 SV=2	4.48e-13	2.7e-29	1	FALSE	0	0	1	1	-	-	-	Q9JLC8	Q9JLC8	TRUE	SVLNYLQSSGKQIAK	KCAHLGSAEEK	SACS	SACS	598	639									Q9JLC8;Q9JLC8
1	F1_Agilent6_20161222_FL_syn_CB_micro_SCX_f22.mgf	17290	4	2214.09	8	>sp|Q9CY58|PAIRB_MOUSE Plasminogen activator inhibitor 1 RNA-binding protein OS=Mus musculus GN=Serbp1 PE=1 SV=2	1.19e-08	1.99e-17	>sp|Q9CY58|PAIRB_MOUSE Plasminogen activator inhibitor 1 RNA-binding protein OS=Mus musculus GN=Serbp1 PE=1 SV=2	8.41e-19	9.76e-33	1	FALSE	0	0	1	1	-	-	-	Q9CY58	Q9CY58	TRUE	KPNEGADGQWK	KGFVLHK	SERBP1	SERBP1	309	320									Q9CY58;Q9CY58
1	F1_Agilent6_20161222_FL_syn_CB_micro_HPH_f12.mgf	22647	4	1977.02	2	>sp|Q9CY58|PAIRB_MOUSE Plasminogen activator inhibitor 1 RNA-binding protein OS=Mus musculus GN=Serbp1 PE=1 SV=2	4.56e-26	2.76e-35	>sp|Q9CY58|PAIRB_MOUSE Plasminogen activator inhibitor 1 RNA-binding protein OS=Mus musculus GN=Serbp1 PE=1 SV=2	3.81e-25	1.35e-34	1	FALSE	0	0	1	1	-	-	-	Q9CY58	Q9CY58	TRUE	AIQNKDR	AKVEFNIR	SERBP1	SERBP1	298	302									Q9CY58;Q9CY58
1	F1_Agilent6_20161222_FL_syn_CB_micro_SCX_f10.mgf	49040	4	3145.61	12	>sp|P56564|EAA1_MOUSE Excitatory amino acid transporter 1 OS=Mus musculus GN=Slc1a3 PE=1 SV=2	2.66e-25	2.66e-25	>sp|P56564|EAA1_MOUSE Excitatory amino acid transporter 1 OS=Mus musculus GN=Slc1a3 PE=1 SV=2	1.58e-52	1.58e-52	1	FALSE	0	0	1	1	-	-	-	P56564	P56564	TRUE	EGKIVQVTAADAFLDLIR	QFKTSYEK	SLC1A3	SLC1A3	160	191									P56564;P56564
1	F1_Agilent6_20161222_FL_syn_CB_micro_HPH_f1.mgf	32490	4	3753.82	2	>sp|Q3URD3|SLMAP_MOUSE Sarcolemmal membrane-associated protein OS=Mus musculus GN=Slmap PE=1 SV=2	2.21e-13	1.35e-27	>sp|Q3URD3|SLMAP_MOUSE Sarcolemmal membrane-associated protein OS=Mus musculus GN=Slmap PE=1 SV=2	1	3.77e-17	1	FALSE	0	0	1	1	-	-	-	Q3URD3	Q3URD3	TRUE	DDLQGTQSETEAKQDIQHLR	KELVEAQELAR	SLMAP	SLMAP	513	521									Q3URD3;Q3URD3
1	F1_Agilent6_20161222_FL_syn_CB_micro_HPH_f6.mgf	46507	4	3300.66	2	>sp|Q78PY7|SND1_MOUSE Staphylococcal nuclease domain-containing protein 1 OS=Mus musculus GN=Snd1 PE=1 SV=1	1.17e-14	7.48e-34	>sp|Q78PY7|SND1_MOUSE Staphylococcal nuclease domain-containing protein 1 OS=Mus musculus GN=Snd1 PE=1 SV=1	8.61e-14	3.67e-23	1	FALSE	0	0	1	1	-	-	-	Q78PY7	Q78PY7	TRUE	KLRPLYDIPYMFEAR	VADISGDTQKAK	SND1	SND1	389	513	TNase-like 3								Q78PY7;Q78PY7
1	F1_Agilent6_20161222_FL_syn_CB_micro_HPH_f10.mgf	17568	4	2294.05	3	>sp|P54227|STMN1_MOUSE Stathmin OS=Mus musculus GN=Stmn1 PE=1 SV=2	2.98e-19	2.37e-27	>sp|P54227|STMN1_MOUSE Stathmin OS=Mus musculus GN=Stmn1 PE=1 SV=2	1.06e-24	1.06e-24	1	FALSE	0	0	1	1	-	-	-	P54227	P54227	TRUE	MEANKENR	EAQMAAKLER	STMN1	STMN1	109	119	SLD	SLD							P54227;P54227
1	F1_Agilent6_20161222_FL_syn_CB_micro_HPH_f4.mgf	20880	4	2090.12	2	>sp|P55821|STMN2_MOUSE Stathmin-2 OS=Mus musculus GN=Stmn2 PE=1 SV=1	8.22e-09	1.54e-15	>sp|P55821|STMN2_MOUSE Stathmin-2 OS=Mus musculus GN=Stmn2 PE=1 SV=1	3.75e-09	2.98e-17	1	FALSE	0	0	1	1	-	-	-	P55821	P55821	TRUE	LILKMEQIK	LQEKER	STMN2	STMN2	138	160	SLD	SLD							P55821;P55821
1	F1_Agilent6_20161222_FL_syn_CB_micro_HPH_f11.mgf	48236	4	2893.41	2	>sp|Q8VDS8|STX18_MOUSE Syntaxin-18 OS=Mus musculus GN=Stx18 PE=1 SV=2	7.36e-06	7.21e-19	>sp|Q8VDS8|STX18_MOUSE Syntaxin-18 OS=Mus musculus GN=Stx18 PE=1 SV=2	8.66e-23	2e-40	1	FALSE	0	0	1	1	-	-	-	Q8VDS8	Q8VDS8	TRUE	TAVLDFVDDYLKR	VCKLYSEQR	STX18	STX18	143	147									Q8VDS8;Q8VDS8
1	F1_Agilent6_20161222_FL_syn_CB_micro_HPH_f7.mgf	49760	5	3309.65	4	>sp|O08599|STXB1_MOUSE Syntaxin-binding protein 1 OS=Mus musculus GN=Stxbp1 PE=1 SV=2	1.18e-06	1.78e-17	>sp|O08599|STXB1_MOUSE Syntaxin-binding protein 1 OS=Mus musculus GN=Stxbp1 PE=1 SV=2	1.59e-49	1.4e-74	1	FALSE	0	0	1	1	-	-	-	O08599	O08599	TRUE	AAHVFFTDSCPDALFNELVKSR	AAKVIK	STXBP1	STXBP1	120	125									O08599;O08599
1	F1_Agilent6_20161222_FL_syn_CB_micro_HPH_f11.mgf	45751	4	3713.89	2	>sp|P10711|TCEA1_MOUSE Transcription elongation factor A protein 1 OS=Mus musculus GN=Tcea1 PE=1 SV=2	1	1.1e-14	>sp|P10711|TCEA1_MOUSE Transcription elongation factor A protein 1 OS=Mus musculus GN=Tcea1 PE=1 SV=2	0.000239388	4.3e-14	2	FALSE	0	0	1	1	-	-	-	P10711	P10711	TRUE	ELKNIPMTLELLQSTR	KLLDGPSTDKDPEEK	TCEA1	TCEA1	32	75	TFIIS N-terminal	TFIIS N-terminal							P10711;P10711
1	F1_Agilent6_20161222_FL_syn_CB_micro_HPH_f10.mgf	28672	4	2458.24	7	>sp|Q9CY27|TECR_MOUSE Very-long-chain enoyl-CoA reductase OS=Mus musculus GN=Tecr PE=1 SV=1	4.92e-36	1.04e-45	>sp|Q9CY27|TECR_MOUSE Very-long-chain enoyl-CoA reductase OS=Mus musculus GN=Tecr PE=1 SV=1	1.15e-35	1.48e-55	1	FALSE	0	0	1	1	-	-	-	Q9CY27	Q9CY27	TRUE	SYLKEFR	GKSLKDEDVLQK	TECR	TECR	291	57									Q9CY27;Q9CY27
1	F1_Agilent6_20161222_FL_syn_CB_micro_HPH_f11.mgf	17343	4	1852.94	2	>sp|Q3UVL4|VPS51_MOUSE Vacuolar protein sorting-associated protein 51 homolog OS=Mus musculus GN=Vps51 PE=1 SV=2	1.71e-12	2.49e-19	>sp|Q8K0G5|TSSC1_MOUSE Protein TSSC1 OS=Mus musculus GN=Tssc1 PE=1 SV=2	1.67e-43	2.76e-52	1	FALSE	0	0	1	1	-	-	-	Q8K0G5	Q3UVL4	FALSE	GQLKFTAGR	KSVETR	EIPR1	VPS51	186	593							StringDB score_experiment:554 score_combined:710 confidence:high	high	Q3UVL4;Q8K0G5
1	F1_Agilent6_20161222_FL_syn_CB_micro_HPH_f1.mgf	12737	4	2186.99	18	>sp|Q9WV55|VAPA_MOUSE Vesicle-associated membrane protein-associated protein A OS=Mus musculus GN=Vapa PE=1 SV=2	8.94e-33	1.43e-40	>sp|Q9WV55|VAPA_MOUSE Vesicle-associated membrane protein-associated protein A OS=Mus musculus GN=Vapa PE=1 SV=2	6.42e-34	7.55e-45	1	FALSE	0	0	1	1	-	-	-	Q9WV55	Q9WV55	TRUE	KLMEECK	KLMEECKR	VAPA	VAPA	174	180									Q9WV55;Q9WV55
1	F1_Agilent6_20161222_FL_syn_CB_micro_HPH_f3.mgf	39988	5	3593.8	5	>sp|Q9QY76|VAPB_MOUSE Vesicle-associated membrane protein-associated protein B OS=Mus musculus GN=Vapb PE=1 SV=3	5.51e-43	5.51e-43	>sp|Q9QY76|VAPB_MOUSE Vesicle-associated membrane protein-associated protein B OS=Mus musculus GN=Vapb PE=1 SV=3	4.09e-24	1.9e-39	1	FALSE	0	0	1	1	-	-	-	Q9QY76	Q9QY76	TRUE	EAKPEDLMDSKLR	AKVEQVLSLEPQHELK	VAPB	VAPB	118	3	MSP								Q9QY76;Q9QY76
1	F1_Agilent6_20161222_FL_syn_CB_micro_HPH_f5.mgf	47478	4	2805.49	2	>sp|Q91WQ3|SYYC_MOUSE Tyrosine--tRNA ligase, cytoplasmic OS=Mus musculus GN=Yars PE=1 SV=3	8.82e-06	1.11e-14	>sp|Q91WQ3|SYYC_MOUSE Tyrosine--tRNA ligase, cytoplasmic OS=Mus musculus GN=Yars PE=1 SV=3	2.89e-25	2.89e-25	1	FALSE	0	0	1	1	-	-	-	Q91WQ3	Q91WQ3	TRUE	KAGAEVVK	IFTFAEKYLPALGYSK	YARS	YARS	147	197									Q91WQ3;Q91WQ3
1	F1_Agilent6_20161222_FL_syn_CB_micro_HPH_f12.mgf	17971	4	2489.22	3	>sp|P61982|1433G_MOUSE 14-3-3 protein gamma OS=Mus musculus GN=Ywhag PE=1 SV=2	9.74e-25	3.23e-33	>sp|P61982|1433G_MOUSE 14-3-3 protein gamma OS=Mus musculus GN=Ywhag PE=1 SV=2	4.84e-30	2.62e-38	1	FALSE	0	0	1	1	-	-	-	P61982	P61982	TRUE	VDREQLVQKAR	TSADGNEKK	YWHAG	YWHAG	10	77									P61982;P61982
1	F1_Agilent5_20160610_FL_SB_syn_DSSO_XL_f26.mgf	12389	4	2419.15	3	>sp|P40124|CAP1_MOUSE Adenylyl cyclase-associated protein 1 OS=Mus musculus GN=Cap1 PE=1 SV=4	7.64e-13	9.2e-22	>sp|P60710|ACTB_MOUSE Actin, cytoplasmic 1 OS=Mus musculus GN=Actb PE=1 SV=1,>sp|P68033|ACTC_MOUSE Actin, alpha cardiac muscle 1 OS=Mus musculus GN=Actc1 PE=1 SV=1,>sp|P63260|ACTG_MOUSE Actin, cytoplasmic 2 OS=Mus musculus GN=Actg1 PE=1 SV=1,>sp|P63268|ACTH_MOUSE Actin, gamma-enteric smooth muscle OS=Mus musculus GN=Actg2 PE=1 SV=1,>sp|P68134|ACTS_MOUSE Actin, alpha skeletal muscle OS=Mus musculu…	3.16e-28	3.16e-28	1	TRUE	1	1	0	1	-	-	-	P60710	P40124	FALSE	DSYVGDEAQSKR	THKNPALK	ACTB	CAP1	61	281			inweb evidence:'inference' score_combined:0.775 confidence:high	high	bioGRID interaction_id:1465188 PMID:26496610 assay:'Affinity Capture-MS' throughput:'High Throughput' score:-1 confidence:low ## bioGRID interaction_id:2247500 PMID:28514442 assay:'Affinity Capture-MS' throughput:'High Throughput' score:0.970788421 confidence:low	low	StringDB score_experiment:677 score_combined:827 confidence:high	high	P40124;P60710
1	F1_Agilent5_20160610_FL_SB_syn_DSSO_XL_f29.mgf	10675	5	2107.06	13	>sp|Q68FL4|SAHH3_MOUSE Putative adenosylhomocysteinase 3 OS=Mus musculus GN=Ahcyl2 PE=1 SV=1	2.43e-23	2.43e-23	>sp|Q80SW1|SAHH2_MOUSE Putative adenosylhomocysteinase 2 OS=Mus musculus GN=Ahcyl1 PE=1 SV=1,>sp|Q68FL4|SAHH3_MOUSE Putative adenosylhomocysteinase 3 OS=Mus musculus GN=Ahcyl2 PE=1 SV=1	2.1e-38	1.03e-45	1	TRUE	1	1	0	1	-	-	-	Q80SW1	Q68FL4	FALSE	NIKQAEFGRR	QQKNSK	AHCYL1	AHCYL2	111	180			inweb evidence:'inference' score_combined:0.463 confidence:medium	medium	bioGRID interaction_id:2219716 PMID:28514442 assay:'Affinity Capture-MS' throughput:'High Throughput' score:0.999999482 confidence:low	low	StringDB score_experiment:574 score_combined:912 confidence:high	high	Q68FL4;Q80SW1
1	F1_Agilent5_20160610_FL_SB_syn_DSSO_XL_f26.mgf	26259	4	2285.14	10	>sp|P97429|ANXA4_MOUSE Annexin A4 OS=Mus musculus GN=Anxa4 PE=1 SV=4,>sp|P14824|ANXA6_MOUSE Annexin A6 OS=Mus musculus GN=Anxa6 PE=1 SV=3	5.55e-18	3.24e-24	>sp|P14824|ANXA6_MOUSE Annexin A6 OS=Mus musculus GN=Anxa6 PE=1 SV=3	3.49e-48	2.23e-63	1	TRUE	1	1	0	1	-	-	-	P14824	P14824	TRUE	TNYDIEHVIKK	LYKSMK	ANXA6	ANXA6	579	610									P14824;P14824
1	F1_Agilent5_20160610_FL_SB_syn_DSSO_XL_f29.mgf	22384	4	1981.99	11	>sp|P17426|AP2A1_MOUSE AP-2 complex subunit alpha-1 OS=Mus musculus GN=Ap2a1 PE=1 SV=1,>sp|P17427|AP2A2_MOUSE AP-2 complex subunit alpha-2 OS=Mus musculus GN=Ap2a2 PE=1 SV=2	5.96e-27	6.49e-39	>sp|P84091|AP2M1_MOUSE AP-2 complex subunit mu OS=Mus musculus GN=Ap2m1 PE=1 SV=1	8.77e-46	4.7e-58	1	TRUE	1	1	0	1	-	-	-	P17426	P84091	FALSE	SKEAEIK	TSFFHVKR	AP2A1	AP2M1	26	59			inweb evidence:'experimental interaction detection' score_combined:0.643 confidence:medium	medium	bioGRID interaction_id:726570 PMID:19380743 assay:'Affinity Capture-MS' throughput:'High Throughput' score:-1 confidence:low ## bioGRID interaction_id:938432 PMID:24189400 assay:'Affinity Capture-MS' throughput:'High Throughput|Low Throughput' score:-1 confidence:high ## bioGRID interaction_id:1194198 PMID:26186194 assay:'Affinity Capture-MS' throughput:'High Throughput' score:0.999998253 confide…	high	StringDB score_experiment:803 score_combined:995 confidence:high	high	P17426;P84091
1	F1_Agilent5_20160610_FL_SB_syn_DSSO_XL_f20.mgf	25815	4	3227.67	5	>sp|Q6PIE5|AT1A2_MOUSE Sodium/potassium-transporting ATPase subunit alpha-2 OS=Mus musculus GN=Atp1a2 PE=1 SV=1	0.000191809	5.07e-13	>sp|Q8VDN2|AT1A1_MOUSE Sodium/potassium-transporting ATPase subunit alpha-1 OS=Mus musculus GN=Atp1a1 PE=1 SV=1,>sp|Q6PIE5|AT1A2_MOUSE Sodium/potassium-transporting ATPase subunit alpha-2 OS=Mus musculus GN=Atp1a2 PE=1 SV=1,>sp|Q6PIC6|AT1A3_MOUSE Sodium/potassium-transporting ATPase subunit alpha-3 OS=Mus musculus GN=Atp1a3 PE=1 SV=1	2.64e-53	2.95e-74	2	TRUE	1	1	0	1	-	-	-	Q6PIE5	Q6PIC6	FALSE	EKELDELKK	QGAIVAVTGDGVNDSPALKK	ATP1A2	ATP1A3	28	716			inweb evidence:'inference' score_combined:0.207 confidence:medium	medium					Q6PIC6;Q6PIE5
1	F1_Agilent5_20160610_FL_SB_syn_DSSO_XL_f19.mgf	22411	5	3804.89	7	>sp|Q6PIE5|AT1A2_MOUSE Sodium/potassium-transporting ATPase subunit alpha-2 OS=Mus musculus GN=Atp1a2 PE=1 SV=1	5.14e-29	5.14e-29	>sp|Q8VDN2|AT1A1_MOUSE Sodium/potassium-transporting ATPase subunit alpha-1 OS=Mus musculus GN=Atp1a1 PE=1 SV=1,>sp|Q6PIE5|AT1A2_MOUSE Sodium/potassium-transporting ATPase subunit alpha-2 OS=Mus musculus GN=Atp1a2 PE=1 SV=1,>sp|Q6PIC6|AT1A3_MOUSE Sodium/potassium-transporting ATPase subunit alpha-3 OS=Mus musculus GN=Atp1a3 PE=1 SV=1	3.83e-52	3.83e-52	1	TRUE	1	1	0	1	-	-	-	Q6PIE5	Q6PIC6	FALSE	EYSPAATTAENGGGKKK	QGAIVAVTGDGVNDSPALKK	ATP1A2	ATP1A3	22	716			inweb evidence:'inference' score_combined:0.207 confidence:medium	medium					Q6PIC6;Q6PIE5
1	F1_Agilent5_20160610_FL_SB_syn_DSSO_XL_f27.mgf	33125	5	3421.75	38	>sp|Q6PIC6|AT1A3_MOUSE Sodium/potassium-transporting ATPase subunit alpha-3 OS=Mus musculus GN=Atp1a3 PE=1 SV=1	2.48e-45	1.58e-60	>sp|Q8VDN2|AT1A1_MOUSE Sodium/potassium-transporting ATPase subunit alpha-1 OS=Mus musculus GN=Atp1a1 PE=1 SV=1,>sp|Q6PIE5|AT1A2_MOUSE Sodium/potassium-transporting ATPase subunit alpha-2 OS=Mus musculus GN=Atp1a2 PE=1 SV=1,>sp|Q6PIC6|AT1A3_MOUSE Sodium/potassium-transporting ATPase subunit alpha-3 OS=Mus musculus GN=Atp1a3 PE=1 SV=1,>sp|Q9WV27|AT1A4_MOUSE Sodium/potassium-transporting ATPase sub…	1.34e-51	1.45e-72	1	TRUE	1	1	0	1	-	-	-	Q6PIC6	Q6PIC6	TRUE	SAGIKVIMVTGDHPITAK	DAKACVIHGTDLK	ATP1A3	ATP1A3	602	651									Q6PIC6;Q6PIC6
1	F1_Agilent5_20160610_FL_SB_syn_DSSO_XL_f29.mgf	28564	5	3760.91	9	>sp|G5E829|AT2B1_MOUSE Plasma membrane calcium-transporting ATPase 1 OS=Mus musculus GN=Atp2b1 PE=1 SV=1,>sp|Q9R0K7|AT2B2_MOUSE Plasma membrane calcium-transporting ATPase 2 OS=Mus musculus GN=Atp2b2 PE=1 SV=2,>sp|Q6Q477|AT2B4_MOUSE Plasma membrane calcium-transporting ATPase 4 OS=Mus musculus GN=Atp2b4 PE=1 SV=1	4.09e-51	5.02e-76	>sp|Q9R0K7|AT2B2_MOUSE Plasma membrane calcium-transporting ATPase 2 OS=Mus musculus GN=Atp2b2 PE=1 SV=2	3.64e-51	7.15e-76	1	TRUE	1	1	0	1	-	-	-	Q9R0K7	Q9R0K7	TRUE	HTLVKGIIDSTHTEQR	QVVAVTGDGTNDGPALKK	ATP2B2	ATP2B2	756	784									Q9R0K7;Q9R0K7
1	F1_Agilent5_20160610_FL_SB_syn_DSSO_XL_f19.mgf	14728	4	3146.51	4	>sp|Q9R0K7|AT2B2_MOUSE Plasma membrane calcium-transporting ATPase 2 OS=Mus musculus GN=Atp2b2 PE=1 SV=2	0.000796276	8.94e-22	>sp|G5E829|AT2B1_MOUSE Plasma membrane calcium-transporting ATPase 1 OS=Mus musculus GN=Atp2b1 PE=1 SV=1,>sp|Q9R0K7|AT2B2_MOUSE Plasma membrane calcium-transporting ATPase 2 OS=Mus musculus GN=Atp2b2 PE=1 SV=2,>sp|Q6Q477|AT2B4_MOUSE Plasma membrane calcium-transporting ATPase 4 OS=Mus musculus GN=Atp2b4 PE=1 SV=1	2.45e-54	9.46e-75	1	TRUE	1	1	0	1	-	-	-	Q9R0K7	Q9R0K7	TRUE	SAEGGDADDKKK	QVVAVTGDGTNDGPALKK	ATP2B2	ATP2B2	328	784									Q9R0K7;Q9R0K7
1	F1_Agilent5_20160610_FL_SB_syn_DSSO_XL_f19.mgf	20527	4	1803.97	8	>sp|Q9R0K7|AT2B2_MOUSE Plasma membrane calcium-transporting ATPase 2 OS=Mus musculus GN=Atp2b2 PE=1 SV=2	6.55e-27	1.75e-36	>sp|G5E829|AT2B1_MOUSE Plasma membrane calcium-transporting ATPase 1 OS=Mus musculus GN=Atp2b1 PE=1 SV=1,>sp|Q9R0K7|AT2B2_MOUSE Plasma membrane calcium-transporting ATPase 2 OS=Mus musculus GN=Atp2b2 PE=1 SV=2,>sp|Q6Q477|AT2B4_MOUSE Plasma membrane calcium-transporting ATPase 4 OS=Mus musculus GN=Atp2b4 PE=1 SV=1	6.55e-27	6.55e-27	1	TRUE	1	1	0	1	-	-	-	Q9R0K7	Q9R0K7	TRUE	FLKEAGR	NKPLISR	ATP2B2	ATP2B2	1048	899									Q9R0K7;Q9R0K7
1	F1_Agilent5_20160610_FL_SB_syn_DSSO_XL_f17.mgf	31193	4	2673.22	8	>sp|Q9CQQ7|AT5F1_MOUSE ATP synthase F(0) complex subunit B1, mitochondrial OS=Mus musculus GN=Atp5f1 PE=1 SV=1,>sp|Q9D7S9|CHMP5_MOUSE Charged multivesicular body protein 5 OS=Mus musculus GN=Chmp5 PE=1 SV=1	1.11e-14	6.48e-21	>sp|P97450|ATP5J_MOUSE ATP synthase-coupling factor 6, mitochondrial OS=Mus musculus GN=Atp5j PE=1 SV=1	1.94e-52	7e-70	1	TRUE	1	1	0	1	-	-	-	Q9CQQ7	P97450	FALSE	AYKEVK	QMYGKGEMDTFPTFK	ATP5PB	ATP5PF	191	84							StringDB score_experiment:763 score_combined:988 confidence:high	high	P97450;Q9CQQ7
1	F1_Agilent5_20160610_FL_SB_syn_DSSO_XL_f29.mgf	6901	4	2025.04	3	>sp|P70704|AT8A1_MOUSE Phospholipid-transporting ATPase IA OS=Mus musculus GN=Atp8a1 PE=1 SV=2	6.15e-30	2.31e-38	>sp|P70704|AT8A1_MOUSE Phospholipid-transporting ATPase IA OS=Mus musculus GN=Atp8a1 PE=1 SV=2,>sp|P98200|AT8A2_MOUSE Phospholipid-transporting ATPase IB OS=Mus musculus GN=Atp8a2 PE=1 SV=1	9.98e-22	7.43e-32	1	TRUE	1	1	0	1	-	-	-	P70704	P70704	TRUE	HKADNAVNK	KQTQVLR	ATP8A1	ATP8A1	125	133									P70704;P70704
1	F1_Agilent5_20160610_FL_SB_syn_DSSO_XL_f31.mgf	11199	5	2714.34	8	>sp|O88737|BSN_MOUSE Protein bassoon OS=Mus musculus GN=Bsn PE=1 SV=4,>sp|Q9QYX7|PCLO_MOUSE Protein piccolo OS=Mus musculus GN=Pclo PE=1 SV=4	1.2e-47	7.95e-61	>sp|O88737|BSN_MOUSE Protein bassoon OS=Mus musculus GN=Bsn PE=1 SV=4	2.22e-33	8.97e-47	1	TRUE	1	1	0	1	-	-	-	O88737	O88737	TRUE	LVEHESTKLRK	KQAELDEEEK	BSN	BSN	2966	2970									O88737;O88737
1	F1_Agilent5_20160610_FL_SB_syn_DSSO_XL_f26.mgf	8794	4	2206.08	5	>sp|Q9QYX7|PCLO_MOUSE Protein piccolo OS=Mus musculus GN=Pclo PE=1 SV=4	8.01e-19	2.41e-26	>sp|O88737|BSN_MOUSE Protein bassoon OS=Mus musculus GN=Bsn PE=1 SV=4,>sp|Q9QYX7|PCLO_MOUSE Protein piccolo OS=Mus musculus GN=Pclo PE=1 SV=4	2.37e-48	1.57e-61	1	TRUE	1	1	0	1	-	-	-	O88737	Q9QYX7	FALSE	KQAELDEEEK	ESAKLRK	BSN	PCLO	2970	3707							StringDB score_experiment:115 score_combined:341 confidence:low	low	O88737;Q9QYX7
1	F1_Agilent5_20160610_FL_SB_syn_DSSO_XL_f19.mgf	18875	4	1845	4	>sp|Q9CQH7|BT3L4_MOUSE Transcription factor BTF3 homolog 4 OS=Mus musculus GN=Btf3l4 PE=1 SV=1,>sp|Q64152|BTF3_MOUSE Transcription factor BTF3 OS=Mus musculus GN=Btf3 PE=1 SV=3	1.99e-31	5.33e-41	>sp|P62900|RL31_MOUSE 60S ribosomal protein L31 OS=Mus musculus GN=Rpl31 PE=1 SV=1	3.19e-29	2.18e-40	1	TRUE	1	1	0	1	-	-	-	Q9CQH7	P62900	FALSE	IGGKGTAR	LNKAVWAK	BTF3L4	RPL31	18	70			inweb evidence:'inference' score_combined:0.4 confidence:medium	medium			StringDB score_experiment:219 score_combined:814 confidence:high	high	P62900;Q9CQH7
1	F1_Agilent5_20160610_FL_SB_syn_DSSO_XL_f28.mgf	25410	4	2073.19	12	>sp|P97445|CAC1A_MOUSE Voltage-dependent P/Q-type calcium channel subunit alpha-1A OS=Mus musculus GN=Cacna1a PE=1 SV=2,>sp|O55017|CAC1B_MOUSE Voltage-dependent N-type calcium channel subunit alpha-1B OS=Mus musculus GN=Cacna1b PE=1 SV=1	7.71e-15	1.54e-22	>sp|P54285|CACB3_MOUSE Voltage-dependent L-type calcium channel subunit beta-3 OS=Mus musculus GN=Cacnb3 PE=2 SV=2,>sp|Q8R0S4|CACB4_MOUSE Voltage-dependent L-type calcium channel subunit beta-4 OS=Mus musculus GN=Cacnb4 PE=1 SV=2	8.22e-41	5.02e-53	1	TRUE	1	1	0	1	-	-	-	P97445	Q8R0S4	FALSE	AFLKLRR	VSSPKVLQR	CACNA1A	CACNB4	380	339			inweb evidence:'experimental interaction detection' score_combined:0.66 confidence:medium	medium	bioGRID interaction_id:275428 PMID:9442082 assay:'Reconstituted Complex' throughput:'Low Throughput' score:-1 confidence:high ## bioGRID interaction_id:276641 PMID:10212211 assay:'Reconstituted Complex' throughput:'Low Throughput' score:-1 confidence:high ## bioGRID interaction_id:740551 PMID:10328888 assay:'Affinity Capture-Western' throughput:'Low Throughput' score:-1 confidence:high	high	StringDB score_experiment:679 score_combined:985 confidence:high	high	P97445;Q8R0S4
1	F1_Agilent5_20160610_FL_SB_syn_DSSO_XL_f24.mgf	27870	4	2728.39	16	>sp|P11798|KCC2A_MOUSE Calcium/calmodulin-dependent protein kinase type II subunit alpha OS=Mus musculus GN=Camk2a PE=1 SV=2,>sp|P28652|KCC2B_MOUSE Calcium/calmodulin-dependent protein kinase type II subunit beta OS=Mus musculus GN=Camk2b PE=1 SV=2,>sp|Q6PHZ2|KCC2D_MOUSE Calcium/calmodulin-dependent protein kinase type II subunit delta OS=Mus musculus GN=Camk2d PE=1 SV=1,>sp|Q923T9|KCC2G_MOUSE Ca…	6.98e-24	3.24e-33	>sp|Q6PHZ2|KCC2D_MOUSE Calcium/calmodulin-dependent protein kinase type II subunit delta OS=Mus musculus GN=Camk2d PE=1 SV=1	3.44e-38	3.55e-55	1	TRUE	1	1	0	1	-	-	-	P11798	Q6PHZ2	FALSE	DHQKLER	IPTGQEYAAKIINTK	CAMK2A	CAMK2D	56	43	Protein kinase	Protein kinase	inweb evidence:'experimental interaction detection' score_combined:0.287 confidence:medium	medium	bioGRID interaction_id:241704 PMID:17353931 assay:'Affinity Capture-MS' throughput:'High Throughput' score:0.468 confidence:low ## bioGRID interaction_id:1105383 PMID:25852190 assay:'Affinity Capture-MS' throughput:'High Throughput' score:-1 confidence:low ## bioGRID interaction_id:2216952 PMID:28514442 assay:'Affinity Capture-MS' throughput:'High Throughput' score:1 confidence:low	low	StringDB score_experiment:992 score_combined:996 confidence:high	high	P11798;Q6PHZ2
1	F1_Agilent5_20160610_FL_SB_syn_DSSO_XL_f40.mgf	18066	5	3614.75	8	>sp|Q811D0|DLG1_MOUSE Disks large homolog 1 OS=Mus musculus GN=Dlg1 PE=1 SV=1	2.44e-16	2.44e-16	>sp|Q8JZS0|LIN7A_MOUSE Protein lin-7 homolog A OS=Mus musculus GN=Lin7a PE=1 SV=2,>sp|O88951|LIN7B_MOUSE Protein lin-7 homolog B OS=Mus musculus GN=Lin7b PE=1 SV=2,>sp|O88952|LIN7C_MOUSE Protein lin-7 homolog C OS=Mus musculus GN=Lin7c PE=1 SV=2	4.12e-51	5.05e-76	1	TRUE	1	1	0	1	-	-	-	Q811D0	Q8JZS0	FALSE	KQDTQR	HGGLKRGDQLLSVNGVSVEGEHHEK	DLG1	LIN7A	5	150	L27	PDZ	inweb evidence:'experimental interaction detection' score_combined:0.444 confidence:medium	medium	bioGRID interaction_id:252301 PMID:14960569 assay:'Affinity Capture-Western' throughput:'Low Throughput' score:-1 confidence:high ## bioGRID interaction_id:252310 PMID:14960569 assay:'Affinity Capture-Western' throughput:'Low Throughput' score:-1 confidence:high ## bioGRID interaction_id:1240742 PMID:24366813 assay:'Affinity Capture-MS' throughput:'High Throughput' score:-1 confidence:low	high	StringDB score_experiment:420 score_combined:461 confidence:medium	medium	Q811D0;Q8JZS0
1	F1_Agilent5_20160610_FL_SB_syn_DSSO_XL_f33.mgf	20668	5	2440.22	7	>sp|P39053|DYN1_MOUSE Dynamin-1 OS=Mus musculus GN=Dnm1 PE=1 SV=2,>sp|Q8BZ98|DYN3_MOUSE Dynamin-3 OS=Mus musculus GN=Dnm3 PE=1 SV=1	2.84e-33	1.52e-45	>sp|P39054|DYN2_MOUSE Dynamin-2 OS=Mus musculus GN=Dnm2 PE=1 SV=2,>sp|Q8BZ98|DYN3_MOUSE Dynamin-3 OS=Mus musculus GN=Dnm3 PE=1 SV=1	5.69e-39	2.74e-56	1	TRUE	1	1	0	1	-	-	-	P39053	Q8BZ98	FALSE	SQKDIDGKK	KFFLSHPAYR	DNM1	DNM3	240	257	Dynamin-type G	Dynamin-type G	inweb evidence:'experimental interaction detection' score_combined:0.223 confidence:medium	medium	bioGRID interaction_id:1187175 PMID:26186194 assay:'Affinity Capture-MS' throughput:'High Throughput' score:0.999980158 confidence:low ## bioGRID interaction_id:2223133 PMID:28514442 assay:'Affinity Capture-MS' throughput:'High Throughput' score:0.999989332 confidence:low	low	StringDB score_experiment:392 score_combined:931 confidence:high	high	P39053;Q8BZ98
1	F1_Agilent5_20160610_FL_SB_syn_DSSO_XL_f26.mgf	37675	5	2539.27	8	>sp|Q8BZ98|DYN3_MOUSE Dynamin-3 OS=Mus musculus GN=Dnm3 PE=1 SV=1	2.56e-56	8.27e-71	>sp|P39054|DYN2_MOUSE Dynamin-2 OS=Mus musculus GN=Dnm2 PE=1 SV=2,>sp|Q8BZ98|DYN3_MOUSE Dynamin-3 OS=Mus musculus GN=Dnm3 PE=1 SV=1	1.59e-22	1.7e-36	1	TRUE	1	1	0	1	-	-	-	Q8BZ98	Q8BZ98	TRUE	DIKAAMLAER	KFFLSHPAYR	DNM3	DNM3	249	257	Dynamin-type G	Dynamin-type G							Q8BZ98;Q8BZ98
1	F1_Agilent5_20160610_FL_SB_syn_DSSO_XL_f35.mgf	17987	5	2147.14	4	>sp|P10126|EF1A1_MOUSE Elongation factor 1-alpha 1 OS=Mus musculus GN=Eef1a1 PE=1 SV=3,>sp|P62631|EF1A2_MOUSE Elongation factor 1-alpha 2 OS=Mus musculus GN=Eef1a2 PE=1 SV=1	2.17e-18	2.17e-18	>sp|P10126|EF1A1_MOUSE Elongation factor 1-alpha 1 OS=Mus musculus GN=Eef1a1 PE=1 SV=3	1.05e-36	9.57e-49	1	TRUE	1	1	0	1	-	-	-	P10126	P62631	FALSE	KLEDGPKFLK	EKIDRR	EEF1A1	EEF1A2	392	378			inweb evidence:'inference' score_combined:0.145 confidence:low	low	bioGRID interaction_id:2216582 PMID:28514442 assay:'Affinity Capture-MS' throughput:'High Throughput' score:1 confidence:low	low			P10126;P62631
1	F1_Agilent5_20160610_FL_SB_syn_DSSO_XL_f17.mgf	30805	4	2623.34	6	>sp|Q9WVK4|EHD1_MOUSE EH domain-containing protein 1 OS=Mus musculus GN=Ehd1 PE=1 SV=1,>sp|Q9QXY6|EHD3_MOUSE EH domain-containing protein 3 OS=Mus musculus GN=Ehd3 PE=1 SV=2,>sp|Q9EQP2|EHD4_MOUSE EH domain-containing protein 4 OS=Mus musculus GN=Ehd4 PE=1 SV=1	1.3e-18	2.6e-28	>sp|Q9WVK4|EHD1_MOUSE EH domain-containing protein 1 OS=Mus musculus GN=Ehd1 PE=1 SV=1	1.68e-54	1.68e-54	1	TRUE	1	1	0	1	-	-	-	Q9WVK4	Q9QXY6	FALSE	KMQELLQTQDFSK	LNDLIKR	EHD1	EHD3	358	299			inweb evidence:'experimental interaction detection' score_combined:0.597 confidence:medium	medium	bioGRID interaction_id:303488 PMID:12121420 assay:'FRET' throughput:'Low Throughput' score:-1 confidence:high ## bioGRID interaction_id:303491 PMID:12121420 assay:'Two-hybrid' throughput:'Low Throughput' score:-1 confidence:high ## bioGRID interaction_id:303492 PMID:12121420 assay:'Two-hybrid' throughput:'Low Throughput' score:-1 confidence:high ## bioGRID interaction_id:303493 PMID:12121420 assa…	high			Q9QXY6;Q9WVK4
1	F1_Agilent5_20160610_FL_SB_syn_DSSO_XL_f24.mgf	12818	4	2375.22	4	>sp|Q8BFZ9|ERLN2_MOUSE Erlin-2 OS=Mus musculus GN=Erlin2 PE=1 SV=1	6.62e-23	1.21e-29	>sp|Q91X78|ERLN1_MOUSE Erlin-1 OS=Mus musculus GN=Erlin1 PE=1 SV=1,>sp|Q8BFZ9|ERLN2_MOUSE Erlin-2 OS=Mus musculus GN=Erlin2 PE=1 SV=1	1.21e-29	6.26e-42	1	TRUE	1	1	0	1	-	-	-	Q8BFZ9	Q8BFZ9	TRUE	VVEKEAETERK	KALIEAEK	ERLIN2	ERLIN2	205	213									Q8BFZ9;Q8BFZ9
1	F1_Agilent5_20160610_FL_SB_syn_DSSO_XL_f27.mgf	19875	4	2562.23	4	>sp|Q8BHZ0|FA49A_MOUSE Protein FAM49A OS=Mus musculus GN=Fam49a PE=1 SV=1,>sp|Q921M7|FA49B_MOUSE Protein FAM49B OS=Mus musculus GN=Fam49b PE=1 SV=1	5.51e-16	1.89e-26	>sp|Q921M7|FA49B_MOUSE Protein FAM49B OS=Mus musculus GN=Fam49b PE=1 SV=1	1.01e-41	2.93e-55	1	TRUE	1	1	0	1	-	-	-	Q8BHZ0	Q921M7	FALSE	IDMKGCIK	HLNDETTSKQIR	FAM49A	FAM49B	281	317			inweb evidence:'experimental interaction detection' score_combined:0.0463 confidence:low	low	bioGRID interaction_id:1182485 PMID:26186194 assay:'Affinity Capture-MS' throughput:'High Throughput' score:0.999999993 confidence:low ## bioGRID interaction_id:2217101 PMID:28514442 assay:'Affinity Capture-MS' throughput:'High Throughput' score:0.999999999 confidence:low	low			Q8BHZ0;Q921M7
1	F1_Agilent5_20160610_FL_SB_syn_DSSO_XL_f28.mgf	31836	4	2086.22	5	>sp|P15864|H12_MOUSE Histone H1.2 OS=Mus musculus GN=Hist1h1c PE=1 SV=2,>sp|P43274|H14_MOUSE Histone H1.4 OS=Mus musculus GN=Hist1h1e PE=1 SV=2	5.47e-12	7.98e-19	>sp|P15864|H12_MOUSE Histone H1.2 OS=Mus musculus GN=Hist1h1c PE=1 SV=2,>sp|P43274|H14_MOUSE Histone H1.4 OS=Mus musculus GN=Hist1h1e PE=1 SV=2	3.1e-53	1.26e-68	1	TRUE	1	1	0	1	-	-	-	P43274	P43274	TRUE	ERSGVSLAALKK	IKLGLK	HIST1H1E	HIST1H1E	63	81	H15	H15							P43274;P43274
1	F1_Agilent5_20160610_FL_SB_syn_DSSO_XL_f24.mgf	31795	4	3127.55	6	>sp|P07901|HS90A_MOUSE Heat shock protein HSP 90-alpha OS=Mus musculus GN=Hsp90aa1 PE=1 SV=4,>sp|P11499|HS90B_MOUSE Heat shock protein HSP 90-beta OS=Mus musculus GN=Hsp90ab1 PE=1 SV=3	2.11e-42	9.52e-55	>sp|P07901|HS90A_MOUSE Heat shock protein HSP 90-alpha OS=Mus musculus GN=Hsp90aa1 PE=1 SV=4	2.98e-27	1.6e-39	1	TRUE	1	1	0	1	-	-	-	P07901	P07901	TRUE	EKYIDQEELNK	ELHINLIPSKQDR	HSP90AA1	HSP90AA1	284	84									P07901;P07901
1	F1_Agilent5_20160610_FL_SB_syn_DSSO_XL_f27.mgf	14539	4	2308.15	17	>sp|P63017|HSP7C_MOUSE Heat shock cognate 71 kDa protein OS=Mus musculus GN=Hspa8 PE=1 SV=1	4.92e-21	2.7e-30	>sp|P17156|HSP72_MOUSE Heat shock-related 70 kDa protein 2 OS=Mus musculus GN=Hspa2 PE=1 SV=2,>sp|P63017|HSP7C_MOUSE Heat shock cognate 71 kDa protein OS=Mus musculus GN=Hspa8 PE=1 SV=1	4.65e-49	6.09e-64	1	TRUE	1	1	0	1	-	-	-	P63017	P63017	TRUE	AMTKDNNLLGK	QRDKVSSK	HSPA8	HSPA8	451	535									P63017;P63017
1	F1_Agilent5_20160610_FL_SB_syn_DSSO_XL_f25.mgf	29485	5	3146.63	6	>sp|P63017|HSP7C_MOUSE Heat shock cognate 71 kDa protein OS=Mus musculus GN=Hspa8 PE=1 SV=1	1.02e-09	6.2e-19	>sp|P17156|HSP72_MOUSE Heat shock-related 70 kDa protein 2 OS=Mus musculus GN=Hspa2 PE=1 SV=2,>sp|P63017|HSP7C_MOUSE Heat shock cognate 71 kDa protein OS=Mus musculus GN=Hspa8 PE=1 SV=1	3.01e-27	3.01e-27	1	TRUE	1	1	0	1	-	-	-	P63017	P63017	TRUE	IINEPTAAAIAYGLDKK	GRLSKEDIER	HSPA8	HSPA8	187	512									P63017;P63017
1	F1_Agilent5_20160610_FL_SB_syn_DSSO_XL_f25.mgf	11358	5	2337.15	6	>sp|O88448|KLC2_MOUSE Kinesin light chain 2 OS=Mus musculus GN=Klc2 PE=1 SV=1,>sp|O88447|KLC1_MOUSE Kinesin light chain 1 OS=Mus musculus GN=Klc1 PE=1 SV=3	2.26e-26	2.26e-26	>sp|O88447|KLC1_MOUSE Kinesin light chain 1 OS=Mus musculus GN=Klc1 PE=1 SV=3	2.76e-26	1.53e-38	1	TRUE	1	1	0	1	-	-	-	O88447	O88447	TRUE	EAEPLCKR	VLGKDHPDVAK	KLC1	KLC1	319	331									O88447;O88447
1	F1_Agilent5_20160610_FL_SB_syn_DSSO_XL_f16.mgf	22010	4	2272.24	4	>sp|Q61879|MYH10_MOUSE Myosin-10 OS=Mus musculus GN=Myh10 PE=1 SV=2,>sp|O08638|MYH11_MOUSE Myosin-11 OS=Mus musculus GN=Myh11 PE=1 SV=1,>sp|Q6URW6|MYH14_MOUSE Myosin-14 OS=Mus musculus GN=Myh14 PE=1 SV=1,>sp|Q8VDD5|MYH9_MOUSE Myosin-9 OS=Mus musculus GN=Myh9 PE=1 SV=4	1.17e-17	1.96e-26	>sp|Q61879|MYH10_MOUSE Myosin-10 OS=Mus musculus GN=Myh10 PE=1 SV=2,>sp|O08638|MYH11_MOUSE Myosin-11 OS=Mus musculus GN=Myh11 PE=1 SV=1	2.54e-54	1.39e-69	1	TRUE	1	1	0	1	-	-	-	Q61879	Q8VDD5	FALSE	LQLEKVTAEAK	QKLQLEK	MYH10	MYH9	973	961			inweb evidence:'experimental interaction detection' score_combined:0.244 confidence:medium	medium	bioGRID interaction_id:744983 PMID:22939629 assay:'Co-fractionation' throughput:'High Throughput' score:0.842 confidence:low ## bioGRID interaction_id:1445549 PMID:26496610 assay:'Affinity Capture-MS' throughput:'High Throughput' score:-1 confidence:low ## bioGRID interaction_id:1460660 PMID:26496610 assay:'Affinity Capture-MS' throughput:'High Throughput' score:-1 confidence:low	low	StringDB score_experiment:554 score_combined:957 confidence:high	high	Q61879;Q8VDD5
1	F1_Agilent5_20160610_FL_SB_syn_DSSO_XL_f18.mgf	38737	4	2266.22	3	>sp|P29341|PABP1_MOUSE Polyadenylate-binding protein 1 OS=Mus musculus GN=Pabpc1 PE=1 SV=2,>sp|Q921F2|TADBP_MOUSE TAR DNA-binding protein 43 OS=Mus musculus GN=Tardbp PE=1 SV=1	2.05e-18	2.05e-18	>sp|P29341|PABP1_MOUSE Polyadenylate-binding protein 1 OS=Mus musculus GN=Pabpc1 PE=1 SV=2	1.37e-52	1.37e-52	1	TRUE	1	1	0	1	-	-	-	P29341	P29341	TRUE	SGVGNIFIKNLDK	KVFVGR	PABPC1	PABPC1	104	167		RRM 2							P29341;P29341
1	F1_Agilent5_20160610_FL_SB_syn_DSSO_XL_f18.mgf	35073	5	4480.23	5	>sp|Q8BR92|PALM2_MOUSE Paralemmin-2 OS=Mus musculus GN=Palm2 PE=1 SV=1,>sp|Q9Z0P4|PALM_MOUSE Paralemmin-1 OS=Mus musculus GN=Palm PE=1 SV=1	3.57e-24	8.41e-33	>sp|Q9Z0P4|PALM_MOUSE Paralemmin-1 OS=Mus musculus GN=Palm PE=1 SV=1	4.14e-48	4.14e-48	1	TRUE	1	1	0	1	-	-	-	Q9Z0P4	Q9Z0P4	TRUE	EIDVLEFGESAPAASKENSAAPSPGRPQSASPAK	LQAIAEKR	PALM	PALM	109	21									Q9Z0P4;Q9Z0P4
1	F1_Agilent5_20160610_FL_SB_syn_DSSO_XL_f31.mgf	20487	5	3117.6	15	>sp|Q9DBJ1|PGAM1_MOUSE Phosphoglycerate mutase 1 OS=Mus musculus GN=Pgam1 PE=1 SV=3	1.09e-36	1.03e-58	>sp|Q9DBJ1|PGAM1_MOUSE Phosphoglycerate mutase 1 OS=Mus musculus GN=Pgam1 PE=1 SV=3,>sp|O70250|PGAM2_MOUSE Phosphoglycerate mutase 2 OS=Mus musculus GN=Pgam2 PE=1 SV=3	4.52e-53	4.02e-76	1	TRUE	1	1	0	1	-	-	-	Q9DBJ1	Q9DBJ1	TRUE	HYGGLTGLNKAETAAK	AMEAVAAQGKVKK	PGAM1	PGAM1	100	251									Q9DBJ1;Q9DBJ1
1	F1_Agilent5_20160610_FL_SB_syn_DSSO_XL_f35.mgf	30538	5	3199.59	16	>sp|P63321|RALA_MOUSE Ras-related protein Ral-A OS=Mus musculus GN=Rala PE=1 SV=1	7.59e-16	3.46e-25	>sp|P63321|RALA_MOUSE Ras-related protein Ral-A OS=Mus musculus GN=Rala PE=1 SV=1,>sp|Q9JIW9|RALB_MOUSE Ras-related protein Ral-B OS=Mus musculus GN=Ralb PE=1 SV=1	5.9e-29	5.9e-29	1	TRUE	1	1	0	1	-	-	-	P63321	P63321	TRUE	RQVSVEEAKNR	TRANVDKVFFDLMR	RALA	RALA	143	166									P63321;P63321
1	F1_Agilent6_20161027_FL_syn_HP_XL_SCX_f34.mgf	31500	5	3609.8	1	>sp|Q9Z2H2|RGS6_MOUSE Regulator of G-protein signaling 6 OS=Mus musculus GN=Rgs6 PE=1 SV=2,>sp|O54829|RGS7_MOUSE Regulator of G-protein signaling 7 OS=Mus musculus GN=Rgs7 PE=1 SV=2	2.53e-18	2.53e-18	>sp|O54829|RGS7_MOUSE Regulator of G-protein signaling 7 OS=Mus musculus GN=Rgs7 PE=1 SV=2	1.62e-50	2.28e-64	1	TRUE	1	1	0	1	-	-	-	O54829	O54829	TRUE	RTMQNKARLELADYEAESLAR	KILDSQER	RGS7	RGS7	140	187									O54829;O54829
1	F1_Agilent5_20160610_FL_SB_syn_DSSO_XL_f35.mgf	12431	5	2515.31	8	>sp|Q62420|SH3G2_MOUSE Endophilin-A1 OS=Mus musculus GN=Sh3gl2 PE=1 SV=2	8.78e-30	8.78e-30	>sp|Q62420|SH3G2_MOUSE Endophilin-A1 OS=Mus musculus GN=Sh3gl2 PE=1 SV=2,>sp|Q62419|SH3G1_MOUSE Endophilin-A2 OS=Mus musculus GN=Sh3gl1 PE=1 SV=1	7.32e-38	7.32e-38	1	TRUE	1	1	0	1	-	-	-	Q62420	Q62420	TRUE	ATQKVSEK	KRQGKIPDEELR	SH3GL2	SH3GL2	16	177		BAR							Q62420;Q62420
1	F1_Agilent5_20160610_FL_SB_syn_DSSO_XL_f15.mgf	28396	4	3196.59	10	>sp|Q91V14|S12A5_MOUSE Solute carrier family 12 member 5 OS=Mus musculus GN=Slc12a5 PE=1 SV=2	3.42e-20	2.77e-34	>sp|Q9JIS8|S12A4_MOUSE Solute carrier family 12 member 4 OS=Mus musculus GN=Slc12a4 PE=1 SV=2,>sp|Q91V14|S12A5_MOUSE Solute carrier family 12 member 5 OS=Mus musculus GN=Slc12a5 PE=1 SV=2	1.06e-25	2.27e-38	1	TRUE	1	1	0	1	-	-	-	Q91V14	Q91V14	TRUE	LNEVIVNKSR	IFTVAQMDDNSIQMKK	SLC12A5	SLC12A5	1085	895									Q91V14;Q91V14
1	F1_Agilent5_20160610_FL_SB_syn_DSSO_XL_f29.mgf	8953	4	1758.94	4	>sp|Q9ERG2|STRN3_MOUSE Striatin-3 OS=Mus musculus GN=Strn3 PE=1 SV=1,>sp|O55106|STRN_MOUSE Striatin OS=Mus musculus GN=Strn PE=1 SV=2	4.93e-20	4.93e-20	>sp|Q9ERG2|STRN3_MOUSE Striatin-3 OS=Mus musculus GN=Strn3 PE=1 SV=1,>sp|P58404|STRN4_MOUSE Striatin-4 OS=Mus musculus GN=Strn4 PE=1 SV=2,>sp|O55106|STRN_MOUSE Striatin OS=Mus musculus GN=Strn PE=1 SV=2	1.96e-23	1.96e-23	1	TRUE	1	1	0	1	-	-	-	Q9ERG2	Q9ERG2	TRUE	KGQENLK	KDLVRR	STRN3	STRN3	105	112									Q9ERG2;Q9ERG2
1	F1_Agilent5_20160610_FL_SB_syn_DSSO_XL_f17.mgf	4241	4	1727.88	8	>sp|O35526|STX1A_MOUSE Syntaxin-1A OS=Mus musculus GN=Stx1a PE=1 SV=3,>sp|P61264|STX1B_MOUSE Syntaxin-1B OS=Mus musculus GN=Stx1b PE=1 SV=1	9.01e-34	2.41e-43	>sp|O35526|STX1A_MOUSE Syntaxin-1A OS=Mus musculus GN=Stx1a PE=1 SV=3,>sp|P61264|STX1B_MOUSE Syntaxin-1B OS=Mus musculus GN=Stx1b PE=1 SV=1	2.22e-22	1.34e-31	1	TRUE	1	1	0	1	-	-	-	P61264	P61264	TRUE	AVSDTKK	AVKYQSK	STX1B	STX1B	251	255	t-SNARE coiled-coil homology	t-SNARE coiled-coil homology							P61264;P61264
1	F1_Agilent5_20160610_FL_SB_syn_DSSO_XL_f15.mgf	19378	4	2720.24	5	>sp|P58771|TPM1_MOUSE Tropomyosin alpha-1 chain OS=Mus musculus GN=Tpm1 PE=1 SV=1,>sp|P58774|TPM2_MOUSE Tropomyosin beta chain OS=Mus musculus GN=Tpm2 PE=1 SV=1,>sp|P21107|TPM3_MOUSE Tropomyosin alpha-3 chain OS=Mus musculus GN=Tpm3 PE=1 SV=3,>sp|Q6IRU2|TPM4_MOUSE Tropomyosin alpha-4 chain OS=Mus musculus GN=Tpm4 PE=1 SV=3	3.83e-38	3.21e-45	>sp|P58771|TPM1_MOUSE Tropomyosin alpha-1 chain OS=Mus musculus GN=Tpm1 PE=1 SV=1,>sp|P21107|TPM3_MOUSE Tropomyosin alpha-3 chain OS=Mus musculus GN=Tpm3 PE=1 SV=3	4.4e-53	4.4e-53	1	TRUE	1	1	0	1	-	-	-	P58771	P58771	TRUE	SLEAQAEKYSQK	EDKYEEEIK	TPM1	TPM1	213	220									P58771;P58771
1	F1_Agilent5_20160610_FL_SB_syn_DSSO_XL_f15.mgf	24464	4	2446.2	14	>sp|Q62442|VAMP1_MOUSE Vesicle-associated membrane protein 1 OS=Mus musculus GN=Vamp1 PE=1 SV=1,>sp|P63044|VAMP2_MOUSE Vesicle-associated membrane protein 2 OS=Mus musculus GN=Vamp2 PE=1 SV=2,>sp|P63024|VAMP3_MOUSE Vesicle-associated membrane protein 3 OS=Mus musculus GN=Vamp3 PE=1 SV=1	1.04e-33	1.95e-50	>sp|Q62442|VAMP1_MOUSE Vesicle-associated membrane protein 1 OS=Mus musculus GN=Vamp1 PE=1 SV=1,>sp|P63044|VAMP2_MOUSE Vesicle-associated membrane protein 2 OS=Mus musculus GN=Vamp2 PE=1 SV=2,>sp|P63024|VAMP3_MOUSE Vesicle-associated membrane protein 3 OS=Mus musculus GN=Vamp3 PE=1 SV=1	5.86e-51	1.38e-63	1	TRUE	1	1	0	1	-	-	-	Q62442	Q62442	TRUE	VNVDKVLER	DQKLSELDDR	VAMP1	VAMP1	54	61	v-SNARE coiled-coil homology	v-SNARE coiled-coil homology							Q62442;Q62442
1	F1_Agilent5_20160610_FL_SB_syn_DSSO_XL_f18.mgf	42887	4	3043.49	3	>sp|Q9CQV8|1433B_MOUSE 14-3-3 protein beta/alpha OS=Mus musculus GN=Ywhab PE=1 SV=3,>sp|P68254|1433T_MOUSE 14-3-3 protein theta OS=Mus musculus GN=Ywhaq PE=1 SV=1	1.7e-18	6.56e-26	>sp|P68254|1433T_MOUSE 14-3-3 protein theta OS=Mus musculus GN=Ywhaq PE=1 SV=1	1.3e-51	2.69e-70	1	TRUE	1	1	0	1	-	-	-	Q9CQV8	P68254	FALSE	MKGDYFR	YLIANATNPESKVFYLK	YWHAB	YWHAQ	124	115			inweb evidence:'experimental interaction detection' score_combined:0.27 confidence:medium	medium	bioGRID interaction_id:568572 PMID:20618440 assay:'Affinity Capture-MS' throughput:'Low Throughput' score:-1 confidence:high ## bioGRID interaction_id:914154 PMID:24255178 assay:'Affinity Capture-MS' throughput:'High Throughput' score:1 confidence:low ## bioGRID interaction_id:926791 PMID:22863883 assay:'Co-fractionation' throughput:'High Throughput' score:-1 confidence:low	high	StringDB score_experiment:257 score_combined:964 confidence:high	high	P68254;Q9CQV8
1	F1_Agilent5_20160610_FL_SB_syn_DSSO_XL_f35.mgf	17691	5	2399.13	22	>sp|P28661|SEPT4_MOUSE Septin-4 OS=Mus musculus GN=Sept4 PE=1 SV=1	1.19e-26	2.21e-33	>sp|P28661|SEPT4_MOUSE Septin-4 OS=Mus musculus GN=Sept4 PE=1 SV=1	6.51e-48	4.8e-71	1	FALSE	1	1	0	1	-	-	-	P28661	P28661	TRUE	RMQEMLHKIQR	QMKETH	SEPT4	SEPT4	469	475									P28661;P28661
1	F1_Agilent5_20160610_FL_SB_syn_DSSO_XL_f34.mgf	15492	5	2356.29	11	>sp|P28661|SEPT4_MOUSE Septin-4 OS=Mus musculus GN=Sept4 PE=1 SV=1	1.05e-24	7.33e-34	>sp|P28661|SEPT4_MOUSE Septin-4 OS=Mus musculus GN=Sept4 PE=1 SV=1	8.68e-42	8.49e-53	1	FALSE	1	1	0	1	-	-	-	P28661	P28661	TRUE	LVVKER	LIREKDEELRR	SEPT4	SEPT4	421	456									P28661;P28661
1	F1_Agilent5_20160610_FL_SB_syn_DSSO_XL_f25.mgf	15771	5	2781.35	7	>sp|P28661|SEPT4_MOUSE Septin-4 OS=Mus musculus GN=Sept4 PE=1 SV=1	4.35e-40	5.25e-61	>sp|Q9Z2Q6|SEPT5_MOUSE Septin-5 OS=Mus musculus GN=Sept5 PE=1 SV=2	1.79e-41	4.73e-57	1	FALSE	1	1	0	1	-	-	-	P28661	Q9Z2Q6	FALSE	HAVDIEEKGVR	LATPEDKQDIDK	SEPT4	SEPT5	198	17	Septin-type G		inweb evidence:'experimental interaction detection' score_combined:0.115 confidence:low	low			StringDB score_experiment:111 score_combined:153 confidence:low	low	P28661;Q9Z2Q6
1	F1_Agilent5_20160610_FL_SB_syn_DSSO_XL_f33.mgf	23567	5	3136.46	9	>sp|Q9Z2Q6|SEPT5_MOUSE Septin-5 OS=Mus musculus GN=Sept5 PE=1 SV=2	1.71e-17	4.61e-27	>sp|Q9Z2Q6|SEPT5_MOUSE Septin-5 OS=Mus musculus GN=Sept5 PE=1 SV=2	1.28e-51	1.28e-51	1	FALSE	1	1	0	1	-	-	-	Q9Z2Q6	Q9Z2Q6	TRUE	AHCIQQMTSKLTQDSR	MKDEELRR	SEPT5	SEPT5	318	348	Septin-type G								Q9Z2Q6;Q9Z2Q6
1	F1_Agilent5_20160610_FL_SB_syn_DSSO_XL_f36.mgf	7312	4	1873.97	15	>sp|Q9R1T4|SEPT6_MOUSE Septin-6 OS=Mus musculus GN=Sept6 PE=1 SV=4	8.44e-25	2.26e-34	>sp|Q9R1T4|SEPT6_MOUSE Septin-6 OS=Mus musculus GN=Sept6 PE=1 SV=4	1.39e-36	2.29e-45	1	FALSE	1	1	0	1	-	-	-	Q9R1T4	Q9R1T4	TRUE	FDRLKK	LHQEEKK	SEPT6	SEPT6	372	379									Q9R1T4;Q9R1T4
1	F1_Agilent5_20160610_FL_SB_syn_DSSO_XL_f22.mgf	26490	5	3649.79	15	>sp|O55131|SEPT7_MOUSE Septin-7 OS=Mus musculus GN=Sept7 PE=1 SV=1	6.85e-49	3.32e-65	>sp|O55131|SEPT7_MOUSE Septin-7 OS=Mus musculus GN=Sept7 PE=1 SV=1	8.09e-16	2.22e-23	1	FALSE	1	1	0	1	-	-	-	O55131	O55131	TRUE	LAAVTYNGVDNNKNK	GQLTKSPLAQMEEERR	SEPT7	SEPT7	325	332	Septin-type G								O55131;O55131
1	F1_Agilent6_20161027_FL_syn_HP_XL_SCX_f34.mgf	40300	6	4160.08	2	>sp|O55131|SEPT7_MOUSE Septin-7 OS=Mus musculus GN=Sept7 PE=1 SV=1	1	7.45e-11	>sp|O55131|SEPT7_MOUSE Septin-7 OS=Mus musculus GN=Sept7 PE=1 SV=1	1.15e-28	4.07e-47	2	FALSE	1	1	0	1	-	-	-	O55131	O55131	TRUE	VQCCLYFIAPSGHGLKPLDIEFMKR	EIQEHKIK	SEPT7	SEPT7	180	218	Septin-type G	Septin-type G							O55131;O55131
1	F1_Agilent5_20160610_FL_SB_syn_DSSO_XL_f38.mgf	7727	4	2498.27	5	>sp|Q8C1B7|SEP11_MOUSE Septin-11 OS=Mus musculus GN=Sept11 PE=1 SV=4	3.14e-17	1.9e-26	>sp|O55131|SEPT7_MOUSE Septin-7 OS=Mus musculus GN=Sept7 PE=1 SV=1	6.76e-34	1.14e-50	1	FALSE	1	1	0	1	-	-	-	Q8C1B7	O55131	FALSE	KVEDKKK	NLEAQHKELEEK	SEPT11	SEPT7	384	394			inweb evidence:'inference' score_combined:0.221 confidence:medium	medium	bioGRID interaction_id:743254 PMID:22939629 assay:'Co-fractionation' throughput:'High Throughput' score:0.797 confidence:low ## bioGRID interaction_id:1271845 PMID:26344197 assay:'Co-fractionation' throughput:'High Throughput' score:1 confidence:low ## bioGRID interaction_id:1459027 PMID:26496610 assay:'Affinity Capture-MS' throughput:'High Throughput' score:-1 confidence:low ## bioGRID interacti…	low	StringDB score_experiment:688 score_combined:763 confidence:high	high	O55131;Q8C1B7
1	F1_Agilent5_20160610_FL_SB_syn_DSSO_XL_f21.mgf	28715	5	3246.59	9	>sp|Q8JZN5|ACAD9_MOUSE Acyl-CoA dehydrogenase family member 9, mitochondrial OS=Mus musculus GN=Acad9 PE=1 SV=2	3.94e-54	7.26e-68	>sp|Q8JZN5|ACAD9_MOUSE Acyl-CoA dehydrogenase family member 9, mitochondrial OS=Mus musculus GN=Acad9 PE=1 SV=2	1e-45	1.18e-61	1	FALSE	1	1	0	1	-	-	-	Q8JZN5	Q8JZN5	TRUE	DFGGITNGKPEDK	KIDQEGKIPVDTLEK	ACAD9	ACAD9	262	96									Q8JZN5;Q8JZN5
1	F1_Agilent5_20160610_FL_SB_syn_DSSO_XL_f28.mgf	27919	5	2095.15	4	>sp|Q8QZT1|THIL_MOUSE Acetyl-CoA acetyltransferase, mitochondrial OS=Mus musculus GN=Acat1 PE=1 SV=1	2.17e-23	2.81e-32	>sp|Q8QZT1|THIL_MOUSE Acetyl-CoA acetyltransferase, mitochondrial OS=Mus musculus GN=Acat1 PE=1 SV=1	3.61e-41	2.91e-56	1	FALSE	1	1	0	1	-	-	-	Q8QZT1	Q8QZT1	TRUE	RVDFSKVPK	LKTVFQK	ACAT1	ACAT1	260	265									Q8QZT1;Q8QZT1
1	F1_Agilent5_20160610_FL_SB_syn_DSSO_XL_f29.mgf	12789	5	1873.99	11	>sp|Q8CAY6|THIC_MOUSE Acetyl-CoA acetyltransferase, cytosolic OS=Mus musculus GN=Acat2 PE=1 SV=2	6.55e-27	2.52e-34	>sp|Q8CAY6|THIC_MOUSE Acetyl-CoA acetyltransferase, cytosolic OS=Mus musculus GN=Acat2 PE=1 SV=2	1.88e-16	9.2e-24	1	FALSE	1	1	0	1	-	-	-	Q8CAY6	Q8CAY6	TRUE	KTEAERR	MLKPLAR	ACAT2	ACAT2	266	275									Q8CAY6;Q8CAY6
1	F1_Agilent5_20160610_FL_SB_syn_DSSO_XL_f31.mgf	27110	5	2978.45	20	>sp|Q99KI0|ACON_MOUSE Aconitate hydratase, mitochondrial OS=Mus musculus GN=Aco2 PE=1 SV=1	6.17e-29	6.23e-38	>sp|Q99KI0|ACON_MOUSE Aconitate hydratase, mitochondrial OS=Mus musculus GN=Aco2 PE=1 SV=1	1.86e-42	8.21e-56	1	FALSE	1	1	0	1	-	-	-	Q99KI0	Q99KI0	TRUE	QALAHGLKCK	FNPETDFLTGKDGKK	ACO2	ACO2	409	517									Q99KI0;Q99KI0
1	F1_Agilent5_20160610_FL_SB_syn_DSSO_XL_f30.mgf	37804	5	3538.8	10	>sp|Q99KI0|ACON_MOUSE Aconitate hydratase, mitochondrial OS=Mus musculus GN=Aco2 PE=1 SV=1	3e-36	2.47e-48	>sp|Q99KI0|ACON_MOUSE Aconitate hydratase, mitochondrial OS=Mus musculus GN=Aco2 PE=1 SV=1	2.05e-39	2.65e-58	1	FALSE	1	1	0	1	-	-	-	Q99KI0	Q99KI0	TRUE	AKVAMSHFEPSEYIR	YDLLEKNINIVRK	ACO2	ACO2	31	50									Q99KI0;Q99KI0
1	F1_Agilent5_20160610_FL_SB_syn_DSSO_XL_f26.mgf	23502	4	2345.26	4	>sp|Q99KI0|ACON_MOUSE Aconitate hydratase, mitochondrial OS=Mus musculus GN=Aco2 PE=1 SV=1	9.09e-34	2.43e-43	>sp|Q99KI0|ACON_MOUSE Aconitate hydratase, mitochondrial OS=Mus musculus GN=Aco2 PE=1 SV=1	1.03e-32	2.63e-56	1	FALSE	1	1	0	1	-	-	-	Q99KI0	Q99KI0	TRUE	YLSKTGR	SAAVAKQALAHGLK	ACO2	ACO2	309	401									Q99KI0;Q99KI0
1	F1_Agilent5_20160610_FL_SB_syn_DSSO_XL_f23.mgf	32982	5	3604.72	14	>sp|Q99KI0|ACON_MOUSE Aconitate hydratase, mitochondrial OS=Mus musculus GN=Aco2 PE=1 SV=1	8.53e-39	5.69e-52	>sp|Q99KI0|ACON_MOUSE Aconitate hydratase, mitochondrial OS=Mus musculus GN=Aco2 PE=1 SV=1	1.41e-54	1.41e-54	1	FALSE	1	1	0	1	-	-	-	Q99KI0	Q99KI0	TRUE	CKSQFTITPGSEQIR	FNPETDFLTGKDGKK	ACO2	ACO2	411	517									Q99KI0;Q99KI0
1	F1_Agilent5_20160610_FL_SB_syn_DSSO_XL_f23.mgf	33315	5	3089.55	13	>sp|Q99KI0|ACON_MOUSE Aconitate hydratase, mitochondrial OS=Mus musculus GN=Aco2 PE=1 SV=1	1.16e-40	2.68e-58	>sp|Q99KI0|ACON_MOUSE Aconitate hydratase, mitochondrial OS=Mus musculus GN=Aco2 PE=1 SV=1	1.15e-54	8.5e-72	1	FALSE	1	1	0	1	-	-	-	Q99KI0	Q99KI0	TRUE	SAAVAKQALAHGLK	FNPETDFLTGKDGK	ACO2	ACO2	401	517									Q99KI0;Q99KI0
1	F1_Agilent5_20160610_FL_SB_syn_DSSO_XL_f16.mgf	32403	4	2401.32	8	>sp|Q99KI0|ACON_MOUSE Aconitate hydratase, mitochondrial OS=Mus musculus GN=Aco2 PE=1 SV=1	1.03e-07	5.27e-19	>sp|Q99KI0|ACON_MOUSE Aconitate hydratase, mitochondrial OS=Mus musculus GN=Aco2 PE=1 SV=1	4.25e-53	2.81e-67	1	FALSE	1	1	0	1	-	-	-	Q99KI0	Q99KI0	TRUE	LTIQGLKDFAPGK	PLKCVIK	ACO2	ACO2	730	739									Q99KI0;Q99KI0
1	F1_Agilent5_20160610_FL_SB_syn_DSSO_XL_f35.mgf	29159	5	2838.47	19	>sp|P24638|PPAL_MOUSE Lysosomal acid phosphatase OS=Mus musculus GN=Acp2 PE=1 SV=2	7.93e-28	1.48e-42	>sp|P24638|PPAL_MOUSE Lysosomal acid phosphatase OS=Mus musculus GN=Acp2 PE=1 SV=2	4.41e-36	2.23e-59	1	FALSE	1	1	0	1	-	-	-	P24638	P24638	TRUE	LLKFPLGPCPR	HGDRSPVKTYPK	ACP2	ACP2	153	49									P24638;P24638
1	F1_Agilent5_20160610_FL_SB_syn_DSSO_XL_f25.mgf	28133	5	2674.46	17	>sp|Q99PU5|ACBG1_MOUSE Long-chain-fatty-acid--CoA ligase ACSBG1 OS=Mus musculus GN=Acsbg1 PE=1 SV=1	7.31e-21	8.02e-33	>sp|Q99PU5|ACBG1_MOUSE Long-chain-fatty-acid--CoA ligase ACSBG1 OS=Mus musculus GN=Acsbg1 PE=1 SV=1	3.69e-54	4.39e-70	1	FALSE	1	1	0	1	-	-	-	Q99PU5	Q99PU5	TRUE	IWKDLPHLK	AVVIYQEPPPKK	ACSBG1	ACSBG1	221	238									Q99PU5;Q99PU5
1	F1_Agilent5_20160610_FL_SB_syn_DSSO_XL_f17.mgf	34360	4	2541.43	4	>sp|Q99PU5|ACBG1_MOUSE Long-chain-fatty-acid--CoA ligase ACSBG1 OS=Mus musculus GN=Acsbg1 PE=1 SV=1	2.86e-18	1.1e-25	>sp|Q99PU5|ACBG1_MOUSE Long-chain-fatty-acid--CoA ligase ACSBG1 OS=Mus musculus GN=Acsbg1 PE=1 SV=1	1.4e-51	5.26e-68	1	FALSE	1	1	0	1	-	-	-	Q99PU5	Q99PU5	TRUE	ANVIVVDTQKQLEK	ILKIWK	ACSBG1	ACSBG1	211	218									Q99PU5;Q99PU5
1	F1_Agilent5_20160610_FL_SB_syn_DSSO_XL_f17.mgf	23579	4	2406.27	5	>sp|P61161|ARP2_MOUSE Actin-related protein 2 OS=Mus musculus GN=Actr2 PE=1 SV=1	3.54e-43	3.54e-43	>sp|P61161|ARP2_MOUSE Actin-related protein 2 OS=Mus musculus GN=Actr2 PE=1 SV=1	1.71e-37	1.23e-47	1	FALSE	1	1	0	1	-	-	-	P61161	P61161	TRUE	QEYQEKGVR	VLEKLGVTVR	ACTR2	ACTR2	381	388									P61161;P61161
1	F1_Agilent5_20160610_FL_SB_syn_DSSO_XL_f28.mgf	7352	4	2076.99	8	>sp|P56376|ACYP1_MOUSE Acylphosphatase-1 OS=Mus musculus GN=Acyp1 PE=1 SV=2	5.41e-28	7.01e-37	>sp|P56376|ACYP1_MOUSE Acylphosphatase-1 OS=Mus musculus GN=Acyp1 PE=1 SV=2	7.81e-23	3.4e-32	1	FALSE	1	1	0	1	-	-	-	P56376	P56376	TRUE	KYTQAEGK	GSPKSHIDR	ACYP1	ACYP1	25	73	Acylphosphatase-like	Acylphosphatase-like							P56376;P56376
1	F1_Agilent5_20160610_FL_SB_syn_DSSO_XL_f17.mgf	28834	4	2278.22	3	>sp|P07724|ALBU_MOUSE Serum albumin OS=Mus musculus GN=Alb PE=1 SV=3	4.51e-40	7.95e-53	>sp|P07724|ALBU_MOUSE Serum albumin OS=Mus musculus GN=Alb PE=1 SV=3	9.8e-53	3.05e-65	1	FALSE	1	1	0	1	-	-	-	P07724	P07724	TRUE	AFKAWAVAR	LATDLTKVNK	ALB	ALB	236	264	Albumin 2	Albumin 2							P07724;P07724
1	F1_Agilent5_20160610_FL_SB_syn_DSSO_XL_f15.mgf	22103	4	2491.27	4	>sp|P07724|ALBU_MOUSE Serum albumin OS=Mus musculus GN=Alb PE=1 SV=3	3.66e-26	8.69e-33	>sp|P07724|ALBU_MOUSE Serum albumin OS=Mus musculus GN=Alb PE=1 SV=3	9.13e-33	4.25e-40	1	FALSE	1	1	0	1	-	-	-	P07724	P07724	TRUE	ESCLTPKLDGVK	EKALVSSVR	ALB	ALB	205	212	Albumin 1	Albumin 1							P07724;P07724
1	F1_Agilent5_20160610_FL_SB_syn_DSSO_XL_f22.mgf	25337	5	3116.53	8	>sp|P05063|ALDOC_MOUSE Fructose-bisphosphate aldolase C OS=Mus musculus GN=Aldoc PE=1 SV=4	3.45e-28	9.24e-52	>sp|P05063|ALDOC_MOUSE Fructose-bisphosphate aldolase C OS=Mus musculus GN=Aldoc PE=1 SV=4	6.22e-54	6.22e-54	1	FALSE	1	1	0	1	-	-	-	P05063	P05063	TRUE	PHSYPALSAEQKK	GILAADESVGSMAKR	ALDOC	ALDOC	2	42									P05063;P05063
1	F1_Agilent5_20160610_FL_SB_syn_DSSO_XL_f18.mgf	20982	4	1753.01	3	>sp|Q02357|ANK1_MOUSE Ankyrin-1 OS=Mus musculus GN=Ank1 PE=1 SV=2	1.78e-21	1.78e-21	>sp|Q02357|ANK1_MOUSE Ankyrin-1 OS=Mus musculus GN=Ank1 PE=1 SV=2	1.58e-34	9.59e-44	1	FALSE	1	1	0	1	-	-	-	Q02357	Q02357	TRUE	KAAQQR	LAIPVKVR	ANK1	ANK1	1302	1324									Q02357;Q02357
1	F1_Agilent5_20160610_FL_SB_syn_DSSO_XL_f17.mgf	37097	4	2629.29	4	>sp|Q8C8R3|ANK2_MOUSE Ankyrin-2 OS=Mus musculus GN=Ank2 PE=1 SV=2	6.17e-45	4.42e-55	>sp|Q8C8R3|ANK2_MOUSE Ankyrin-2 OS=Mus musculus GN=Ank2 PE=1 SV=2	9.95e-41	8.83e-57	1	FALSE	1	1	0	1	-	-	-	Q8C8R3	Q8C8R3	TRUE	KSDSNASFLR	AGNLDKVVEYLK	ANK2	ANK2	28	46									Q8C8R3;Q8C8R3
1	F1_Agilent5_20160610_FL_SB_syn_DSSO_XL_f20.mgf	31944	4	2501.32	3	>sp|P14824|ANXA6_MOUSE Annexin A6 OS=Mus musculus GN=Anxa6 PE=1 SV=3	1.03e-54	1.03e-54	>sp|P14824|ANXA6_MOUSE Annexin A6 OS=Mus musculus GN=Anxa6 PE=1 SV=3	2.99e-24	2.99e-24	1	FALSE	1	1	0	1	-	-	-	P14824	P14824	TRUE	AKIAQGAMYR	RVFQEFIKK	ANXA6	ANXA6	3	568									P14824;P14824
1	F1_Agilent5_20160610_FL_SB_syn_DSSO_XL_f22.mgf	18694	5	3399.52	6	>sp|P84091|AP2M1_MOUSE AP-2 complex subunit mu OS=Mus musculus GN=Ap2m1 PE=1 SV=1	1.36e-38	5.92e-48	>sp|P84091|AP2M1_MOUSE AP-2 complex subunit mu OS=Mus musculus GN=Ap2m1 PE=1 SV=1	3.12e-52	5.58e-68	1	FALSE	1	1	0	1	-	-	-	P84091	P84091	TRUE	QGKGTADETSK	SGKQSIAIDDCTFHQCVR	AP2M1	AP2M1	227	238	MHD	MHD							P84091;P84091
1	F1_Agilent5_20160610_FL_SB_syn_DSSO_XL_f16.mgf	14572	4	2187.09	4	>sp|P55088|AQP4_MOUSE Aquaporin-4 OS=Mus musculus GN=Aqp4 PE=1 SV=2	9.26e-14	2.47e-23	>sp|P55088|AQP4_MOUSE Aquaporin-4 OS=Mus musculus GN=Aqp4 PE=1 SV=2	1.8e-54	1.3e-65	1	FALSE	1	1	0	1	-	-	-	P55088	P55088	TRUE	LKEAFSK	EAFSKAAQQTK	AQP4	AQP4	263	268									P55088;P55088
1	F1_Agilent5_20160610_FL_SB_syn_DSSO_XL_f15.mgf	15589	4	3191.45	3	>sp|P55088|AQP4_MOUSE Aquaporin-4 OS=Mus musculus GN=Aqp4 PE=1 SV=2	7.23e-16	8.5e-27	>sp|P55088|AQP4_MOUSE Aquaporin-4 OS=Mus musculus GN=Aqp4 PE=1 SV=2	3.1e-24	1.77e-40	1	FALSE	1	1	0	1	-	-	-	P55088	P55088	TRUE	EAFSKAAQQTK	AAQQTKGSYMEVEDNR	AQP4	AQP4	268	274									P55088;P55088
1	F1_Agilent5_20160610_FL_SB_syn_DSSO_XL_f15.mgf	17394	4	2805.3	8	>sp|P55088|AQP4_MOUSE Aquaporin-4 OS=Mus musculus GN=Aqp4 PE=1 SV=2	3.52e-15	9.4e-25	>sp|P55088|AQP4_MOUSE Aquaporin-4 OS=Mus musculus GN=Aqp4 PE=1 SV=2	1.78e-54	1.28e-70	1	FALSE	1	1	0	1	-	-	-	P55088	P55088	TRUE	LKEAFSK	AAQQTKGSYMEVEDNR	AQP4	AQP4	263	274									P55088;P55088
1	F1_Agilent5_20160610_FL_SB_syn_DSSO_XL_f32.mgf	18544	6	2967.54	14	>sp|Q6PA06|ATLA2_MOUSE Atlastin-2 OS=Mus musculus GN=Atl2 PE=1 SV=1	9.26e-25	1.17e-33	>sp|Q6PA06|ATLA2_MOUSE Atlastin-2 OS=Mus musculus GN=Atl2 PE=1 SV=1	5.1e-50	1.79e-70	1	FALSE	1	1	0	1	-	-	-	Q6PA06	Q6PA06	TRUE	QFLEKR	LQVKQNQHEELQNVRK	ATL2	ATL2	265	270	GB1/RHD3-type G	GB1/RHD3-type G							Q6PA06;Q6PA06
1	F1_Agilent5_20160610_FL_SB_syn_DSSO_XL_f28.mgf	34867	4	2300.11	3	>sp|Q91YH5|ATLA3_MOUSE Atlastin-3 OS=Mus musculus GN=Atl3 PE=1 SV=1	2.23e-31	4.31e-43	>sp|Q91YH5|ATLA3_MOUSE Atlastin-3 OS=Mus musculus GN=Atl3 PE=1 SV=1	3.55e-29	3.55e-29	1	FALSE	1	1	0	1	-	-	-	Q91YH5	Q91YH5	TRUE	QLALDHFKK	MGGKDFSFR	ATL3	ATL3	399	407									Q91YH5;Q91YH5
1	F1_Agilent5_20160610_FL_SB_syn_DSSO_XL_f39.mgf	30066	5	2976.45	7	>sp|P14094|AT1B1_MOUSE Sodium/potassium-transporting ATPase subunit beta-1 OS=Mus musculus GN=Atp1b1 PE=1 SV=1	1.17e-27	2.1e-37	>sp|Q8VDN2|AT1A1_MOUSE Sodium/potassium-transporting ATPase subunit alpha-1 OS=Mus musculus GN=Atp1a1 PE=1 SV=1	1.06e-31	1.06e-31	1	FALSE	1	1	0	1	-	-	-	Q8VDN2	P14094	FALSE	RRPGGWVEKETYY	KFIWNSEKK	ATP1A1	ATP1B1	1019	21			inweb evidence:'experimental interaction detection' score_combined:0.815 confidence:high	high	bioGRID interaction_id:1259014 PMID:26344197 assay:'Co-fractionation' throughput:'High Throughput' score:0.852459175 confidence:low	low	StringDB score_experiment:821 score_combined:992 confidence:high	high	P14094;Q8VDN2
1	F1_Agilent5_20160610_FL_SB_syn_DSSO_XL_f18.mgf	8247	4	1792.83	10	>sp|Q8VDN2|AT1A1_MOUSE Sodium/potassium-transporting ATPase subunit alpha-1 OS=Mus musculus GN=Atp1a1 PE=1 SV=1	5.44e-15	1.02e-21	>sp|P14094|AT1B1_MOUSE Sodium/potassium-transporting ATPase subunit beta-1 OS=Mus musculus GN=Atp1b1 PE=1 SV=1	7.53e-30	6.65e-36	1	FALSE	1	1	0	1	-	-	-	Q8VDN2	P14094	FALSE	NPKTDK	AKEEGSWK	ATP1A1	ATP1B1	840	7			inweb evidence:'experimental interaction detection' score_combined:0.815 confidence:high	high	bioGRID interaction_id:1259014 PMID:26344197 assay:'Co-fractionation' throughput:'High Throughput' score:0.852459175 confidence:low	low	StringDB score_experiment:821 score_combined:992 confidence:high	high	P14094;Q8VDN2
1	F1_Agilent5_20160610_FL_SB_syn_DSSO_XL_f29.mgf	32191	5	2986.46	8	>sp|Q6PIE5|AT1A2_MOUSE Sodium/potassium-transporting ATPase subunit alpha-2 OS=Mus musculus GN=Atp1a2 PE=1 SV=1	1.92e-24	1.92e-24	>sp|Q6PIE5|AT1A2_MOUSE Sodium/potassium-transporting ATPase subunit alpha-2 OS=Mus musculus GN=Atp1a2 PE=1 SV=1	1.85e-50	1.6e-71	1	FALSE	1	1	0	1	-	-	-	Q6PIE5	Q6PIE5	TRUE	ELDELKK	EVAMDDHKLSLDELGRK	ATP1A2	ATP1A2	34	43									Q6PIE5;Q6PIE5
1	F1_Agilent5_20160610_FL_SB_syn_DSSO_XL_f21.mgf	16925	5	2868.37	28	>sp|Q6PIE5|AT1A2_MOUSE Sodium/potassium-transporting ATPase subunit alpha-2 OS=Mus musculus GN=Atp1a2 PE=1 SV=1	2.18e-21	8.41e-29	>sp|Q6PIE5|AT1A2_MOUSE Sodium/potassium-transporting ATPase subunit alpha-2 OS=Mus musculus GN=Atp1a2 PE=1 SV=1	3.61e-52	3.61e-52	1	FALSE	1	1	0	1	-	-	-	Q6PIE5	Q6PIE5	TRUE	EYSPAATTAENGGGKK	EKELDELKK	ATP1A2	ATP1A2	22	28									Q6PIE5;Q6PIE5
1	F1_Agilent5_20160610_FL_SB_syn_DSSO_XL_f32.mgf	28181	5	3578.67	66	>sp|Q6PIC6|AT1A3_MOUSE Sodium/potassium-transporting ATPase subunit alpha-3 OS=Mus musculus GN=Atp1a3 PE=1 SV=1	2.6e-55	1.5e-76	>sp|Q6PIC6|AT1A3_MOUSE Sodium/potassium-transporting ATPase subunit alpha-3 OS=Mus musculus GN=Atp1a3 PE=1 SV=1	1.27e-40	1.52e-64	1	FALSE	1	1	0	1	-	-	-	Q6PIC6	Q6PIC6	TRUE	DLDDLKKEVAMTEHK	KYNTDCVQGLTHSK	ATP1A3	ATP1A3	27	44									Q6PIC6;Q6PIC6
1	F1_Agilent5_20160610_FL_SB_syn_DSSO_XL_f29.mgf	25271	6	3741.65	27	>sp|Q6PIC6|AT1A3_MOUSE Sodium/potassium-transporting ATPase subunit alpha-3 OS=Mus musculus GN=Atp1a3 PE=1 SV=1	4.41e-31	6.6e-50	>sp|Q6PIC6|AT1A3_MOUSE Sodium/potassium-transporting ATPase subunit alpha-3 OS=Mus musculus GN=Atp1a3 PE=1 SV=1	6.39e-50	1.04e-68	1	FALSE	1	1	0	1	-	-	-	Q6PIC6	Q6PIC6	TRUE	EVAMTEHKMSVEEVCR	KYNTDCVQGLTHSK	ATP1A3	ATP1A3	35	44									Q6PIC6;Q6PIC6
1	F1_Agilent5_20160610_FL_SB_syn_DSSO_XL_f23.mgf	6626	5	2075.95	7	>sp|Q6PIC6|AT1A3_MOUSE Sodium/potassium-transporting ATPase subunit alpha-3 OS=Mus musculus GN=Atp1a3 PE=1 SV=1	8.71e-15	8.71e-15	>sp|Q6PIC6|AT1A3_MOUSE Sodium/potassium-transporting ATPase subunit alpha-3 OS=Mus musculus GN=Atp1a3 PE=1 SV=1	1.64e-23	1.15e-40	1	FALSE	1	1	0	1	-	-	-	Q6PIC6	Q6PIC6	TRUE	KEVAMTEHK	GDKKDDK	ATP1A3	ATP1A3	27	4									Q6PIC6;Q6PIC6
1	F1_Agilent5_20160610_FL_SB_syn_DSSO_XL_f23.mgf	25957	5	2965.52	6	>sp|O55143|AT2A2_MOUSE Sarcoplasmic/endoplasmic reticulum calcium ATPase 2 OS=Mus musculus GN=Atp2a2 PE=1 SV=2	6.92e-28	8.83e-36	>sp|O55143|AT2A2_MOUSE Sarcoplasmic/endoplasmic reticulum calcium ATPase 2 OS=Mus musculus GN=Atp2a2 PE=1 SV=2	5.14e-30	2.31e-44	1	FALSE	1	1	0	1	-	-	-	O55143	O55143	TRUE	VGSTKVPMTPGVK	CLALATHDNPLKR	ATP2A2	ATP2A2	533	571									O55143;O55143
1	F1_Agilent5_20160610_FL_SB_syn_DSSO_XL_f25.mgf	13332	5	2121.08	9	>sp|Q9R0K7|AT2B2_MOUSE Plasma membrane calcium-transporting ATPase 2 OS=Mus musculus GN=Atp2b2 PE=1 SV=2	3.18e-47	3.18e-47	>sp|Q9R0K7|AT2B2_MOUSE Plasma membrane calcium-transporting ATPase 2 OS=Mus musculus GN=Atp2b2 PE=1 SV=2	4.21e-22	6.9e-32	1	FALSE	1	1	0	1	-	-	-	Q9R0K7	Q9R0K7	TRUE	GASEIVLKK	DRDEMVKK	ATP2B2	ATP2B2	588	613									Q9R0K7;Q9R0K7
1	F1_Agilent5_20160610_FL_SB_syn_DSSO_XL_f21.mgf	35278	5	3923.81	15	>sp|Q9R0K7|AT2B2_MOUSE Plasma membrane calcium-transporting ATPase 2 OS=Mus musculus GN=Atp2b2 PE=1 SV=2	3.26e-44	7.43e-58	>sp|Q9R0K7|AT2B2_MOUSE Plasma membrane calcium-transporting ATPase 2 OS=Mus musculus GN=Atp2b2 PE=1 SV=2	2.45e-44	1.51e-53	1	FALSE	1	1	0	1	-	-	-	Q9R0K7	Q9R0K7	TRUE	QDYEPVRSQMPEEKLYK	SMSTVIKMPDESFR	ATP2B2	ATP2B2	550	569									Q9R0K7;Q9R0K7
1	F1_Agilent5_20160610_FL_SB_syn_DSSO_XL_f36.mgf	27924	5	3195.55	48	>sp|Q03265|ATPA_MOUSE ATP synthase subunit alpha, mitochondrial OS=Mus musculus GN=Atp5a1 PE=1 SV=1	6.77e-54	1.48e-71	>sp|Q03265|ATPA_MOUSE ATP synthase subunit alpha, mitochondrial OS=Mus musculus GN=Atp5a1 PE=1 SV=1	8e-51	8.05e-69	1	FALSE	1	1	0	1	-	-	-	Q03265	Q03265	TRUE	RFNDGTDEKKK	DNGKHALIIYDDLSK	ATP5F1A	ATP5F1A	239	305									Q03265;Q03265
1	F1_Agilent5_20160610_FL_SB_syn_DSSO_XL_f33.mgf	7644	5	2758.27	23	>sp|Q03265|ATPA_MOUSE ATP synthase subunit alpha, mitochondrial OS=Mus musculus GN=Atp5a1 PE=1 SV=1	2.93e-49	1.2e-61	>sp|Q03265|ATPA_MOUSE ATP synthase subunit alpha, mitochondrial OS=Mus musculus GN=Atp5a1 PE=1 SV=1	1.14e-43	6.56e-63	1	FALSE	1	1	0	1	-	-	-	Q03265	Q03265	TRUE	RFNDGTDEKKK	SDGKISEQSDAK	ATP5F1A	ATP5F1A	239	531									Q03265;Q03265
1	F1_Agilent5_20160610_FL_SB_syn_DSSO_XL_f28.mgf	15579	5	2005.14	39	>sp|P56480|ATPB_MOUSE ATP synthase subunit beta, mitochondrial OS=Mus musculus GN=Atp5b PE=1 SV=2	1.13e-23	1.13e-23	>sp|Q03265|ATPA_MOUSE ATP synthase subunit alpha, mitochondrial OS=Mus musculus GN=Atp5a1 PE=1 SV=1	5.23e-53	6.93e-75	1	FALSE	1	1	0	1	-	-	-	Q03265	P56480	FALSE	RSTVAQLVKR	ITTTKK	ATP5F1A	ATP5F1B	261	350							StringDB score_experiment:967 score_combined:999 confidence:high	high	P56480;Q03265
1	F1_Agilent5_20160610_FL_SB_syn_DSSO_XL_f26.mgf	31799	5	3024.65	14	>sp|Q03265|ATPA_MOUSE ATP synthase subunit alpha, mitochondrial OS=Mus musculus GN=Atp5a1 PE=1 SV=1	1.45e-57	1.41e-63	>sp|Q03265|ATPA_MOUSE ATP synthase subunit alpha, mitochondrial OS=Mus musculus GN=Atp5a1 PE=1 SV=1	7.76e-52	1.45e-80	1	FALSE	1	1	0	1	-	-	-	Q03265	Q03265	TRUE	VVDALGNAIDGKGPIGSK	RSTVAQLVKR	ATP5F1A	ATP5F1A	161	261									Q03265;Q03265
1	F1_Agilent5_20160610_FL_SB_syn_DSSO_XL_f25.mgf	13432	4	2341.21	28	>sp|Q9DB20|ATPO_MOUSE ATP synthase subunit O, mitochondrial OS=Mus musculus GN=Atp5o PE=1 SV=1	1.16e-44	1.05e-55	>sp|Q03265|ATPA_MOUSE ATP synthase subunit alpha, mitochondrial OS=Mus musculus GN=Atp5a1 PE=1 SV=1	4.57e-32	1.16e-46	1	FALSE	1	1	0	1	-	-	-	Q03265	Q9DB20	FALSE	LIKEGDVVKR	YVDMSAKSK	ATP5F1A	ATP5PO	126	199							StringDB score_experiment:963 score_combined:999 confidence:high	high	Q03265;Q9DB20
1	F1_Agilent5_20160610_FL_SB_syn_DSSO_XL_f19.mgf	26897	4	2037.01	10	>sp|Q03265|ATPA_MOUSE ATP synthase subunit alpha, mitochondrial OS=Mus musculus GN=Atp5a1 PE=1 SV=1	5.08e-26	5.08e-26	>sp|Q9DB20|ATPO_MOUSE ATP synthase subunit O, mitochondrial OS=Mus musculus GN=Atp5o PE=1 SV=1	1.03e-30	2.42e-43	1	FALSE	1	1	0	1	-	-	-	Q03265	Q9DB20	FALSE	EGDVVKR	LSKAMREML	ATP5F1A	ATP5PO	132	207							StringDB score_experiment:963 score_combined:999 confidence:high	high	Q03265;Q9DB20
1	F1_Agilent5_20160610_FL_SB_syn_DSSO_XL_f17.mgf	22630	4	2111.2	9	>sp|O35143|ATIF1_MOUSE ATPase inhibitor, mitochondrial OS=Mus musculus GN=Atpif1 PE=1 SV=2	2.79e-29	2.08e-39	>sp|P56480|ATPB_MOUSE ATP synthase subunit beta, mitochondrial OS=Mus musculus GN=Atp5b PE=1 SV=2	1.22e-29	1.22e-29	1	FALSE	1	1	0	1	-	-	-	P56480	O35143	FALSE	LVPLKETIK	LQKQIER	ATP5F1B	ATP5IF1	485	90							StringDB score_experiment:674 score_combined:821 confidence:high	high	O35143;P56480
1	F1_Agilent5_20160610_FL_SB_syn_DSSO_XL_f16.mgf	11327	4	2127.02	5	>sp|O35143|ATIF1_MOUSE ATPase inhibitor, mitochondrial OS=Mus musculus GN=Atpif1 PE=1 SV=2	1.31e-22	1.7e-31	>sp|P56480|ATPB_MOUSE ATP synthase subunit beta, mitochondrial OS=Mus musculus GN=Atp5b PE=1 SV=2	7.49e-38	2.48e-50	1	FALSE	1	1	0	1	-	-	-	P56480	O35143	FALSE	ADKLAEEHGS	LQKQIER	ATP5F1B	ATP5IF1	522	90							StringDB score_experiment:674 score_combined:821 confidence:high	high	O35143;P56480
1	F1_Agilent5_20160610_FL_SB_syn_DSSO_XL_f35.mgf	23791	6	3248.67	15	>sp|Q91VR2|ATPG_MOUSE ATP synthase subunit gamma, mitochondrial OS=Mus musculus GN=Atp5c1 PE=1 SV=1	9.65e-20	6.73e-29	>sp|Q91VR2|ATPG_MOUSE ATP synthase subunit gamma, mitochondrial OS=Mus musculus GN=Atp5c1 PE=1 SV=1	1.77e-49	1.45e-80	1	FALSE	1	1	0	1	-	-	-	Q91VR2	Q91VR2	TRUE	APEDKK	KHLIIGVSSDRGLCGAIHSSVAK	ATP5F1C	ATP5F1C	88	90									Q91VR2;Q91VR2
1	F1_Agilent5_20160610_FL_SB_syn_DSSO_XL_f28.mgf	41825	4	2754.42	13	>sp|Q91VR2|ATPG_MOUSE ATP synthase subunit gamma, mitochondrial OS=Mus musculus GN=Atp5c1 PE=1 SV=1	1.24e-24	1.2e-34	>sp|Q91VR2|ATPG_MOUSE ATP synthase subunit gamma, mitochondrial OS=Mus musculus GN=Atp5c1 PE=1 SV=1	5.43e-52	6.85e-71	1	FALSE	1	1	0	1	-	-	-	Q91VR2	Q91VR2	TRUE	IKGILYR	THSDQFLVSFKDVGR	ATP5F1C	ATP5F1C	138	154									Q91VR2;Q91VR2
1	F1_Agilent5_20160610_FL_SB_syn_DSSO_XL_f18.mgf	13518	4	1693.91	22	>sp|Q91VR2|ATPG_MOUSE ATP synthase subunit gamma, mitochondrial OS=Mus musculus GN=Atp5c1 PE=1 SV=1	1.94e-25	2.83e-32	>sp|Q91VR2|ATPG_MOUSE ATP synthase subunit gamma, mitochondrial OS=Mus musculus GN=Atp5c1 PE=1 SV=1	8.08e-31	4.89e-40	1	FALSE	1	1	0	1	-	-	-	Q91VR2	Q91VR2	TRUE	SIKNIQK	ITKSMK	ATP5F1C	ATP5F1C	39	46									Q91VR2;Q91VR2
1	F1_Agilent5_20160610_FL_SB_syn_DSSO_XL_f18.mgf	28816	4	2038.15	3	>sp|Q91VR2|ATPG_MOUSE ATP synthase subunit gamma, mitochondrial OS=Mus musculus GN=Atp5c1 PE=1 SV=1	1.35e-23	2.83e-32	>sp|P56382|ATP5E_MOUSE ATP synthase subunit epsilon, mitochondrial OS=Mus musculus GN=Atp5e PE=1 SV=2	2.02e-54	1.86e-65	1	FALSE	1	1	0	1	-	-	-	Q91VR2	P56382	FALSE	IKGILYR	TSGSSIKIVK	ATP5F1C	ATP5F1E	138	44							StringDB score_experiment:953 score_combined:998 confidence:high	high	P56382;Q91VR2
1	F1_Agilent5_20160610_FL_SB_syn_DSSO_XL_f16.mgf	11069	4	2329.14	14	>sp|Q91VR2|ATPG_MOUSE ATP synthase subunit gamma, mitochondrial OS=Mus musculus GN=Atp5c1 PE=1 SV=1	1.24e-52	7.67e-67	>sp|P56382|ATP5E_MOUSE ATP synthase subunit epsilon, mitochondrial OS=Mus musculus GN=Atp5e PE=1 SV=2	3.26e-54	2.41e-69	1	FALSE	1	1	0	1	-	-	-	Q91VR2	P56382	FALSE	MVAAAKYAR	ANAEKTSGSSIK	ATP5F1C	ATP5F1E	55	37							StringDB score_experiment:953 score_combined:998 confidence:high	high	P56382;Q91VR2
1	F1_Agilent5_20160610_FL_SB_syn_DSSO_XL_f36.mgf	30594	5	2980.39	15	>sp|Q9CQQ7|AT5F1_MOUSE ATP synthase F(0) complex subunit B1, mitochondrial OS=Mus musculus GN=Atp5f1 PE=1 SV=1	3.57e-17	3.49e-30	>sp|P97450|ATP5J_MOUSE ATP synthase-coupling factor 6, mitochondrial OS=Mus musculus GN=Atp5j PE=1 SV=1	1.34e-51	1.79e-60	1	FALSE	1	1	0	1	-	-	-	Q9CQQ7	P97450	FALSE	ERLHKAYK	QMYGKGEMDTFPTFK	ATP5PB	ATP5PF	188	84							StringDB score_experiment:763 score_combined:988 confidence:high	high	P97450;Q9CQQ7
1	F1_Agilent5_20160610_FL_SB_syn_DSSO_XL_f26.mgf	17651	4	2566.29	13	>sp|Q9DB20|ATPO_MOUSE ATP synthase subunit O, mitochondrial OS=Mus musculus GN=Atp5o PE=1 SV=1	1.52e-48	4.28e-60	>sp|Q9CQQ7|AT5F1_MOUSE ATP synthase F(0) complex subunit B1, mitochondrial OS=Mus musculus GN=Atp5f1 PE=1 SV=1	1.51e-36	1.17e-57	1	FALSE	1	1	0	1	-	-	-	Q9CQQ7	Q9DB20	FALSE	HVVKSISVQQEK	YVDMSAKSK	ATP5PB	ATP5PO	225	199							StringDB score_experiment:763 score_combined:992 confidence:high	high	Q9CQQ7;Q9DB20
1	F1_Agilent5_20160610_FL_SB_syn_DSSO_XL_f16.mgf	27350	4	2507.33	4	>sp|P97450|ATP5J_MOUSE ATP synthase-coupling factor 6, mitochondrial OS=Mus musculus GN=Atp5j PE=1 SV=1	1.9e-26	2.1e-36	>sp|Q9CQQ7|AT5F1_MOUSE ATP synthase F(0) complex subunit B1, mitochondrial OS=Mus musculus GN=Atp5f1 PE=1 SV=1	8.92e-53	8.92e-53	1	FALSE	1	1	0	1	-	-	-	Q9CQQ7	P97450	FALSE	SISVQQEKETIAK	LFVDKIR	ATP5PB	ATP5PF	233	46							StringDB score_experiment:763 score_combined:988 confidence:high	high	P97450;Q9CQQ7
1	F1_Agilent5_20160610_FL_SB_syn_DSSO_XL_f27.mgf	25751	4	2582.31	6	>sp|P97450|ATP5J_MOUSE ATP synthase-coupling factor 6, mitochondrial OS=Mus musculus GN=Atp5j PE=1 SV=1	2.55e-16	6.35e-24	>sp|Q9DCX2|ATP5H_MOUSE ATP synthase subunit d, mitochondrial OS=Mus musculus GN=Atp5h PE=1 SV=3	1.6e-53	6.26e-68	1	FALSE	1	1	0	1	-	-	-	Q9DCX2	P97450	FALSE	ANVAKPGLVDDFEK	IREYKSK	ATP5PD	ATP5PF	63	51							StringDB score_experiment:796 score_combined:998 confidence:high	high	P97450;Q9DCX2
1	F1_Agilent5_20160610_FL_SB_syn_DSSO_XL_f20.mgf	18306	4	1912.96	3	>sp|Q5Y5T5|ZDHC8_MOUSE Probable palmitoyltransferase ZDHHC8 OS=Mus musculus GN=Zdhhc8 PE=1 SV=1	9.62e-17	9.62e-17	>sp|P97450|ATP5J_MOUSE ATP synthase-coupling factor 6, mitochondrial OS=Mus musculus GN=Atp5j PE=1 SV=1	6.16e-18	6.16e-18	1	FALSE	1	1	0	1	-	-	-	P97450	Q5Y5T5	FALSE	IREYKSK	KDREER	ATP5PF	ZDHHC8	51	553									P97450;Q5Y5T5
1	F1_Agilent5_20160610_FL_SB_syn_DSSO_XL_f24.mgf	35288	5	2702.52	19	>sp|Q9DB20|ATPO_MOUSE ATP synthase subunit O, mitochondrial OS=Mus musculus GN=Atp5o PE=1 SV=1	1.74e-21	1.38e-39	>sp|Q9DB20|ATPO_MOUSE ATP synthase subunit O, mitochondrial OS=Mus musculus GN=Atp5o PE=1 SV=1	6.53e-53	1.57e-66	1	FALSE	1	1	0	1	-	-	-	Q9DB20	Q9DB20	TRUE	VSLAVLNPYIKR	VKSLNDITKR	ATP5PO	ATP5PO	84	90									Q9DB20;Q9DB20
1	F1_Agilent5_20160610_FL_SB_syn_DSSO_XL_f18.mgf	30837	4	2263.07	21	>sp|Q9DB20|ATPO_MOUSE ATP synthase subunit O, mitochondrial OS=Mus musculus GN=Atp5o PE=1 SV=1	3.59e-53	3.26e-64	>sp|Q9DB20|ATPO_MOUSE ATP synthase subunit O, mitochondrial OS=Mus musculus GN=Atp5o PE=1 SV=1	2.26e-39	2.26e-39	1	FALSE	1	1	0	1	-	-	-	Q9DB20	Q9DB20	TRUE	YVDMSAKSK	LSKAMREML	ATP5PO	ATP5PO	199	207									Q9DB20;Q9DB20
1	F1_Agilent5_20160610_FL_SB_syn_DSSO_XL_f16.mgf	27530	4	2396.3	3	>sp|Q9DB20|ATPO_MOUSE ATP synthase subunit O, mitochondrial OS=Mus musculus GN=Atp5o PE=1 SV=1	1.09e-29	1.38e-39	>sp|Q9DB20|ATPO_MOUSE ATP synthase subunit O, mitochondrial OS=Mus musculus GN=Atp5o PE=1 SV=1	5.51e-56	8.15e-69	1	FALSE	1	1	0	1	-	-	-	Q9DB20	Q9DB20	TRUE	LDQVEKELLR	VGQLLKDPK	ATP5PO	ATP5PO	60	70									Q9DB20;Q9DB20
1	F1_Agilent5_20160610_FL_SB_syn_DSSO_XL_f29.mgf	32813	5	2315.33	31	>sp|Q9Z1G4|VPP1_MOUSE V-type proton ATPase 116 kDa subunit a isoform 1 OS=Mus musculus GN=Atp6v0a1 PE=1 SV=3	5.43e-23	7.79e-33	>sp|Q9Z1G4|VPP1_MOUSE V-type proton ATPase 116 kDa subunit a isoform 1 OS=Mus musculus GN=Atp6v0a1 PE=1 SV=3	8.06e-55	3.25e-80	1	FALSE	1	1	0	1	-	-	-	Q9Z1G4	Q9Z1G4	TRUE	VLQAAAKNIR	VWFIKVRK	ATP6V0A1	ATP6V0A1	295	303									Q9Z1G4;Q9Z1G4
1	F1_Agilent5_20160610_FL_SB_syn_DSSO_XL_f30.mgf	35764	5	2437.28	315	>sp|P50516|VATA_MOUSE V-type proton ATPase catalytic subunit A OS=Mus musculus GN=Atp6v1a PE=1 SV=2	2.29e-21	5.81e-33	>sp|P50516|VATA_MOUSE V-type proton ATPase catalytic subunit A OS=Mus musculus GN=Atp6v1a PE=1 SV=2	1.5e-48	1.23e-60	1	FALSE	1	1	0	1	-	-	-	P50516	P50516	TRUE	WEFIPSKNLR	HKIMLPPR	ATP6V1A	ATP6V1A	139	165									P50516;P50516
1	F1_Agilent5_20160610_FL_SB_syn_DSSO_XL_f25.mgf	35151	4	2582.24	9	>sp|P50516|VATA_MOUSE V-type proton ATPase catalytic subunit A OS=Mus musculus GN=Atp6v1a PE=1 SV=2	1.39e-21	7.13e-31	>sp|P50516|VATA_MOUSE V-type proton ATPase catalytic subunit A OS=Mus musculus GN=Atp6v1a PE=1 SV=2	1.11e-54	5.09e-69	1	FALSE	1	1	0	1	-	-	-	P50516	P50516	TRUE	EHMGEILYKLSSMK	DGEAKIK	ATP6V1A	ATP6V1A	580	596									P50516;P50516
1	F1_Agilent5_20160610_FL_SB_syn_DSSO_XL_f16.mgf	28218	4	3065.45	3	>sp|P50518|VATE1_MOUSE V-type proton ATPase subunit E 1 OS=Mus musculus GN=Atp6v1e1 PE=1 SV=2	0.567333	5.12e-10	>sp|Q9CR51|VATG1_MOUSE V-type proton ATPase subunit G 1 OS=Mus musculus GN=Atp6v1g1 PE=1 SV=3	5.84e-11	5.84e-11	2	FALSE	1	1	0	1	-	-	-	P50518	Q9CR51	FALSE	LKIMEYYEK	QAKEEAQAEIEQYR	ATP6V1E1	ATP6V1G1	52	37			inweb evidence:'experimental interaction detection' score_combined:0.826 confidence:high	high	bioGRID interaction_id:271494 PMID:16169070 assay:'Two-hybrid' throughput:'High Throughput' score:4 confidence:low ## bioGRID interaction_id:741823 PMID:22939629 assay:'Co-fractionation' throughput:'High Throughput' score:0.871 confidence:low ## bioGRID interaction_id:920341 PMID:22863883 assay:'Co-fractionation' throughput:'High Throughput' score:-1 confidence:low	low	StringDB score_experiment:785 score_combined:997 confidence:high	high	P50518;Q9CR51
1	F1_Agilent5_20160610_FL_SB_syn_DSSO_XL_f16.mgf	29015	4	2856.39	5	>sp|Q9JLZ3|AUHM_MOUSE Methylglutaconyl-CoA hydratase, mitochondrial OS=Mus musculus GN=Auh PE=1 SV=1	7.16e-16	8.44e-32	>sp|Q9JLZ3|AUHM_MOUSE Methylglutaconyl-CoA hydratase, mitochondrial OS=Mus musculus GN=Auh PE=1 SV=1	2.39e-46	4.49e-63	1	FALSE	1	1	0	1	-	-	-	Q9JLZ3	Q9JLZ3	TRUE	SEVPGIFCAGADLKER	AYGKNALSK	AUH	AUH	119	75									Q9JLZ3;Q9JLZ3
1	F1_Agilent5_20160610_FL_SB_syn_DSSO_XL_f15.mgf	18073	4	2499.27	6	>sp|Q9JLZ3|AUHM_MOUSE Methylglutaconyl-CoA hydratase, mitochondrial OS=Mus musculus GN=Auh PE=1 SV=1	5.55e-38	2.07e-53	>sp|Q9JLZ3|AUHM_MOUSE Methylglutaconyl-CoA hydratase, mitochondrial OS=Mus musculus GN=Auh PE=1 SV=1	4.26e-52	1.55e-75	1	FALSE	1	1	0	1	-	-	-	Q9JLZ3	Q9JLZ3	TRUE	VAASSAKMGLVETK	AYGKNALSK	AUH	AUH	179	75									Q9JLZ3;Q9JLZ3
1	F1_Agilent5_20160610_FL_SB_syn_DSSO_XL_f18.mgf	8043	4	1941.91	3	>sp|Q8BKX1|BAIP2_MOUSE Brain-specific angiogenesis inhibitor 1-associated protein 2 OS=Mus musculus GN=Baiap2 PE=1 SV=2	2.14e-18	8.18e-30	>sp|Q8BKX1|BAIP2_MOUSE Brain-specific angiogenesis inhibitor 1-associated protein 2 OS=Mus musculus GN=Baiap2 PE=1 SV=2	8.33e-37	8.33e-37	1	FALSE	1	1	0	1	-	-	-	Q8BKX1	Q8BKX1	TRUE	KYQTEQR	SKGDALDK	BAIAP2	BAIAP2	122	130	IMD	IMD							Q8BKX1;Q8BKX1
1	F1_Agilent5_20160610_FL_SB_syn_DSSO_XL_f24.mgf	16716	5	2879.31	11	>sp|Q61335|BAP31_MOUSE B-cell receptor-associated protein 31 OS=Mus musculus GN=Bcap31 PE=1 SV=4	9.53e-47	1.08e-59	>sp|Q61335|BAP31_MOUSE B-cell receptor-associated protein 31 OS=Mus musculus GN=Bcap31 PE=1 SV=4	2.61e-32	2.84e-51	1	FALSE	1	1	0	1	-	-	-	Q61335	Q61335	TRUE	KYMEENDQLKK	YMEENDQLKK	BCAP31	BCAP31	149	158									Q61335;Q61335
1	F1_Agilent5_20160610_FL_SB_syn_DSSO_XL_f23.mgf	30622	5	2773.4	3	>sp|Q8K2Q7|BROX_MOUSE BRO1 domain-containing protein BROX OS=Mus musculus GN=Brox PE=1 SV=1	4.17e-38	4.22e-47	>sp|Q8K2Q7|BROX_MOUSE BRO1 domain-containing protein BROX OS=Mus musculus GN=Brox PE=1 SV=1	3.62e-51	3.62e-51	1	FALSE	1	1	0	1	-	-	-	Q8K2Q7	Q8K2Q7	TRUE	ENITEDEAKEVHR	SLKIAAGIFK	BROX	BROX	141	148	BRO1	BRO1							Q8K2Q7;Q8K2Q7
1	F1_Agilent5_20160610_FL_SB_syn_DSSO_XL_f26.mgf	16964	4	2263.22	21	>sp|Q64444|CAH4_MOUSE Carbonic anhydrase 4 OS=Mus musculus GN=Ca4 PE=1 SV=1	3.34e-13	3.78e-20	>sp|Q64444|CAH4_MOUSE Carbonic anhydrase 4 OS=Mus musculus GN=Ca4 PE=1 SV=1	1.36e-35	2.26e-44	1	FALSE	1	1	0	1	-	-	-	Q64444	Q64444	TRUE	DNVRPLQPLGKR	TKVNPR	CA4	CA4	271	61	Alpha-carbonic anhydrase	Alpha-carbonic anhydrase							Q64444;Q64444
1	F1_Agilent5_20160610_FL_SB_syn_DSSO_XL_f32.mgf	18700	4	3275.54	13	>sp|Q08331|CALB2_MOUSE Calretinin OS=Mus musculus GN=Calb2 PE=1 SV=3	4.48e-15	2.97e-28	>sp|Q08331|CALB2_MOUSE Calretinin OS=Mus musculus GN=Calb2 PE=1 SV=3	4.39e-30	2.32e-57	1	FALSE	1	1	0	1	-	-	-	Q08331	Q08331	TRUE	KYDTDRSGYIEANELK	KANRPYDEPK	CALB2	CALB2	118	142	EF-hand 3	EF-hand 3							Q08331;Q08331
1	F1_Agilent5_20160610_FL_SB_syn_DSSO_XL_f18.mgf	41366	4	1973.98	10	>sp|Q08331|CALB2_MOUSE Calretinin OS=Mus musculus GN=Calb2 PE=1 SV=3	1.87e-15	1.87e-15	>sp|Q08331|CALB2_MOUSE Calretinin OS=Mus musculus GN=Calb2 PE=1 SV=3	1.46e-54	1.46e-54	1	FALSE	1	1	0	1	-	-	-	Q08331	Q08331	TRUE	KYDTDR	GFLSDLLKK	CALB2	CALB2	118	141	EF-hand 3	EF-hand 3							Q08331;Q08331
1	F1_Agilent5_20160610_FL_SB_syn_DSSO_XL_f29.mgf	34285	5	3793.75	14	>sp|P14211|CALR_MOUSE Calreticulin OS=Mus musculus GN=Calr PE=1 SV=1	6.67e-52	9.76e-71	>sp|P14211|CALR_MOUSE Calreticulin OS=Mus musculus GN=Calr PE=1 SV=1	1.01e-44	2.58e-62	1	FALSE	1	1	0	1	-	-	-	P14211	P14211	TRUE	DKQDEEQRLKEEEEDK	FVLSSGKFYGDLEK	CALR	CALR	360	55									P14211;P14211
1	F1_Agilent5_20160610_FL_SB_syn_DSSO_XL_f24.mgf	5416	4	2351.04	5	>sp|P14211|CALR_MOUSE Calreticulin OS=Mus musculus GN=Calr PE=1 SV=1	1.72e-32	5.91e-42	>sp|P14211|CALR_MOUSE Calreticulin OS=Mus musculus GN=Calr PE=1 SV=1	2.58e-29	7.17e-39	1	FALSE	1	1	0	1	-	-	-	P14211	P14211	TRUE	DKQDEEQR	LKEEEEDKK	CALR	CALR	360	374									P14211;P14211
1	F1_Agilent5_20160610_FL_SB_syn_DSSO_XL_f38.mgf	27626	6	3119.61	19	>sp|P35564|CALX_MOUSE Calnexin OS=Mus musculus GN=Canx PE=1 SV=1	4.32e-45	6.96e-69	>sp|P35564|CALX_MOUSE Calnexin OS=Mus musculus GN=Canx PE=1 SV=1	5.87e-50	1.96e-73	1	FALSE	1	1	0	1	-	-	-	P35564	P35564	TRUE	HHAISAKLNK	LLSKTAELSLDQFHDK	CANX	CANX	135	171									P35564;P35564
1	F1_Agilent5_20160610_FL_SB_syn_DSSO_XL_f37.mgf	15689	5	4261.93	14	>sp|P35564|CALX_MOUSE Calnexin OS=Mus musculus GN=Canx PE=1 SV=1	1.23e-13	3.31e-33	>sp|P35564|CALX_MOUSE Calnexin OS=Mus musculus GN=Canx PE=1 SV=1	2.61e-29	9.12e-51	1	FALSE	1	1	0	1	-	-	-	P35564	P35564	TRUE	KTDAPQPDVKDEEGKEEEK	NKRDEEEEEEKLEEK	CANX	CANX	531	537									P35564;P35564
1	F1_Agilent5_20160610_FL_SB_syn_DSSO_XL_f37.mgf	15878	5	4261.92	6	>sp|P35564|CALX_MOUSE Calnexin OS=Mus musculus GN=Canx PE=1 SV=1	1.34e-19	2.37e-46	>sp|P35564|CALX_MOUSE Calnexin OS=Mus musculus GN=Canx PE=1 SV=1	1.23e-26	2.51e-49	1	FALSE	1	1	0	1	-	-	-	P35564	P35564	TRUE	KTDAPQPDVKDEEGKEEEK	NKRDEEEEEEKLEEK	CANX	CANX	526	537									P35564;P35564
1	F1_Agilent5_20160610_FL_SB_syn_DSSO_XL_f31.mgf	36966	5	3461.78	4	>sp|P24270|CATA_MOUSE Catalase OS=Mus musculus GN=Cat PE=1 SV=4	4.38e-33	3.98e-44	>sp|P24270|CATA_MOUSE Catalase OS=Mus musculus GN=Cat PE=1 SV=4	0.000472363	1.63e-14	1	FALSE	1	1	0	1	-	-	-	P24270	P24270	TRUE	VWPHKDYPLIPVGK	TFYTKVLNEEERK	CAT	CAT	306	449									P24270;P24270
1	F1_Agilent5_20160610_FL_SB_syn_DSSO_XL_f22.mgf	28731	5	2936.46	6	>sp|P24270|CATA_MOUSE Catalase OS=Mus musculus GN=Cat PE=1 SV=4	3.6e-39	3.6e-39	>sp|P24270|CATA_MOUSE Catalase OS=Mus musculus GN=Cat PE=1 SV=4	1.25e-52	7.18e-72	1	FALSE	1	1	0	1	-	-	-	P24270	P24270	TRUE	DAQLFIQKK	AVKNFTDVHPDYGAR	CAT	CAT	476	480									P24270;P24270
1	F1_Agilent5_20160610_FL_SB_syn_DSSO_XL_f26.mgf	18957	5	2144.19	5	>sp|P80316|TCPE_MOUSE T-complex protein 1 subunit epsilon OS=Mus musculus GN=Cct5 PE=1 SV=1	2.12e-24	8.9e-31	>sp|P80316|TCPE_MOUSE T-complex protein 1 subunit epsilon OS=Mus musculus GN=Cct5 PE=1 SV=1	7.71e-47	2.27e-66	1	FALSE	1	1	0	1	-	-	-	P80316	P80316	TRUE	VGGRLEDTKLIK	KVVDAK	CCT5	CCT5	223	242									P80316;P80316
1	F1_Agilent5_20160610_FL_SB_syn_DSSO_XL_f24.mgf	13791	5	2410.18	10	>sp|P40240|CD9_MOUSE CD9 antigen OS=Mus musculus GN=Cd9 PE=1 SV=2	8.94e-46	8.94e-46	>sp|P40240|CD9_MOUSE CD9 antigen OS=Mus musculus GN=Cd9 PE=1 SV=2	3.26e-26	1.22e-36	1	FALSE	1	1	0	1	-	-	-	P40240	P40240	TRUE	DTYQKLR	SKDEPQRETLK	CD9	CD9	129	133									P40240;P40240
1	F1_Agilent5_20160610_FL_SB_syn_DSSO_XL_f21.mgf	12890	4	2763.49	7	>sp|Q9JKC6|CEND_MOUSE Cell cycle exit and neuronal differentiation protein 1 OS=Mus musculus GN=Cend1 PE=1 SV=1	0.154397	7.23e-14	>sp|Q9JKC6|CEND_MOUSE Cell cycle exit and neuronal differentiation protein 1 OS=Mus musculus GN=Cend1 PE=1 SV=1	3.1e-18	3.1e-18	2	FALSE	1	1	0	1	-	-	-	Q9JKC6	Q9JKC6	TRUE	VPQATAEAKATPAADGK	APLTKPVKK	CEND1	CEND1	25	41									Q9JKC6;Q9JKC6
1	F1_Agilent5_20160610_FL_SB_syn_DSSO_XL_f20.mgf	8674	5	2984.48	8	>sp|Q9JKC6|CEND_MOUSE Cell cycle exit and neuronal differentiation protein 1 OS=Mus musculus GN=Cend1 PE=1 SV=1	7.23e-23	8.21e-36	>sp|Q9JKC6|CEND_MOUSE Cell cycle exit and neuronal differentiation protein 1 OS=Mus musculus GN=Cend1 PE=1 SV=1	2.18e-53	1.1e-71	1	FALSE	1	1	0	1	-	-	-	Q9JKC6	Q9JKC6	TRUE	VPQATAEAKATPAADGK	GKSASSPKPDTK	CEND1	CEND1	25	6									Q9JKC6;Q9JKC6
1	F1_Agilent5_20160610_FL_SB_syn_DSSO_XL_f19.mgf	12635	4	3049.58	8	>sp|Q9JKC6|CEND_MOUSE Cell cycle exit and neuronal differentiation protein 1 OS=Mus musculus GN=Cend1 PE=1 SV=1	1	2.11e-10	>sp|Q9JKC6|CEND_MOUSE Cell cycle exit and neuronal differentiation protein 1 OS=Mus musculus GN=Cend1 PE=1 SV=1	4.29e-19	2.42e-29	2	FALSE	1	1	0	1	-	-	-	Q9JKC6	Q9JKC6	TRUE	APLTKPVKK	DTQAEKQEQAAAPGPAATK	CEND1	CEND1	38	48									Q9JKC6;Q9JKC6
1	F1_Agilent5_20160610_FL_SB_syn_DSSO_XL_f18.mgf	29083	4	2424.14	9	>sp|Q9CRB9|MIC19_MOUSE MICOS complex subunit Mic19 OS=Mus musculus GN=Chchd3 PE=1 SV=1	3.09e-23	5.65e-30	>sp|Q9CRB9|MIC19_MOUSE MICOS complex subunit Mic19 OS=Mus musculus GN=Chchd3 PE=1 SV=1	6.34e-53	1.98e-66	1	FALSE	1	1	0	1	-	-	-	Q9CRB9	Q9CRB9	TRUE	KQDAFYK	QDAFYKEQLAR	CHCHD3	CHCHD3	136	142									Q9CRB9;Q9CRB9
1	F1_Agilent5_20160610_FL_SB_syn_DSSO_XL_f27.mgf	18892	4	2319.21	5	>sp|Q9DB34|CHM2A_MOUSE Charged multivesicular body protein 2a OS=Mus musculus GN=Chmp2a PE=1 SV=1	4.85e-17	1.85e-28	>sp|Q9DB34|CHM2A_MOUSE Charged multivesicular body protein 2a OS=Mus musculus GN=Chmp2a PE=1 SV=1	3.48e-47	2.3e-60	1	FALSE	1	1	0	1	-	-	-	Q9DB34	Q9DB34	TRUE	KIIADIKK	MAKQGQMDAVR	CHMP2A	CHMP2A	48	52									Q9DB34;Q9DB34
1	F1_Agilent5_20160610_FL_SB_syn_DSSO_XL_f28.mgf	14194	4	1601.89	4	>sp|P0C0A3|CHMP6_MOUSE Charged multivesicular body protein 6 OS=Mus musculus GN=Chmp6 PE=1 SV=2	7.04e-21	1.55e-29	>sp|P0C0A3|CHMP6_MOUSE Charged multivesicular body protein 6 OS=Mus musculus GN=Chmp6 PE=1 SV=2	9.78e-17	9.78e-17	1	FALSE	1	1	0	1	-	-	-	P0C0A3	P0C0A3	TRUE	DGRKER	AKLLLK	CHMP6	CHMP6	57	61									P0C0A3;P0C0A3
1	F1_Agilent5_20160610_FL_SB_syn_DSSO_XL_f33.mgf	35422	5	3412.73	7	>sp|A2AGT5|CKAP5_MOUSE Cytoskeleton-associated protein 5 OS=Mus musculus GN=Ckap5 PE=1 SV=1	8.81e-19	8.58e-29	>sp|A2AGT5|CKAP5_MOUSE Cytoskeleton-associated protein 5 OS=Mus musculus GN=Ckap5 PE=1 SV=1	5.57e-52	1.37e-63	1	FALSE	1	1	0	1	-	-	-	A2AGT5	A2AGT5	TRUE	MRDEKGLK	VLKWNFTTPRDEYIEQLK	CKAP5	CKAP5	1176	1182									A2AGT5;A2AGT5
1	F1_Agilent5_20160610_FL_SB_syn_DSSO_XL_f30.mgf	36240	5	2795.49	37	>sp|P30275|KCRU_MOUSE Creatine kinase U-type, mitochondrial OS=Mus musculus GN=Ckmt1 PE=1 SV=1	1.67e-25	1.17e-34	>sp|P30275|KCRU_MOUSE Creatine kinase U-type, mitochondrial OS=Mus musculus GN=Ckmt1 PE=1 SV=1	2.26e-53	1.36e-69	1	FALSE	1	1	0	1	-	-	-	P30275	P30275	TRUE	DNRFPKILENLR	IPPPLVHSKH	CKMT1	CKMT1	344	417	Phosphagen kinase C-terminal								P30275;P30275
1	F1_Agilent5_20160610_FL_SB_syn_DSSO_XL_f15.mgf	31740	4	2528.36	10	>sp|P30275|KCRU_MOUSE Creatine kinase U-type, mitochondrial OS=Mus musculus GN=Ckmt1 PE=1 SV=1	1.07e-16	2.15e-26	>sp|P30275|KCRU_MOUSE Creatine kinase U-type, mitochondrial OS=Mus musculus GN=Ckmt1 PE=1 SV=1	5.51e-53	3.73e-71	1	FALSE	1	1	0	1	-	-	-	P30275	P30275	TRUE	VVVDALSGLKGDLAGR	GLKEVEK	CKMT1	CKMT1	200	292	Phosphagen kinase C-terminal	Phosphagen kinase C-terminal							P30275;P30275
1	F1_Agilent5_20160610_FL_SB_syn_DSSO_XL_f22.mgf	26170	5	3223.64	4	>sp|Q8BRT1|CLAP2_MOUSE CLIP-associating protein 2 OS=Mus musculus GN=Clasp2 PE=1 SV=1	5.23e-23	9.22e-36	>sp|Q8BRT1|CLAP2_MOUSE CLIP-associating protein 2 OS=Mus musculus GN=Clasp2 PE=1 SV=1	9.68e-53	9.68e-53	1	FALSE	1	1	0	1	-	-	-	Q8BRT1	Q8BRT1	TRUE	LIPLITSNCTSKSVPVR	KGIHDADAEAR	CLASP2	CLASP2	230	267									Q8BRT1;Q8BRT1
[truncated: 13,454 more rows]

## Sheet: Table S1B
Table S1B. SynGO enrichment analysis of proteins identified in dataset 1.
[truncated: 285 more rows]

## Sheet: Table S1C
Table S1C. Cross-linked protein list with information on sequence domains and accession number to different databases (e.g. UniProt, HGNC, MGI).
Basic protein information				UniProt information		Protein IDs from other resources
[truncated: 2,363 more rows]

## Sheet: Info
Table S1A. Complete list of cross-links identified in two datasets.
[truncated: 9 more rows]
