# Supplementary material for: Stitching the synapse: Cross-linking mass spectrometry into resolving synaptic protein interactions
Source: Sci Adv. 2020 Feb 19;6(8):eaax5783. doi: 10.1126/sciadv.aax5783 (PMC7030922; doi:10.1126/sciadv.aax5783)
Supplement: Table S2 [file aax5783_Table_S2.xlsx]

## Sheet: Table S2A
Table S2A. Clustering of the proteins in the crosslink protein interaction network (Fig. 3A).
Protein	Cluster	Corresponding figure	Clustering method	Classification stringency	Initial gene group	Enrichment score
SEPT4	1	3A	Unsupervised edge-betweenness clustering	-	-	-
SEPT11	1	3A	Unsupervised edge-betweenness clustering	-	-	-
SEPT5	1	3A	Unsupervised edge-betweenness clustering	-	-	-
SEPT6	1	3A	Unsupervised edge-betweenness clustering	-	-	-
SEPT7	1	3A	Unsupervised edge-betweenness clustering	-	-	-
SEPT8	1	3A	Unsupervised edge-betweenness clustering	-	-	-
SEPT3	1	3A	Unsupervised edge-betweenness clustering	-	-	-
DDC	1	3A	Unsupervised edge-betweenness clustering	-	-	-
OSBP	1	3A	Unsupervised edge-betweenness clustering	-	-	-
DCUN1D1	1	3A	Unsupervised edge-betweenness clustering	-	-	-
VPS53	1	3A	Unsupervised edge-betweenness clustering	-	-	-
ACTB	2	3A	Unsupervised edge-betweenness clustering	-	-	-
CFL1	2	3A	Unsupervised edge-betweenness clustering	-	-	-
TPM1	2	3A	Unsupervised edge-betweenness clustering	-	-	-
CAP1	2	3A	Unsupervised edge-betweenness clustering	-	-	-
DSTN	2	3A	Unsupervised edge-betweenness clustering	-	-	-
MYO5A	2	3A	Unsupervised edge-betweenness clustering	-	-	-
PFN2	2	3A	Unsupervised edge-betweenness clustering	-	-	-
WDR1	2	3A	Unsupervised edge-betweenness clustering	-	-	-
CAPZA2	2	3A	Unsupervised edge-betweenness clustering	-	-	-
LASP1	2	3A	Unsupervised edge-betweenness clustering	-	-	-
PRRC2A	2	3A	Unsupervised edge-betweenness clustering	-	-	-
PRRC2C	2	3A	Unsupervised edge-betweenness clustering	-	-	-
CNP	2	3A	Unsupervised edge-betweenness clustering	-	-	-
CAPZB	2	3A	Unsupervised edge-betweenness clustering	-	-	-
TMSB4X	2	3A	Unsupervised edge-betweenness clustering	-	-	-
ACTBL2	2	3A	Unsupervised edge-betweenness clustering	-	-	-
CSNK1G3	2	3A	Unsupervised edge-betweenness clustering	-	-	-
HACD3	2	3A	Unsupervised edge-betweenness clustering	-	-	-
TPM3	2	3A	Unsupervised edge-betweenness clustering	-	-	-
DBN1	2	3A	Unsupervised edge-betweenness clustering	-	-	-
EFHD2	2	3A	Unsupervised edge-betweenness clustering	-	-	-
MYO6	2	3A	Unsupervised edge-betweenness clustering	-	-	-
PPP1R9B	2	3A	Unsupervised edge-betweenness clustering	-	-	-
TMOD2	2	3A	Unsupervised edge-betweenness clustering	-	-	-
ALS2	2	3A	Unsupervised edge-betweenness clustering	-	-	-
PHYHIP	2	3A	Unsupervised edge-betweenness clustering	-	-	-
PHYHIPL	2	3A	Unsupervised edge-betweenness clustering	-	-	-
ACSL1	2	3A	Unsupervised edge-betweenness clustering	-	-	-
CORO2B	2	3A	Unsupervised edge-betweenness clustering	-	-	-
CSRP1	2	3A	Unsupervised edge-betweenness clustering	-	-	-
RAC1	2	3A	Unsupervised edge-betweenness clustering	-	-	-
PHACTR1	2	3A	Unsupervised edge-betweenness clustering	-	-	-
CFL2	2	3A	Unsupervised edge-betweenness clustering	-	-	-
TPM4	2	3A	Unsupervised edge-betweenness clustering	-	-	-
TWF1	2	3A	Unsupervised edge-betweenness clustering	-	-	-
PTPRM	2	3A	Unsupervised edge-betweenness clustering	-	-	-
SUCO	2	3A	Unsupervised edge-betweenness clustering	-	-	-
SHTN1	2	3A	Unsupervised edge-betweenness clustering	-	-	-
AHCYL1	3	3A	Unsupervised edge-betweenness clustering	-	-	-
ATP1A3	3	3A	Unsupervised edge-betweenness clustering	-	-	-
DNAJC5	3	3A	Unsupervised edge-betweenness clustering	-	-	-
SYT1	3	3A	Unsupervised edge-betweenness clustering	-	-	-
ATP1A1	3	3A	Unsupervised edge-betweenness clustering	-	-	-
ATP1A2	3	3A	Unsupervised edge-betweenness clustering	-	-	-
ATP1B1	3	3A	Unsupervised edge-betweenness clustering	-	-	-
ATP6V0A1	3	3A	Unsupervised edge-betweenness clustering	-	-	-
EEF2	3	3A	Unsupervised edge-betweenness clustering	-	-	-
RALA	3	3A	Unsupervised edge-betweenness clustering	-	-	-
SLC12A5	3	3A	Unsupervised edge-betweenness clustering	-	-	-
SLC1A3	3	3A	Unsupervised edge-betweenness clustering	-	-	-
SLC3A2	3	3A	Unsupervised edge-betweenness clustering	-	-	-
SLC4A4	3	3A	Unsupervised edge-betweenness clustering	-	-	-
SLC6A1	3	3A	Unsupervised edge-betweenness clustering	-	-	-
SLC6A11	3	3A	Unsupervised edge-betweenness clustering	-	-	-
VAMP1	3	3A	Unsupervised edge-betweenness clustering	-	-	-
ATP6AP1	3	3A	Unsupervised edge-betweenness clustering	-	-	-
EEF1D	3	3A	Unsupervised edge-betweenness clustering	-	-	-
SLC1A2	3	3A	Unsupervised edge-betweenness clustering	-	-	-
SV2A	3	3A	Unsupervised edge-betweenness clustering	-	-	-
DNAJA1	3	3A	Unsupervised edge-betweenness clustering	-	-	-
PCCA	3	3A	Unsupervised edge-betweenness clustering	-	-	-
SIRPA	3	3A	Unsupervised edge-betweenness clustering	-	-	-
SYP	3	3A	Unsupervised edge-betweenness clustering	-	-	-
SYT7	3	3A	Unsupervised edge-betweenness clustering	-	-	-
TRAF3	3	3A	Unsupervised edge-betweenness clustering	-	-	-
ABCC1	3	3A	Unsupervised edge-betweenness clustering	-	-	-
AHCYL2	3	3A	Unsupervised edge-betweenness clustering	-	-	-
ATP1B3	3	3A	Unsupervised edge-betweenness clustering	-	-	-
CPNE2	3	3A	Unsupervised edge-betweenness clustering	-	-	-
S1PR1	3	3A	Unsupervised edge-betweenness clustering	-	-	-
SSR3	3	3A	Unsupervised edge-betweenness clustering	-	-	-
SYT2	3	3A	Unsupervised edge-betweenness clustering	-	-	-
DMTN	3	3A	Unsupervised edge-betweenness clustering	-	-	-
STX17	3	3A	Unsupervised edge-betweenness clustering	-	-	-
MRPL1	3	3A	Unsupervised edge-betweenness clustering	-	-	-
VAMP2	3	3A	Unsupervised edge-betweenness clustering	-	-	-
PCCB	3	3A	Unsupervised edge-betweenness clustering	-	-	-
UBXN1	3	3A	Unsupervised edge-betweenness clustering	-	-	-
SYNPR	3	3A	Unsupervised edge-betweenness clustering	-	-	-
SLC7A5	3	3A	Unsupervised edge-betweenness clustering	-	-	-
ATP1A4	3	3A	Unsupervised edge-betweenness clustering	-	-	-
FXYD7	3	3A	Unsupervised edge-betweenness clustering	-	-	-
PPAP2B	3	3A	Unsupervised edge-betweenness clustering	-	-	-
CNTN3	3	3A	Unsupervised edge-betweenness clustering	-	-	-
LINGO1	3	3A	Unsupervised edge-betweenness clustering	-	-	-
NDRG1	3	3A	Unsupervised edge-betweenness clustering	-	-	-
ALDOA	4	3A	Unsupervised edge-betweenness clustering	-	-	-
CNPY2	4	3A	Unsupervised edge-betweenness clustering	-	-	-
GPI	4	3A	Unsupervised edge-betweenness clustering	-	-	-
HSP90B1	4	3A	Unsupervised edge-betweenness clustering	-	-	-
HSPA5	4	3A	Unsupervised edge-betweenness clustering	-	-	-
HYOU1	4	3A	Unsupervised edge-betweenness clustering	-	-	-
PDIA6	4	3A	Unsupervised edge-betweenness clustering	-	-	-
DLAT	4	3A	Unsupervised edge-betweenness clustering	-	-	-
MAP7D1	4	3A	Unsupervised edge-betweenness clustering	-	-	-
MANF	4	3A	Unsupervised edge-betweenness clustering	-	-	-
ALDOC	4	3A	Unsupervised edge-betweenness clustering	-	-	-
DLD	4	3A	Unsupervised edge-betweenness clustering	-	-	-
DNAJC3	4	3A	Unsupervised edge-betweenness clustering	-	-	-
HSPD1	4	3A	Unsupervised edge-betweenness clustering	-	-	-
DLST	4	3A	Unsupervised edge-betweenness clustering	-	-	-
HSPA9	4	3A	Unsupervised edge-betweenness clustering	-	-	-
H2AFJ	4	3A	Unsupervised edge-betweenness clustering	-	-	-
H3F3A	4	3A	Unsupervised edge-betweenness clustering	-	-	-
HIST1H2AH	4	3A	Unsupervised edge-betweenness clustering	-	-	-
HIST1H2BC	4	3A	Unsupervised edge-betweenness clustering	-	-	-
OGDH	4	3A	Unsupervised edge-betweenness clustering	-	-	-
TRAP1	4	3A	Unsupervised edge-betweenness clustering	-	-	-
HIST1H4A	4	3A	Unsupervised edge-betweenness clustering	-	-	-
MYO18A	4	3A	Unsupervised edge-betweenness clustering	-	-	-
GRPEL1	4	3A	Unsupervised edge-betweenness clustering	-	-	-
RYR3	4	3A	Unsupervised edge-betweenness clustering	-	-	-
TUB	4	3A	Unsupervised edge-betweenness clustering	-	-	-
OSBPL11	4	3A	Unsupervised edge-betweenness clustering	-	-	-
MRPS36	4	3A	Unsupervised edge-betweenness clustering	-	-	-
ATP2B1	5	3A	Unsupervised edge-betweenness clustering	-	-	-
ATP2B2	5	3A	Unsupervised edge-betweenness clustering	-	-	-
CAMK2A	5	3A	Unsupervised edge-betweenness clustering	-	-	-
CAMK2B	5	3A	Unsupervised edge-betweenness clustering	-	-	-
ATP2B4	5	3A	Unsupervised edge-betweenness clustering	-	-	-
MARCKS	5	3A	Unsupervised edge-betweenness clustering	-	-	-
PLS3	5	3A	Unsupervised edge-betweenness clustering	-	-	-
CALM1	5	3A	Unsupervised edge-betweenness clustering	-	-	-
AGAP2	5	3A	Unsupervised edge-betweenness clustering	-	-	-
CAMKV	5	3A	Unsupervised edge-betweenness clustering	-	-	-
CPLX1	5	3A	Unsupervised edge-betweenness clustering	-	-	-
CPLX2	5	3A	Unsupervised edge-betweenness clustering	-	-	-
PPP2R1A	5	3A	Unsupervised edge-betweenness clustering	-	-	-
PPP2R2A	5	3A	Unsupervised edge-betweenness clustering	-	-	-
PPP2R5E	5	3A	Unsupervised edge-betweenness clustering	-	-	-
KCNQ2	5	3A	Unsupervised edge-betweenness clustering	-	-	-
NTNG2	5	3A	Unsupervised edge-betweenness clustering	-	-	-
CAMK2D	5	3A	Unsupervised edge-betweenness clustering	-	-	-
CAMK2G	5	3A	Unsupervised edge-betweenness clustering	-	-	-
XRN1	5	3A	Unsupervised edge-betweenness clustering	-	-	-
TTN	5	3A	Unsupervised edge-betweenness clustering	-	-	-
TACC2	5	3A	Unsupervised edge-betweenness clustering	-	-	-
GCC2	5	3A	Unsupervised edge-betweenness clustering	-	-	-
SHANK2	5	3A	Unsupervised edge-betweenness clustering	-	-	-
KLC4	5	3A	Unsupervised edge-betweenness clustering	-	-	-
HECW2	5	3A	Unsupervised edge-betweenness clustering	-	-	-
KCNQ3	5	3A	Unsupervised edge-betweenness clustering	-	-	-
PSIP1	5	3A	Unsupervised edge-betweenness clustering	-	-	-
DYNLL1	6	3A	Unsupervised edge-betweenness clustering	-	-	-
CACNA2D1	6	3A	Unsupervised edge-betweenness clustering	-	-	-
CACNB4	6	3A	Unsupervised edge-betweenness clustering	-	-	-
CACNA2D3	6	3A	Unsupervised edge-betweenness clustering	-	-	-
CACNA1A	6	3A	Unsupervised edge-betweenness clustering	-	-	-
STT3B	6	3A	Unsupervised edge-betweenness clustering	-	-	-
OPA1	6	3A	Unsupervised edge-betweenness clustering	-	-	-
CACNB1	6	3A	Unsupervised edge-betweenness clustering	-	-	-
AKAP7	6	3A	Unsupervised edge-betweenness clustering	-	-	-
CACNA1B	6	3A	Unsupervised edge-betweenness clustering	-	-	-
CACNA1E	6	3A	Unsupervised edge-betweenness clustering	-	-	-
ABCC5	6	3A	Unsupervised edge-betweenness clustering	-	-	-
CACNA1C	6	3A	Unsupervised edge-betweenness clustering	-	-	-
DYNLL2	6	3A	Unsupervised edge-betweenness clustering	-	-	-
CACNB2	6	3A	Unsupervised edge-betweenness clustering	-	-	-
SLC25A46	6	3A	Unsupervised edge-betweenness clustering	-	-	-
EEF1A2	7	3A	Unsupervised edge-betweenness clustering	-	-	-
ERC1	7	3A	Unsupervised edge-betweenness clustering	-	-	-
RAB3A	7	3A	Unsupervised edge-betweenness clustering	-	-	-
CKB	7	3A	Unsupervised edge-betweenness clustering	-	-	-
EEF1A1	7	3A	Unsupervised edge-betweenness clustering	-	-	-
MAPT	7	3A	Unsupervised edge-betweenness clustering	-	-	-
RPL12	7	3A	Unsupervised edge-betweenness clustering	-	-	-
BSN	7	3A	Unsupervised edge-betweenness clustering	-	-	-
EPB41L1	7	3A	Unsupervised edge-betweenness clustering	-	-	-
ERC2	7	3A	Unsupervised edge-betweenness clustering	-	-	-
CIT	7	3A	Unsupervised edge-betweenness clustering	-	-	-
PCLO	7	3A	Unsupervised edge-betweenness clustering	-	-	-
RPH3A	7	3A	Unsupervised edge-betweenness clustering	-	-	-
TLN1	7	3A	Unsupervised edge-betweenness clustering	-	-	-
LRRC8A	7	3A	Unsupervised edge-betweenness clustering	-	-	-
SEC23IP	7	3A	Unsupervised edge-betweenness clustering	-	-	-
PGAM2	7	3A	Unsupervised edge-betweenness clustering	-	-	-
DDN	7	3A	Unsupervised edge-betweenness clustering	-	-	-
KIFAP3	7	3A	Unsupervised edge-betweenness clustering	-	-	-
LRRC8C	7	3A	Unsupervised edge-betweenness clustering	-	-	-
RAB3C	7	3A	Unsupervised edge-betweenness clustering	-	-	-
GART	7	3A	Unsupervised edge-betweenness clustering	-	-	-
KATNAL1	7	3A	Unsupervised edge-betweenness clustering	-	-	-
SRP19	7	3A	Unsupervised edge-betweenness clustering	-	-	-
ROBO1	7	3A	Unsupervised edge-betweenness clustering	-	-	-
GNAI1	8	3A	Unsupervised edge-betweenness clustering	-	-	-
RGS7	8	3A	Unsupervised edge-betweenness clustering	-	-	-
RGS7BP	8	3A	Unsupervised edge-betweenness clustering	-	-	-
GNB1	8	3A	Unsupervised edge-betweenness clustering	-	-	-
GNAZ	8	3A	Unsupervised edge-betweenness clustering	-	-	-
GNB2	8	3A	Unsupervised edge-betweenness clustering	-	-	-
GNG3	8	3A	Unsupervised edge-betweenness clustering	-	-	-
GNAI2	8	3A	Unsupervised edge-betweenness clustering	-	-	-
GNG2	8	3A	Unsupervised edge-betweenness clustering	-	-	-
HSPA8	9	3A	Unsupervised edge-betweenness clustering	-	-	-
GJA1	9	3A	Unsupervised edge-betweenness clustering	-	-	-
HSPA4L	9	3A	Unsupervised edge-betweenness clustering	-	-	-
ST13	9	3A	Unsupervised edge-betweenness clustering	-	-	-
STIP1	9	3A	Unsupervised edge-betweenness clustering	-	-	-
HSP90AA1	9	3A	Unsupervised edge-betweenness clustering	-	-	-
HSP90AB1	9	3A	Unsupervised edge-betweenness clustering	-	-	-
HSPA4	9	3A	Unsupervised edge-betweenness clustering	-	-	-
DNAJB14	9	3A	Unsupervised edge-betweenness clustering	-	-	-
EML6	9	3A	Unsupervised edge-betweenness clustering	-	-	-
DNAJC11	9	3A	Unsupervised edge-betweenness clustering	-	-	-
APOA1BP	9	3A	Unsupervised edge-betweenness clustering	-	-	-
CLUH	9	3A	Unsupervised edge-betweenness clustering	-	-	-
GDAP1L1	9	3A	Unsupervised edge-betweenness clustering	-	-	-
GJB6	9	3A	Unsupervised edge-betweenness clustering	-	-	-
HSPA2	9	3A	Unsupervised edge-betweenness clustering	-	-	-
HSPH1	9	3A	Unsupervised edge-betweenness clustering	-	-	-
GLS2	9	3A	Unsupervised edge-betweenness clustering	-	-	-
MTX1	9	3A	Unsupervised edge-betweenness clustering	-	-	-
Q8BH86	9	3A	Unsupervised edge-betweenness clustering	-	-	-
RAN	9	3A	Unsupervised edge-betweenness clustering	-	-	-
CYB5R1	9	3A	Unsupervised edge-betweenness clustering	-	-	-
VPS8	9	3A	Unsupervised edge-betweenness clustering	-	-	-
PDPR	9	3A	Unsupervised edge-betweenness clustering	-	-	-
TMEM201	9	3A	Unsupervised edge-betweenness clustering	-	-	-
TARSL2	9	3A	Unsupervised edge-betweenness clustering	-	-	-
LSAMP	10	3A	Unsupervised edge-betweenness clustering	-	-	-
ATP5A1	10	3A	Unsupervised edge-betweenness clustering	-	-	-
ATP5B	10	3A	Unsupervised edge-betweenness clustering	-	-	-
ATP5D	10	3A	Unsupervised edge-betweenness clustering	-	-	-
ATP5F1	10	3A	Unsupervised edge-betweenness clustering	-	-	-
ATP5H	10	3A	Unsupervised edge-betweenness clustering	-	-	-
ATP5J	10	3A	Unsupervised edge-betweenness clustering	-	-	-
MAP1B	10	3A	Unsupervised edge-betweenness clustering	-	-	-
ROCK2	10	3A	Unsupervised edge-betweenness clustering	-	-	-
ACO2	10	3A	Unsupervised edge-betweenness clustering	-	-	-
ATP5C1	10	3A	Unsupervised edge-betweenness clustering	-	-	-
ATP5O	10	3A	Unsupervised edge-betweenness clustering	-	-	-
D10JHU81E	10	3A	Unsupervised edge-betweenness clustering	-	-	-
GOT2	10	3A	Unsupervised edge-betweenness clustering	-	-	-
HADHA	10	3A	Unsupervised edge-betweenness clustering	-	-	-
SDHA	10	3A	Unsupervised edge-betweenness clustering	-	-	-
MYLK	10	3A	Unsupervised edge-betweenness clustering	-	-	-
ATPIF1	10	3A	Unsupervised edge-betweenness clustering	-	-	-
INPP4A	10	3A	Unsupervised edge-betweenness clustering	-	-	-
SUCLG1	10	3A	Unsupervised edge-betweenness clustering	-	-	-
ATP5E	10	3A	Unsupervised edge-betweenness clustering	-	-	-
IDH3A	10	3A	Unsupervised edge-betweenness clustering	-	-	-
MDH2	10	3A	Unsupervised edge-betweenness clustering	-	-	-
SUCLA2	10	3A	Unsupervised edge-betweenness clustering	-	-	-
UQCRC1	10	3A	Unsupervised edge-betweenness clustering	-	-	-
YKT6	10	3A	Unsupervised edge-betweenness clustering	-	-	-
ALDH7A1	10	3A	Unsupervised edge-betweenness clustering	-	-	-
FBXO41	10	3A	Unsupervised edge-betweenness clustering	-	-	-
IDH3G	10	3A	Unsupervised edge-betweenness clustering	-	-	-
ITGA3	10	3A	Unsupervised edge-betweenness clustering	-	-	-
MGEA5	10	3A	Unsupervised edge-betweenness clustering	-	-	-
PLXNB1	10	3A	Unsupervised edge-betweenness clustering	-	-	-
ARHGAP21	10	3A	Unsupervised edge-betweenness clustering	-	-	-
MTATP8	10	3A	Unsupervised edge-betweenness clustering	-	-	-
ZDHHC8	10	3A	Unsupervised edge-betweenness clustering	-	-	-
JAKMIP3	10	3A	Unsupervised edge-betweenness clustering	-	-	-
GRIP1	10	3A	Unsupervised edge-betweenness clustering	-	-	-
LIMD2	10	3A	Unsupervised edge-betweenness clustering	-	-	-
APBA1	10	3A	Unsupervised edge-betweenness clustering	-	-	-
CTTNBP2	10	3A	Unsupervised edge-betweenness clustering	-	-	-
EIF3M	10	3A	Unsupervised edge-betweenness clustering	-	-	-
PTGR2	10	3A	Unsupervised edge-betweenness clustering	-	-	-
USMG5	10	3A	Unsupervised edge-betweenness clustering	-	-	-
HUWE1	10	3A	Unsupervised edge-betweenness clustering	-	-	-
TANC1	10	3A	Unsupervised edge-betweenness clustering	-	-	-
PURG	10	3A	Unsupervised edge-betweenness clustering	-	-	-
RABGAP1	10	3A	Unsupervised edge-betweenness clustering	-	-	-
CCDC40	10	3A	Unsupervised edge-betweenness clustering	-	-	-
MRPS24	10	3A	Unsupervised edge-betweenness clustering	-	-	-
VPS13C	10	3A	Unsupervised edge-betweenness clustering	-	-	-
TMEM65	10	3A	Unsupervised edge-betweenness clustering	-	-	-
EIF2B5	10	3A	Unsupervised edge-betweenness clustering	-	-	-
SLC30A3	10	3A	Unsupervised edge-betweenness clustering	-	-	-
PAK7	10	3A	Unsupervised edge-betweenness clustering	-	-	-
SEL1L	10	3A	Unsupervised edge-betweenness clustering	-	-	-
MYH10	11	3A	Unsupervised edge-betweenness clustering	-	-	-
MYH9	11	3A	Unsupervised edge-betweenness clustering	-	-	-
MYH14	11	3A	Unsupervised edge-betweenness clustering	-	-	-
NEO1	11	3A	Unsupervised edge-betweenness clustering	-	-	-
MTIF2	11	3A	Unsupervised edge-betweenness clustering	-	-	-
MYL12B	11	3A	Unsupervised edge-betweenness clustering	-	-	-
NT5C2	11	3A	Unsupervised edge-betweenness clustering	-	-	-
PALM	12	3A	Unsupervised edge-betweenness clustering	-	-	-
SPTAN1	12	3A	Unsupervised edge-betweenness clustering	-	-	-
FLOT1	12	3A	Unsupervised edge-betweenness clustering	-	-	-
SPTBN1	12	3A	Unsupervised edge-betweenness clustering	-	-	-
UGP2	12	3A	Unsupervised edge-betweenness clustering	-	-	-
GDAP1	12	3A	Unsupervised edge-betweenness clustering	-	-	-
ANK2	12	3A	Unsupervised edge-betweenness clustering	-	-	-
SPTB	12	3A	Unsupervised edge-betweenness clustering	-	-	-
MACF1	12	3A	Unsupervised edge-betweenness clustering	-	-	-
ABLIM2	12	3A	Unsupervised edge-betweenness clustering	-	-	-
SPTA1	12	3A	Unsupervised edge-betweenness clustering	-	-	-
ANK3	12	3A	Unsupervised edge-betweenness clustering	-	-	-
CDK16	12	3A	Unsupervised edge-betweenness clustering	-	-	-
FLOT2	12	3A	Unsupervised edge-betweenness clustering	-	-	-
MATR3	12	3A	Unsupervised edge-betweenness clustering	-	-	-
RUSC2	12	3A	Unsupervised edge-betweenness clustering	-	-	-
AKAP9	12	3A	Unsupervised edge-betweenness clustering	-	-	-
SNX5	12	3A	Unsupervised edge-betweenness clustering	-	-	-
ADRBK2	12	3A	Unsupervised edge-betweenness clustering	-	-	-
CCDC109B	12	3A	Unsupervised edge-betweenness clustering	-	-	-
KIAA1211	12	3A	Unsupervised edge-betweenness clustering	-	-	-
PALM2	12	3A	Unsupervised edge-betweenness clustering	-	-	-
PIK3R4	12	3A	Unsupervised edge-betweenness clustering	-	-	-
SBDS	12	3A	Unsupervised edge-betweenness clustering	-	-	-
TMED10	12	3A	Unsupervised edge-betweenness clustering	-	-	-
PPP1R12B	12	3A	Unsupervised edge-betweenness clustering	-	-	-
SNCA	13	3A	Unsupervised edge-betweenness clustering	-	-	-
GAPDH	13	3A	Unsupervised edge-betweenness clustering	-	-	-
PGK1	13	3A	Unsupervised edge-betweenness clustering	-	-	-
DST	13	3A	Unsupervised edge-betweenness clustering	-	-	-
SNCB	13	3A	Unsupervised edge-betweenness clustering	-	-	-
PLXNA4	13	3A	Unsupervised edge-betweenness clustering	-	-	-
PLXNB2	13	3A	Unsupervised edge-betweenness clustering	-	-	-
STMN1	14	3A	Unsupervised edge-betweenness clustering	-	-	-
ATP2A2	14	3A	Unsupervised edge-betweenness clustering	-	-	-
ATP5I	14	3A	Unsupervised edge-betweenness clustering	-	-	-
COX4I1	14	3A	Unsupervised edge-betweenness clustering	-	-	-
NDUFV1	14	3A	Unsupervised edge-betweenness clustering	-	-	-
SLC25A4	14	3A	Unsupervised edge-betweenness clustering	-	-	-
FARSB	14	3A	Unsupervised edge-betweenness clustering	-	-	-
AUH	14	3A	Unsupervised edge-betweenness clustering	-	-	-
CKMT1	14	3A	Unsupervised edge-betweenness clustering	-	-	-
COX6C	14	3A	Unsupervised edge-betweenness clustering	-	-	-
CYCS	14	3A	Unsupervised edge-betweenness clustering	-	-	-
NDUFA9	14	3A	Unsupervised edge-betweenness clustering	-	-	-
NDUFV3	14	3A	Unsupervised edge-betweenness clustering	-	-	-
SDHB	14	3A	Unsupervised edge-betweenness clustering	-	-	-
SLC25A12	14	3A	Unsupervised edge-betweenness clustering	-	-	-
SLC25A3	14	3A	Unsupervised edge-betweenness clustering	-	-	-
SLC25A5	14	3A	Unsupervised edge-betweenness clustering	-	-	-
UQCRH	14	3A	Unsupervised edge-betweenness clustering	-	-	-
BDH1	14	3A	Unsupervised edge-betweenness clustering	-	-	-
FIS1	14	3A	Unsupervised edge-betweenness clustering	-	-	-
AIFM1	14	3A	Unsupervised edge-betweenness clustering	-	-	-
COX6B1	14	3A	Unsupervised edge-betweenness clustering	-	-	-
COX7A2	14	3A	Unsupervised edge-betweenness clustering	-	-	-
CUL3	14	3A	Unsupervised edge-betweenness clustering	-	-	-
DARS2	14	3A	Unsupervised edge-betweenness clustering	-	-	-
GPD2	14	3A	Unsupervised edge-betweenness clustering	-	-	-
MP68	14	3A	Unsupervised edge-betweenness clustering	-	-	-
UQCR10	14	3A	Unsupervised edge-betweenness clustering	-	-	-
APOOL	14	3A	Unsupervised edge-betweenness clustering	-	-	-
ARSB	14	3A	Unsupervised edge-betweenness clustering	-	-	-
ATP5L	14	3A	Unsupervised edge-betweenness clustering	-	-	-
COX5A	14	3A	Unsupervised edge-betweenness clustering	-	-	-
COX7B	14	3A	Unsupervised edge-betweenness clustering	-	-	-
CUL1	14	3A	Unsupervised edge-betweenness clustering	-	-	-
CYB5B	14	3A	Unsupervised edge-betweenness clustering	-	-	-
FAM162A	14	3A	Unsupervised edge-betweenness clustering	-	-	-
INPP4B	14	3A	Unsupervised edge-betweenness clustering	-	-	-
LEMD3	14	3A	Unsupervised edge-betweenness clustering	-	-	-
NDUFA4	14	3A	Unsupervised edge-betweenness clustering	-	-	-
NDUFB3	14	3A	Unsupervised edge-betweenness clustering	-	-	-
NDUFB7	14	3A	Unsupervised edge-betweenness clustering	-	-	-
ABCA7	14	3A	Unsupervised edge-betweenness clustering	-	-	-
SLC25A22	14	3A	Unsupervised edge-betweenness clustering	-	-	-
SNF8	14	3A	Unsupervised edge-betweenness clustering	-	-	-
SCRIB	14	3A	Unsupervised edge-betweenness clustering	-	-	-
ITPR2	14	3A	Unsupervised edge-betweenness clustering	-	-	-
FASTKD2	14	3A	Unsupervised edge-betweenness clustering	-	-	-
TTLL11	14	3A	Unsupervised edge-betweenness clustering	-	-	-
NDUFS7	14	3A	Unsupervised edge-betweenness clustering	-	-	-
STARD7	14	3A	Unsupervised edge-betweenness clustering	-	-	-
TUBGCP3	14	3A	Unsupervised edge-betweenness clustering	-	-	-
PROM1	14	3A	Unsupervised edge-betweenness clustering	-	-	-
SAMD14	14	3A	Unsupervised edge-betweenness clustering	-	-	-
PPP1R12A	14	3A	Unsupervised edge-betweenness clustering	-	-	-
MAGED1	14	3A	Unsupervised edge-betweenness clustering	-	-	-
STX1B	15	3A	Unsupervised edge-betweenness clustering	-	-	-
SNAP25	15	3A	Unsupervised edge-betweenness clustering	-	-	-
STXBP1	15	3A	Unsupervised edge-betweenness clustering	-	-	-
STX1A	15	3A	Unsupervised edge-betweenness clustering	-	-	-
AGPAT3	15	3A	Unsupervised edge-betweenness clustering	-	-	-
GABARAPL1	15	3A	Unsupervised edge-betweenness clustering	-	-	-
GLS	15	3A	Unsupervised edge-betweenness clustering	-	-	-
CNTRL	15	3A	Unsupervised edge-betweenness clustering	-	-	-
EMC7	15	3A	Unsupervised edge-betweenness clustering	-	-	-
STXBP5	15	3A	Unsupervised edge-betweenness clustering	-	-	-
AMER2	15	3A	Unsupervised edge-betweenness clustering	-	-	-
LRP1B	15	3A	Unsupervised edge-betweenness clustering	-	-	-
STXBP5L	15	3A	Unsupervised edge-betweenness clustering	-	-	-
TRIP12	15	3A	Unsupervised edge-betweenness clustering	-	-	-
WWC1	15	3A	Unsupervised edge-betweenness clustering	-	-	-
ZSWIM8	15	3A	Unsupervised edge-betweenness clustering	-	-	-
TMEM2	15	3A	Unsupervised edge-betweenness clustering	-	-	-
ACTR3	16	3A	Unsupervised edge-betweenness clustering	-	-	-
ARPC2	16	3A	Unsupervised edge-betweenness clustering	-	-	-
ARPC3	16	3A	Unsupervised edge-betweenness clustering	-	-	-
ARPC4	16	3A	Unsupervised edge-betweenness clustering	-	-	-
MAP4	16	3A	Unsupervised edge-betweenness clustering	-	-	-
ARPC5	16	3A	Unsupervised edge-betweenness clustering	-	-	-
MAP2	16	3A	Unsupervised edge-betweenness clustering	-	-	-
ARPC1A	16	3A	Unsupervised edge-betweenness clustering	-	-	-
ACTR2	16	3A	Unsupervised edge-betweenness clustering	-	-	-
ACTR3B	16	3A	Unsupervised edge-betweenness clustering	-	-	-
CTTN	16	3A	Unsupervised edge-betweenness clustering	-	-	-
ARPC5L	16	3A	Unsupervised edge-betweenness clustering	-	-	-
GMFB	16	3A	Unsupervised edge-betweenness clustering	-	-	-
ATP1B2	17	3A	Unsupervised edge-betweenness clustering	-	-	-
CADM2	17	3A	Unsupervised edge-betweenness clustering	-	-	-
CADM3	17	3A	Unsupervised edge-betweenness clustering	-	-	-
CLDN11	17	3A	Unsupervised edge-betweenness clustering	-	-	-
CNTN1	17	3A	Unsupervised edge-betweenness clustering	-	-	-
MOG	17	3A	Unsupervised edge-betweenness clustering	-	-	-
NCAM1	17	3A	Unsupervised edge-betweenness clustering	-	-	-
NFASC	17	3A	Unsupervised edge-betweenness clustering	-	-	-
NPTN	17	3A	Unsupervised edge-betweenness clustering	-	-	-
ALCAM	17	3A	Unsupervised edge-betweenness clustering	-	-	-
CNTNAP1	17	3A	Unsupervised edge-betweenness clustering	-	-	-
ITSN1	17	3A	Unsupervised edge-betweenness clustering	-	-	-
EPS15L1	17	3A	Unsupervised edge-betweenness clustering	-	-	-
MCCC2	17	3A	Unsupervised edge-betweenness clustering	-	-	-
CADM4	17	3A	Unsupervised edge-betweenness clustering	-	-	-
MCCC1	17	3A	Unsupervised edge-betweenness clustering	-	-	-
TNR	17	3A	Unsupervised edge-betweenness clustering	-	-	-
ADAM23	17	3A	Unsupervised edge-betweenness clustering	-	-	-
CNNM1	17	3A	Unsupervised edge-betweenness clustering	-	-	-
OBSCN	17	3A	Unsupervised edge-betweenness clustering	-	-	-
PRRT2	17	3A	Unsupervised edge-betweenness clustering	-	-	-
NEGR1	17	3A	Unsupervised edge-betweenness clustering	-	-	-
PRDX4	17	3A	Unsupervised edge-betweenness clustering	-	-	-
PTPRE	17	3A	Unsupervised edge-betweenness clustering	-	-	-
LGI1	17	3A	Unsupervised edge-betweenness clustering	-	-	-
ZNF365	17	3A	Unsupervised edge-betweenness clustering	-	-	-
DIP2A	17	3A	Unsupervised edge-betweenness clustering	-	-	-
NCOR1	17	3A	Unsupervised edge-betweenness clustering	-	-	-
PYCRL	17	3A	Unsupervised edge-betweenness clustering	-	-	-
ATP6V1A	18	3A	Unsupervised edge-betweenness clustering	-	-	-
ATP6V1B2	18	3A	Unsupervised edge-betweenness clustering	-	-	-
ATP6V1D	18	3A	Unsupervised edge-betweenness clustering	-	-	-
ATP6V1E1	18	3A	Unsupervised edge-betweenness clustering	-	-	-
ATP6V1C1	18	3A	Unsupervised edge-betweenness clustering	-	-	-
ATP6AP2	18	3A	Unsupervised edge-betweenness clustering	-	-	-
ATP6V0D1	18	3A	Unsupervised edge-betweenness clustering	-	-	-
ATP6V1F	18	3A	Unsupervised edge-betweenness clustering	-	-	-
ATP6V1H	18	3A	Unsupervised edge-betweenness clustering	-	-	-
ATP6V1G2	18	3A	Unsupervised edge-betweenness clustering	-	-	-
ATP6V1G1	18	3A	Unsupervised edge-betweenness clustering	-	-	-
CALR	19	3A	Unsupervised edge-betweenness clustering	-	-	-
DPP6	19	3A	Unsupervised edge-betweenness clustering	-	-	-
EPB41L2	19	3A	Unsupervised edge-betweenness clustering	-	-	-
GNAO1	19	3A	Unsupervised edge-betweenness clustering	-	-	-
GNAQ	19	3A	Unsupervised edge-betweenness clustering	-	-	-
EPB41L3	19	3A	Unsupervised edge-betweenness clustering	-	-	-
GNA13	19	3A	Unsupervised edge-betweenness clustering	-	-	-
CAMSAP2	19	3A	Unsupervised edge-betweenness clustering	-	-	-
NF1	19	3A	Unsupervised edge-betweenness clustering	-	-	-
CHMP4B	19	3A	Unsupervised edge-betweenness clustering	-	-	-
RHOB	19	3A	Unsupervised edge-betweenness clustering	-	-	-
EIF3A	19	3A	Unsupervised edge-betweenness clustering	-	-	-
DPP10	19	3A	Unsupervised edge-betweenness clustering	-	-	-
GCSH	19	3A	Unsupervised edge-betweenness clustering	-	-	-
GNG12	19	3A	Unsupervised edge-betweenness clustering	-	-	-
SLC39A10	19	3A	Unsupervised edge-betweenness clustering	-	-	-
CLTC	20	3A	Unsupervised edge-betweenness clustering	-	-	-
IMMT	20	3A	Unsupervised edge-betweenness clustering	-	-	-
PPP3CA	20	3A	Unsupervised edge-betweenness clustering	-	-	-
CLTA	20	3A	Unsupervised edge-betweenness clustering	-	-	-
NEFH	20	3A	Unsupervised edge-betweenness clustering	-	-	-
CHCHD3	20	3A	Unsupervised edge-betweenness clustering	-	-	-
CLTB	20	3A	Unsupervised edge-betweenness clustering	-	-	-
INA	20	3A	Unsupervised edge-betweenness clustering	-	-	-
NEFM	20	3A	Unsupervised edge-betweenness clustering	-	-	-
SPG7	20	3A	Unsupervised edge-betweenness clustering	-	-	-
APOO	20	3A	Unsupervised edge-betweenness clustering	-	-	-
CHCHD6	20	3A	Unsupervised edge-betweenness clustering	-	-	-
NEFL	20	3A	Unsupervised edge-betweenness clustering	-	-	-
SNAP91	20	3A	Unsupervised edge-betweenness clustering	-	-	-
GPRASP2	20	3A	Unsupervised edge-betweenness clustering	-	-	-
ATP8A2	20	3A	Unsupervised edge-betweenness clustering	-	-	-
STUB1	20	3A	Unsupervised edge-betweenness clustering	-	-	-
SYNE2	20	3A	Unsupervised edge-betweenness clustering	-	-	-
SDSL	20	3A	Unsupervised edge-betweenness clustering	-	-	-
PPP3R1	20	3A	Unsupervised edge-betweenness clustering	-	-	-
SH2D3C	20	3A	Unsupervised edge-betweenness clustering	-	-	-
GPM6A	21	3A	Unsupervised edge-betweenness clustering	-	-	-
NDUFA2	21	3A	Unsupervised edge-betweenness clustering	-	-	-
NDUFA10	21	3A	Unsupervised edge-betweenness clustering	-	-	-
NDUFA5	21	3A	Unsupervised edge-betweenness clustering	-	-	-
NDUFS1	21	3A	Unsupervised edge-betweenness clustering	-	-	-
NDUFS4	21	3A	Unsupervised edge-betweenness clustering	-	-	-
NDUFA12	21	3A	Unsupervised edge-betweenness clustering	-	-	-
CACYBP	21	3A	Unsupervised edge-betweenness clustering	-	-	-
NAA10	21	3A	Unsupervised edge-betweenness clustering	-	-	-
NDUFA13	21	3A	Unsupervised edge-betweenness clustering	-	-	-
NDUFA6	21	3A	Unsupervised edge-betweenness clustering	-	-	-
NDUFA7	21	3A	Unsupervised edge-betweenness clustering	-	-	-
NDUFB10	21	3A	Unsupervised edge-betweenness clustering	-	-	-
NDUFB11	21	3A	Unsupervised edge-betweenness clustering	-	-	-
NDUFB4	21	3A	Unsupervised edge-betweenness clustering	-	-	-
NDUFB6	21	3A	Unsupervised edge-betweenness clustering	-	-	-
NDUFB9	21	3A	Unsupervised edge-betweenness clustering	-	-	-
NDUFS5	21	3A	Unsupervised edge-betweenness clustering	-	-	-
SYNCRIP	21	3A	Unsupervised edge-betweenness clustering	-	-	-
ANO8	21	3A	Unsupervised edge-betweenness clustering	-	-	-
GMPPA	21	3A	Unsupervised edge-betweenness clustering	-	-	-
NDUFS3	21	3A	Unsupervised edge-betweenness clustering	-	-	-
NDUFS6	21	3A	Unsupervised edge-betweenness clustering	-	-	-
SRGAP2	21	3A	Unsupervised edge-betweenness clustering	-	-	-
CSPG5	21	3A	Unsupervised edge-betweenness clustering	-	-	-
NDUFS2	21	3A	Unsupervised edge-betweenness clustering	-	-	-
NDUFB8	21	3A	Unsupervised edge-betweenness clustering	-	-	-
NDUFS8	21	3A	Unsupervised edge-betweenness clustering	-	-	-
PSMC1	21	3A	Unsupervised edge-betweenness clustering	-	-	-
PTK7	21	3A	Unsupervised edge-betweenness clustering	-	-	-
SWAP70	21	3A	Unsupervised edge-betweenness clustering	-	-	-
TOMM40L	21	3A	Unsupervised edge-betweenness clustering	-	-	-
NRCAM	22	3A	Unsupervised edge-betweenness clustering	-	-	-
RPL27A	22	3A	Unsupervised edge-betweenness clustering	-	-	-
RPL27	22	3A	Unsupervised edge-betweenness clustering	-	-	-
RPL10A	22	3A	Unsupervised edge-betweenness clustering	-	-	-
RPL34	22	3A	Unsupervised edge-betweenness clustering	-	-	-
RPL7A	22	3A	Unsupervised edge-betweenness clustering	-	-	-
RPS3A	22	3A	Unsupervised edge-betweenness clustering	-	-	-
RPL22	22	3A	Unsupervised edge-betweenness clustering	-	-	-
RPL13	22	3A	Unsupervised edge-betweenness clustering	-	-	-
RPL36	22	3A	Unsupervised edge-betweenness clustering	-	-	-
RPL8	22	3A	Unsupervised edge-betweenness clustering	-	-	-
RPL38	22	3A	Unsupervised edge-betweenness clustering	-	-	-
TCF25	22	3A	Unsupervised edge-betweenness clustering	-	-	-
RPL13A	23	3A	Unsupervised edge-betweenness clustering	-	-	-
RPL18	23	3A	Unsupervised edge-betweenness clustering	-	-	-
RPL18A	23	3A	Unsupervised edge-betweenness clustering	-	-	-
RPL21	23	3A	Unsupervised edge-betweenness clustering	-	-	-
RPL4	23	3A	Unsupervised edge-betweenness clustering	-	-	-
RPS4X	23	3A	Unsupervised edge-betweenness clustering	-	-	-
RPL24	23	3A	Unsupervised edge-betweenness clustering	-	-	-
RPS9	23	3A	Unsupervised edge-betweenness clustering	-	-	-
SND1	23	3A	Unsupervised edge-betweenness clustering	-	-	-
RPL29	23	3A	Unsupervised edge-betweenness clustering	-	-	-
RPL6	23	3A	Unsupervised edge-betweenness clustering	-	-	-
RPL14	23	3A	Unsupervised edge-betweenness clustering	-	-	-
RPL3	23	3A	Unsupervised edge-betweenness clustering	-	-	-
MAST1	23	3A	Unsupervised edge-betweenness clustering	-	-	-
RPL28	23	3A	Unsupervised edge-betweenness clustering	-	-	-
RPL35A	23	3A	Unsupervised edge-betweenness clustering	-	-	-
RPS2	23	3A	Unsupervised edge-betweenness clustering	-	-	-
RPS6	23	3A	Unsupervised edge-betweenness clustering	-	-	-
GPX4	23	3A	Unsupervised edge-betweenness clustering	-	-	-
RPL32	23	3A	Unsupervised edge-betweenness clustering	-	-	-
DHX29	23	3A	Unsupervised edge-betweenness clustering	-	-	-
RPL9	23	3A	Unsupervised edge-betweenness clustering	-	-	-
CYC1	24	3A	Unsupervised edge-betweenness clustering	-	-	-
UQCRB	24	3A	Unsupervised edge-betweenness clustering	-	-	-
UQCRC2	24	3A	Unsupervised edge-betweenness clustering	-	-	-
CALB1	24	3A	Unsupervised edge-betweenness clustering	-	-	-
MAK	24	3A	Unsupervised edge-betweenness clustering	-	-	-
MAPRE2	24	3A	Unsupervised edge-betweenness clustering	-	-	-
UQCRFS1	24	3A	Unsupervised edge-betweenness clustering	-	-	-
UQCRQ	24	3A	Unsupervised edge-betweenness clustering	-	-	-
FRMD8	24	3A	Unsupervised edge-betweenness clustering	-	-	-
MOSPD2	24	3A	Unsupervised edge-betweenness clustering	-	-	-
MT-CYB	24	3A	Unsupervised edge-betweenness clustering	-	-	-
TRAPPC11	24	3A	Unsupervised edge-betweenness clustering	-	-	-
GRIA4	25	3A	Unsupervised edge-betweenness clustering	-	-	-
GRIA2	25	3A	Unsupervised edge-betweenness clustering	-	-	-
GRIA1	25	3A	Unsupervised edge-betweenness clustering	-	-	-
FRRS1L	25	3A	Unsupervised edge-betweenness clustering	-	-	-
OLFM1	25	3A	Unsupervised edge-betweenness clustering	-	-	-
GRIA3	25	3A	Unsupervised edge-betweenness clustering	-	-	-
CACNG2	25	3A	Unsupervised edge-betweenness clustering	-	-	-
CACNG8	25	3A	Unsupervised edge-betweenness clustering	-	-	-
GRIN1	25	3A	Unsupervised edge-betweenness clustering	-	-	-
MRPS27	25	3A	Unsupervised edge-betweenness clustering	-	-	-
GRIN2A	25	3A	Unsupervised edge-betweenness clustering	-	-	-
PLEC	26	Sup. 3B	Gene functional classification	Medium
RPS10	26	Sup. 3B	Gene functional classification	Medium	a	21.132
RPS29	26	Sup. 3B	Gene functional classification	Medium	a	21.132
RPL11	26	Sup. 3B	Gene functional classification	Medium	a	21.132
RPL36A	26	Sup. 3B	Gene functional classification	Medium	a	21.132
RPS14	26	Sup. 3B	Gene functional classification	Medium	a	21.132
RPS25	26	Sup. 3B	Gene functional classification	Medium	a	21.132
RPS26	26	Sup. 3B	Gene functional classification	Medium	a	21.132
RPS28	26	Sup. 3B	Gene functional classification	Medium	a	21.132
EIF3D	26	Sup. 3B	Gene functional classification	Medium
RPS5	26	Sup. 3B	Gene functional classification	Medium	a	21.132
RPS11	26	Sup. 3B	Gene functional classification	Medium	a	21.132
RPS13	26	Sup. 3B	Gene functional classification	Medium	a	21.132
RPS21	26	Sup. 3B	Gene functional classification	Medium	a	21.132
RPS27	26	Sup. 3B	Gene functional classification	Medium	a	21.132
FCHSD2	26	Sup. 3B	Gene functional classification	Medium
RPL19	26	Sup. 3B	Gene functional classification	Medium	a	21.132
RPS7	26	Sup. 3B	Gene functional classification	Medium	a	21.132
RPS8	26	Sup. 3B	Gene functional classification	Medium	a	21.132
RPSA	26	Sup. 3B	Gene functional classification	Medium	a	21.132
RPS20	26	Sup. 3B	Gene functional classification	Medium	a	21.132
FAU	26	Sup. 3B	Gene functional classification	Medium	a	21.132
YTHDF1	26	Sup. 3B	Gene functional classification	Medium
RPS3	26	Sup. 3B	Gene functional classification	Medium
YTHDF2	26	Sup. 3B	Gene functional classification	Medium
TMCC2	26	Sup. 3B	Gene functional classification	Medium	h	6.61822
RPLP2	26	Sup. 3B	Gene functional classification	Medium	a	21.132
TMCC1	26	Sup. 3B	Gene functional classification	Medium	h	6.61822
RPL17	26	Sup. 3B	Gene functional classification	Medium	a	21.132
BTF3L4	26	Sup. 3B	Gene functional classification	Medium
RPL31	26	Sup. 3B	Gene functional classification	Medium	a	21.132
SERBP1	26	Sup. 3B	Gene functional classification	Medium
RPS12	26	Sup. 3B	Gene functional classification	Medium	a	21.132
SPECC1	26	Sup. 3B	Gene functional classification	Medium
BMPR2	26	Sup. 3B	Gene functional classification	Medium
RPS15	26	Sup. 3B	Gene functional classification	Medium	a	21.132
TAOK1	26	Sup. 3B	Gene functional classification	Medium	i	5.94641
ICT1	26	Sup. 3B	Gene functional classification	Medium
MRPL18	26	Sup. 3B	Gene functional classification	Medium	a	21.132
MRPL38	26	Sup. 3B	Gene functional classification	Medium
MRPL52	26	Sup. 3B	Gene functional classification	Medium	a	21.132
CCT3	27	Sup. 3B	Gene functional classification	Medium	b	12.7981
CCT6A	27	Sup. 3B	Gene functional classification	Medium	b	12.7981
CCT5	27	Sup. 3B	Gene functional classification	Medium	b	12.7981
CCT7	27	Sup. 3B	Gene functional classification	Medium	b	12.7981
CCT2	27	Sup. 3B	Gene functional classification	Medium	b	12.7981
CCT4	27	Sup. 3B	Gene functional classification	Medium	b	12.7981
CCT8	27	Sup. 3B	Gene functional classification	Medium	b	12.7981
TCP1	27	Sup. 3B	Gene functional classification	Medium	b	12.7981
DTD1	28	Sup. 3B	Gene functional classification	Medium
YWHAB	28	Sup. 3B	Gene functional classification	Medium	c	9.11347
YWHAG	28	Sup. 3B	Gene functional classification	Medium	c	9.11347
YWHAZ	28	Sup. 3B	Gene functional classification	Medium	c	9.11347
PPP1R16A	28	Sup. 3B	Gene functional classification	Medium
YWHAE	28	Sup. 3B	Gene functional classification	Medium	c	9.11347
YWHAQ	28	Sup. 3B	Gene functional classification	Medium	c	9.11347
YWHAH	28	Sup. 3B	Gene functional classification	Medium	c	9.11347
CLIP1	28	Sup. 3B	Gene functional classification	Medium
MAP3K4	28	Sup. 3B	Gene functional classification	Medium	i	5.94641
HGS	28	Sup. 3B	Gene functional classification	Medium
RYR1	28	Sup. 3B	Gene functional classification	Medium
COX15	28	Sup. 3B	Gene functional classification	Medium	j	2.63034
PSMA2	29	Sup. 3B	Gene functional classification	Medium	d	8.29206
PSMA3	29	Sup. 3B	Gene functional classification	Medium	d	8.29206
PSMA6	29	Sup. 3B	Gene functional classification	Medium	d	8.29206
PSMA1	29	Sup. 3B	Gene functional classification	Medium	d	8.29206
PSMB1	29	Sup. 3B	Gene functional classification	Medium	d	8.29206
PSMB4	29	Sup. 3B	Gene functional classification	Medium	d	8.29206
PSMB7	29	Sup. 3B	Gene functional classification	Medium	d	8.29206
ACTR1B	30	Sup. 3B	Gene functional classification	Medium
DCTN1	30	Sup. 3B	Gene functional classification	Medium	e	7.93297
DCTN2	30	Sup. 3B	Gene functional classification	Medium	e	7.93297
DCTN3	30	Sup. 3B	Gene functional classification	Medium
BRSK1	30	Sup. 3B	Gene functional classification	Medium	i	5.94641
DYNC1H1	30	Sup. 3B	Gene functional classification	Medium	e	7.93297
DYNC1LI1	30	Sup. 3B	Gene functional classification	Medium	e	7.93297
TTC9	30	Sup. 3B	Gene functional classification	Medium
DYNC1LI2	30	Sup. 3B	Gene functional classification	Medium	e	7.93297
SH3GL2	31	Sup. 3B	Gene functional classification	Medium	f	7.24517
GDI1	31	Sup. 3B	Gene functional classification	Medium
GDI2	31	Sup. 3B	Gene functional classification	Medium
SH3GL1	31	Sup. 3B	Gene functional classification	Medium	f	7.24517
LRRFIP1	31	Sup. 3B	Gene functional classification	Medium
SCRN1	31	Sup. 3B	Gene functional classification	Medium
AMPH	31	Sup. 3B	Gene functional classification	Medium	f	7.24517
BIN1	31	Sup. 3B	Gene functional classification	Medium	f	7.24517
MAST3	31	Sup. 3B	Gene functional classification	Medium	i	5.94641
DNM1	32	Sup. 3B	Gene functional classification	Medium
CCDC136	32	Sup. 3B	Gene functional classification	Medium	h	6.61822
DNM3	32	Sup. 3B	Gene functional classification	Medium
GBAS	32	Sup. 3B	Gene functional classification	Medium
NIPSNAP1	32	Sup. 3B	Gene functional classification	Medium
DNM2	32	Sup. 3B	Gene functional classification	Medium
DAPK3	32	Sup. 3B	Gene functional classification	Medium	i	5.94641
MAP4K4	32	Sup. 3B	Gene functional classification	Medium	i	5.94641
NDUFA8	32	Sup. 3B	Gene functional classification	Medium
NDUFB5	32	Sup. 3B	Gene functional classification	Medium	j	2.63034
NDUFC2	32	Sup. 3B	Gene functional classification	Medium	j	2.63034
TMEM214	32	Sup. 3B	Gene functional classification	Medium	h	6.61822
PLD2	32	Sup. 3B	Gene functional classification	Medium
ROCK1	32	Sup. 3B	Gene functional classification	Medium	i	5.94641
TIMM10	32	Sup. 3B	Gene functional classification	Medium
TIMM22	32	Sup. 3B	Gene functional classification	Medium	j	2.63034
TIMM9	32	Sup. 3B	Gene functional classification	Medium
AP2A1	33	Sup. 3B	Gene functional classification	Medium	g	7.12727
AP2B1	33	Sup. 3B	Gene functional classification	Medium	g	7.12727
AP2M1	33	Sup. 3B	Gene functional classification	Medium	g	7.12727
AAK1	33	Sup. 3B	Gene functional classification	Medium	i	5.94641
AP1B1	33	Sup. 3B	Gene functional classification	Medium
AP2S1	33	Sup. 3B	Gene functional classification	Medium	g	7.12727
SLC17A7	33	Sup. 3B	Gene functional classification	Medium
SGIP1	33	Sup. 3B	Gene functional classification	Medium
NECAP1	33	Sup. 3B	Gene functional classification	Medium	g	7.12727
ITPR1	33	Sup. 3B	Gene functional classification	Medium
HPCAL1	33	Sup. 3B	Gene functional classification	Medium
CADPS	33	Sup. 3B	Gene functional classification	Medium
HPCA	33	Sup. 3B	Gene functional classification	Medium
MAPRE1	33	Sup. 3B	Gene functional classification	Medium
MAPRE3	33	Sup. 3B	Gene functional classification	Medium
SEMA6D	33	Sup. 3B	Gene functional classification	Medium
SPAG9	33	Sup. 3B	Gene functional classification	Medium
LRRC7	33	Sup. 3B	Gene functional classification	Medium
DPYSL2	34	Sup. 3B	Gene functional classification	Low	m	5.2066
DPYSL4	34	Sup. 3B	Gene functional classification	Low	m	5.2066
DPYSL5	34	Sup. 3B	Gene functional classification	Low	m	5.2066
HNRNPA2B1	35	Sup. 3B	Gene functional classification	Low	v	3.14778
HNRNPA1	35	Sup. 3B	Gene functional classification	Low	v	3.14778
HNRNPA3	35	Sup. 3B	Gene functional classification	Low	v	3.14778
NAPB	36	Sup. 3B	Gene functional classification	Low	l	5.2882
NAPG	36	Sup. 3B	Gene functional classification	Low	l	5.2882
NAPA	36	Sup. 3B	Gene functional classification	Low	l	5.2882
EHD1	37	Sup. 3B	Gene functional classification	Low	p	3.77371
EHD3	37	Sup. 3B	Gene functional classification	Low	p	3.77371
EHD4	37	Sup. 3B	Gene functional classification	Low	p	3.77371
DLG1	38	Sup. 3B	Gene functional classification	Low	n	4.79259
MPP2	38	Sup. 3B	Gene functional classification	Low
LIN7A	38	Sup. 3B	Gene functional classification	Low
MRI1	38	Sup. 3B	Gene functional classification	Low
DLG2	38	Sup. 3B	Gene functional classification	Low	k	9.94666
SYNGAP1	38	Sup. 3B	Gene functional classification	Low
DLG4	38	Sup. 3B	Gene functional classification	Low	n	4.79259
REEP5	39	Sup. 3B	Gene functional classification	Low
SLC9A3R1	39	Sup. 3B	Gene functional classification	Low
MSN	39	Sup. 3B	Gene functional classification	Low	o	4.08513
ANXA3	39	Sup. 3B	Gene functional classification	Low
RDX	39	Sup. 3B	Gene functional classification	Low	o	4.08513
DENND1A	39	Sup. 3B	Gene functional classification	Low
EZR	39	Sup. 3B	Gene functional classification	Low	o	4.08513
LMNA	40	Sup. 3B	Gene functional classification	Low	w	3.14733
LMNB1	40	Sup. 3B	Gene functional classification	Low	w	3.14733
LMNB2	40	Sup. 3B	Gene functional classification	Low	w	3.14733
HK1	41	Sup. 3B	Gene functional classification	Low	q	3.44534
VCAN	41	Sup. 3B	Gene functional classification	Low
VDAC2	41	Sup. 3B	Gene functional classification	Low
VDAC1	41	Sup. 3B	Gene functional classification	Low
PFKM	41	Sup. 3B	Gene functional classification	Low	q	3.44534
PFKP	41	Sup. 3B	Gene functional classification	Low	q	3.44534
COMMD6	41	Sup. 3B	Gene functional classification	Low
ENO1	42	Sup. 3B	Gene functional classification	Low	q	3.44534
ENO2	42	Sup. 3B	Gene functional classification	Low	q	3.44534
MYH11	42	Sup. 3B	Gene functional classification	Low
GABRB1	42	Sup. 3B	Gene functional classification	Low	u	3.40603
ARMCX3	42	Sup. 3B	Gene functional classification	Low
TIAM1	42	Sup. 3B	Gene functional classification	Low
GABRG2	42	Sup. 3B	Gene functional classification	Low	u	3.40603
GABRD	42	Sup. 3B	Gene functional classification	Low	u	3.40603
OCRL	42	Sup. 3B	Gene functional classification	Low
NLGN1	42	Sup. 3B	Gene functional classification	Low	u	3.40603
GNB2L1	42	Sup. 3B	Gene functional classification	Low
NLGN2	42	Sup. 3B	Gene functional classification	Low	u	3.40603
BCAP31	43	Sup. 3B	Gene functional classification	Low	x	1.93527
BCAP29	43	Sup. 3B	Gene functional classification	Low	l	5.2882
CDC42BPB	43	Sup. 3B	Gene functional classification	Low
PCDH19	43	Sup. 3B	Gene functional classification	Low	u	3.40603
EMC2	43	Sup. 3B	Gene functional classification	Low
EMC8	43	Sup. 3B	Gene functional classification	Low
MMGT1	43	Sup. 3B	Gene functional classification	Low	x	1.93527
BASP1	44	Sup. 3B	Gene functional classification	Low	k	9.94666
PPIA	44	Sup. 3B	Gene functional classification	Low
PEPD	44	Sup. 3B	Gene functional classification	Low
NCKAP1	44	Sup. 3B	Gene functional classification	Low	k	9.94666
CYFIP2	44	Sup. 3B	Gene functional classification	Low	k	9.94666
CYFIP1	44	Sup. 3B	Gene functional classification	Low	k	9.94666
ABI1	44	Sup. 3B	Gene functional classification	Low	k	9.94666
WASF1	44	Sup. 3B	Gene functional classification	Low	k	9.94666
ACTN1	44	Sup. 3B	Gene functional classification	Low
ACTN2	44	Sup. 3B	Gene functional classification	Low
SORBS2	44	Sup. 3B	Gene functional classification	Low	k	9.94666
SYNPO	44	Sup. 3B	Gene functional classification	Low	k	9.94666
PURA	45	Sup. 3B	Gene functional classification	Low
PURB	45	Sup. 3B	Gene functional classification	Low
LRRFIP2	45	Sup. 3B	Gene functional classification	Low
CANX	46	Sup. 3B	Gene functional classification	Low
PDIA3	46	Sup. 3B	Gene functional classification	Low
EXOC8	46	Sup. 3B	Gene functional classification	Low
KIF5C	47	Sup. 3B	Gene functional classification	Low
KIF5B	47	Sup. 3B	Gene functional classification	Low
IMPAD1	47	Sup. 3B	Gene functional classification	Low
ABCA2	48	Sup. 3B	Gene functional classification	Low
PRKCB	48	Sup. 3B	Gene functional classification	Low
PRKCA	48	Sup. 3B	Gene functional classification	Low
OXCT1	49	Sup. 3B	Gene functional classification	Low
KAZN	49	Sup. 3B	Gene functional classification	Low
DSP	49	Sup. 3B	Gene functional classification	Low
NSUN2	49	Sup. 3B	Gene functional classification	Low
SYN1	50	Sup. 3B	Gene functional classification	Low
SYN2	50	Sup. 3B	Gene functional classification	Low
ELMOD1	50	Sup. 3B	Gene functional classification	Low

## Sheet: Table S2B
Table S2B. Complete results of the GO enrichment analysis of each cluster.
Cluster	Go term type	Background	GO term	Total in background	Total in cluster (11)	Expected in cluster	Cluster (over/under)	Fold Enrichment	Raw P-value	FDR
1	CC	All xlilnked proteins	septin ring (GO:0005940)	2	2	0.01	+	> 100	0.000177	0.0343
1	CC	All xlilnked proteins	sperm annulus (GO:0097227)	4	3	0.02	+	> 100	4.8e-06	0.00186
1	CC	All xlilnked proteins	septin complex (GO:0031105)	6	4	0.03	+	> 100	1.19e-07	0.000139
1	CC	All xlilnked proteins	septin cytoskeleton (GO:0032156)	6	4	0.03	+	> 100	1.19e-07	6.93e-05
1	CC	All xlilnked proteins	sperm flagellum (GO:0036126)	18	3	0.1	+	29	0.000175	0.0507
1	CC	All xlilnked proteins	9+2 motile cilium (GO:0097729)	18	3	0.1	+	29	0.000175	0.0406
1	CC	All xlilnked proteins	motile cilium (GO:0031514)	24	3	0.14	+	21.75	0.000377	0.0625
1	CC	All xlilnked proteins	contractile actin filament bundle (GO:0097517)	25	3	0.14	+	20.88	0.000421	0.0543
1	CC	All xlilnked proteins	stress fiber (GO:0001725)	25	3	0.14	+	20.88	0.000421	0.0489
1	CC	All xlilnked proteins	cell cortex part (GO:0044448)	65	4	0.37	+	10.71	0.000413	0.0599
2	CC	All xlilnked proteins	muscle thin filament tropomyosin (GO:0005862)	3	3	0.06	+	47.85	0.000152	0.00843
2	CC	All xlilnked proteins	striated muscle thin filament (GO:0005865)	6	4	0.13	+	31.9	2.9e-05	0.0028
2	CC	All xlilnked proteins	myofilament (GO:0036379)	7	4	0.15	+	27.34	4.49e-05	0.00326
2	CC	All xlilnked proteins	filamentous actin (GO:0031941)	13	4	0.27	+	14.72	0.000296	0.0143
2	CC	All xlilnked proteins	cortical cytoskeleton (GO:0030863)	41	11	0.86	+	12.84	2.05e-09	7.92e-07
2	CC	All xlilnked proteins	actin filament (GO:0005884)	35	9	0.73	+	12.3	1.04e-07	3.01e-05
2	CC	All xlilnked proteins	cortical actin cytoskeleton (GO:0030864)	25	6	0.52	+	11.48	2.53e-05	0.00267
2	CC	All xlilnked proteins	cell cortex part (GO:0044448)	65	11	1.36	+	8.1	1.39e-07	3.22e-05
2	CC	All xlilnked proteins	filopodium (GO:0030175)	36	6	0.75	+	7.97	0.000152	0.00885
2	CC	All xlilnked proteins	actomyosin (GO:0042641)	32	5	0.67	+	7.48	0.00075	0.0322
2	CC	All xlilnked proteins	actin cytoskeleton (GO:0015629)	135	21	2.82	+	7.44	8.47e-14	9.84e-11
2	CC	All xlilnked proteins	lamellipodium (GO:0030027)	58	8	1.21	+	6.6	3.6e-05	0.00321
2	CC	All xlilnked proteins	cell cortex (GO:0005938)	80	11	1.67	+	6.58	9.26e-07	0.000154
2	CC	All xlilnked proteins	actin-based cell projection (GO:0098858)	59	8	1.23	+	6.49	4.02e-05	0.00334
2	CC	All xlilnked proteins	ruffle (GO:0001726)	47	6	0.98	+	6.11	0.000565	0.0252
2	CC	All xlilnked proteins	myofibril (GO:0030016)	56	7	1.17	+	5.98	0.000208	0.011
2	CC	All xlilnked proteins	contractile fiber (GO:0043292)	60	7	1.25	+	5.58	0.000308	0.0143
2	CC	All xlilnked proteins	sarcomere (GO:0030017)	53	6	1.11	+	5.42	0.00101	0.0392
2	CC	All xlilnked proteins	contractile fiber part (GO:0044449)	55	6	1.15	+	5.22	0.00121	0.0453
2	CC	All xlilnked proteins	cytoplasmic region (GO:0099568)	106	11	2.22	+	4.97	1.17e-05	0.00136
2	CC	All xlilnked proteins	site of polarized growth (GO:0030427)	74	7	1.55	+	4.53	0.000997	0.0413
2	CC	All xlilnked proteins	growth cone (GO:0030426)	74	7	1.55	+	4.53	0.000997	0.0399
2	CC	All xlilnked proteins	cell leading edge (GO:0031252)	123	11	2.57	+	4.28	4.35e-05	0.00336
2	CC	All xlilnked proteins	polymeric cytoskeletal fiber (GO:0099513)	152	11	3.18	+	3.46	0.000266	0.0134
2	CC	All xlilnked proteins	cytoskeletal part (GO:0044430)	277	20	5.79	+	3.45	1.82e-07	3.51e-05
2	CC	All xlilnked proteins	cytoskeleton (GO:0005856)	382	27	7.98	+	3.38	1.74e-10	1.01e-07
2	CC	All xlilnked proteins	supramolecular fiber (GO:0099512)	202	14	4.22	+	3.32	4.52e-05	0.00309
2	CC	All xlilnked proteins	supramolecular polymer (GO:0099081)	202	14	4.22	+	3.32	4.52e-05	0.00291
2	CC	All xlilnked proteins	supramolecular complex (GO:0099080)	202	14	4.22	+	3.32	4.52e-05	0.00276
2	CC	All xlilnked proteins	intracellular non-membrane-bounded organelle (GO:0043232)	610	27	12.75	+	2.12	7.64e-06	0.00111
2	CC	All xlilnked proteins	non-membrane-bounded organelle (GO:0043228)	610	27	12.75	+	2.12	7.64e-06	0.000986
3	CC	All xlilnked proteins	sodium:potassium-exchanging ATPase complex (GO:0005890)	6	5	0.15	+	32.55	3.25e-06	0.00042
3	CC	All xlilnked proteins	ATPase dependent transmembrane transport complex (GO:0098533)	7	5	0.18	+	27.9	5.48e-06	0.000578
3	CC	All xlilnked proteins	cation-transporting ATPase complex (GO:0090533)	7	5	0.18	+	27.9	5.48e-06	0.00053
3	CC	All xlilnked proteins	integral component of synaptic vesicle membrane (GO:0030285)	11	6	0.28	+	21.31	1.78e-06	0.000258
3	CC	All xlilnked proteins	ATPase complex (GO:1904949)	10	5	0.26	+	19.53	1.96e-05	0.00142
3	CC	All xlilnked proteins	intrinsic component of synaptic vesicle membrane (GO:0098563)	15	6	0.38	+	15.62	7.23e-06	0.00056
3	CC	All xlilnked proteins	exocytic vesicle membrane (GO:0099501)	24	7	0.61	+	11.39	6.49e-06	0.00058
3	CC	All xlilnked proteins	synaptic vesicle membrane (GO:0030672)	24	7	0.61	+	11.39	6.49e-06	0.000539
3	CC	All xlilnked proteins	transport vesicle membrane (GO:0030658)	31	7	0.79	+	8.82	2.73e-05	0.00186
3	CC	All xlilnked proteins	integral component of organelle membrane (GO:0031301)	31	6	0.79	+	7.56	0.000229	0.0126
3	CC	All xlilnked proteins	intrinsic component of organelle membrane (GO:0031300)	36	6	0.92	+	6.51	0.000469	0.0227
3	CC	All xlilnked proteins	synaptic vesicle (GO:0008021)	63	9	1.61	+	5.58	4.58e-05	0.00296
3	CC	All xlilnked proteins	exocytic vesicle (GO:0070382)	66	9	1.69	+	5.33	6.39e-05	0.00391
3	CC	All xlilnked proteins	cytoplasmic vesicle membrane (GO:0030659)	59	8	1.51	+	5.3	0.000179	0.0104
3	CC	All xlilnked proteins	integral component of plasma membrane (GO:0005887)	147	19	3.76	+	5.05	3.09e-09	8.96e-07
3	CC	All xlilnked proteins	intrinsic component of plasma membrane (GO:0031226)	155	20	3.97	+	5.04	1.02e-09	3.93e-07
3	CC	All xlilnked proteins	terminal bouton (GO:0043195)	55	7	1.41	+	4.97	0.000673	0.0312
3	CC	All xlilnked proteins	vesicle membrane (GO:0012506)	64	8	1.64	+	4.88	0.000298	0.0157
3	CC	All xlilnked proteins	transport vesicle (GO:0030133)	83	9	2.12	+	4.24	0.00032	0.0162
3	CC	All xlilnked proteins	axon terminus (GO:0043679)	74	8	1.89	+	4.22	0.000733	0.0327
3	CC	All xlilnked proteins	neuron projection terminus (GO:0044306)	79	8	2.02	+	3.96	0.00109	0.0438
3	CC	All xlilnked proteins	secretory vesicle (GO:0099503)	116	10	2.97	+	3.37	0.000797	0.0343
3	CC	All xlilnked proteins	integral component of membrane (GO:0016021)	499	34	12.77	+	2.66	5.2e-10	3.02e-07
3	CC	All xlilnked proteins	intrinsic component of membrane (GO:0031224)	518	35	13.26	+	2.64	2.42e-10	2.81e-07
3	CC	All xlilnked proteins	plasma membrane part (GO:0044459)	397	25	10.16	+	2.46	3.75e-06	0.000435
3	CC	All xlilnked proteins	plasma membrane (GO:0005886)	690	37	17.66	+	2.09	3.55e-08	8.24e-06
3	CC	All xlilnked proteins	cell periphery (GO:0071944)	723	37	18.51	+	2	1.42e-07	2.74e-05
3	CC	All xlilnked proteins	membrane part (GO:0044425)	836	39	21.4	+	1.82	5.77e-07	9.57e-05
3	CC	All xlilnked proteins	membrane (GO:0016020)	1314	44	33.64	+	1.31	0.000858	0.0356
4	CC	All xlilnked proteins	oxoglutarate dehydrogenase complex (GO:0045252)	4	4	0.06	+	61.74	3.54e-06	0.00103
4	CC	All xlilnked proteins	dihydrolipoyl dehydrogenase complex (GO:0045240)	5	4	0.08	+	49.39	6.31e-06	0.00146
4	CC	All xlilnked proteins	nucleosome (GO:0000786)	7	4	0.11	+	35.28	1.62e-05	0.00313
4	CC	All xlilnked proteins	tricarboxylic acid cycle enzyme complex (GO:0045239)	7	4	0.11	+	35.28	1.62e-05	0.00268
4	CC	All xlilnked proteins	DNA packaging complex (GO:0044815)	8	4	0.13	+	30.87	2.4e-05	0.00348
4	CC	All xlilnked proteins	endoplasmic reticulum chaperone complex (GO:0034663)	10	4	0.16	+	24.7	4.74e-05	0.005
4	CC	All xlilnked proteins	protein-DNA complex (GO:0032993)	12	4	0.19	+	20.58	8.42e-05	0.00752
4	CC	All xlilnked proteins	endoplasmic reticulum lumen (GO:0005788)	14	4	0.23	+	17.64	0.000138	0.0115
4	CC	All xlilnked proteins	smooth endoplasmic reticulum (GO:0005790)	20	5	0.32	+	15.44	3.12e-05	0.00403
4	CC	All xlilnked proteins	nuclear chromatin (GO:0000790)	22	5	0.36	+	14.03	4.64e-05	0.00539
4	CC	All xlilnked proteins	nuclear chromosome part (GO:0044454)	32	5	0.52	+	9.65	0.000224	0.0173
4	CC	All xlilnked proteins	chromatin (GO:0000785)	33	5	0.53	+	9.35	0.000255	0.0185
4	CC	All xlilnked proteins	nuclear chromosome (GO:0000228)	36	5	0.58	+	8.58	0.000368	0.0251
4	CC	All xlilnked proteins	organelle lumen (GO:0043233)	413	19	6.69	+	2.84	2.59e-06	0.003
4	CC	All xlilnked proteins	intracellular organelle lumen (GO:0070013)	413	19	6.69	+	2.84	2.59e-06	0.0015
4	CC	All xlilnked proteins	membrane-enclosed lumen (GO:0031974)	413	19	6.69	+	2.84	2.59e-06	0.001
4	CC	All xlilnked proteins	intracellular membrane-bounded organelle (GO:0043231)	1268	30	20.54	+	1.46	7.05e-05	0.00682
5	MF	All xlilnked proteins	calmodulin-dependent protein kinase activity (GO:0004683)	8	5	0.12	+	41.25	6.13e-07	0.000626
5	MF	All xlilnked proteins	calmodulin binding (GO:0005516)	71	12	1.08	+	11.15	4.78e-10	9.77e-07
6	CC	All xlilnked proteins	L-type voltage-gated calcium channel complex (GO:1990454)	4	3	0.03	+	89.72	1.61e-05	0.00186
6	CC	All xlilnked proteins	voltage-gated calcium channel complex (GO:0005891)	12	8	0.1	+	79.75	3.29e-13	3.83e-10
6	CC	All xlilnked proteins	calcium channel complex (GO:0034704)	17	8	0.14	+	56.29	2.78e-12	1.61e-09
6	CC	All xlilnked proteins	T-tubule (GO:0030315)	29	5	0.24	+	20.62	4.76e-06	0.00079
6	CC	All xlilnked proteins	cation channel complex (GO:0034703)	56	8	0.47	+	17.09	9.81e-09	3.8e-06
6	CC	All xlilnked proteins	ion channel complex (GO:0034702)	70	8	0.59	+	13.67	4.93e-08	1.43e-05
6	CC	All xlilnked proteins	transmembrane transporter complex (GO:1902495)	77	8	0.64	+	12.43	9.85e-08	2.29e-05
6	CC	All xlilnked proteins	transporter complex (GO:1990351)	79	8	0.66	+	12.11	1.19e-07	2.3e-05
6	CC	All xlilnked proteins	sarcolemma (GO:0042383)	57	5	0.48	+	10.49	9.68e-05	0.0102
6	CC	All xlilnked proteins	integral component of membrane (GO:0016021)	499	13	4.17	+	3.12	7.04e-06	0.00102
6	CC	All xlilnked proteins	plasma membrane part (GO:0044459)	397	10	3.32	+	3.01	0.000368	0.0356
6	CC	All xlilnked proteins	intrinsic component of membrane (GO:0031224)	518	13	4.33	+	3	1.1e-05	0.00141
6	CC	All xlilnked proteins	membrane part (GO:0044425)	836	14	6.99	+	2	0.000499	0.0445
7	CC	Mus musculus genome	cytoskeleton of presynaptic active zone (GO:0048788)	2	2	0	+	> 100	8.47e-06	0.00114
7	CC	Mus musculus genome	presynaptic cytoskeleton (GO:0099569)	3	2	0	+	> 100	1.41e-05	0.00133
7	CC	Mus musculus genome	presynaptic active zone cytoplasmic component (GO:0098831)	4	2	0	+	> 100	2.11e-05	0.00181
7	CC	Mus musculus genome	ribbon synapse (GO:0097470)	10	2	0.01	+	> 100	9.26e-05	0.00601
7	CC	Mus musculus genome	presynaptic active zone (GO:0048786)	40	4	0.05	+	82.45	2.24e-07	8.44e-05
7	CC	Mus musculus genome	axolemma (GO:0030673)	21	2	0.03	+	78.53	0.000352	0.0162
7	CC	Mus musculus genome	inhibitory synapse (GO:0060077)	23	2	0.03	+	71.7	0.000417	0.0182
7	CC	Mus musculus genome	cell cortex region (GO:0099738)	33	2	0.04	+	49.97	0.00082	0.0309
7	CC	Mus musculus genome	cortical cytoskeleton (GO:0030863)	97	3	0.12	+	25.5	0.000237	0.0131
7	CC	Mus musculus genome	terminal bouton (GO:0043195)	114	3	0.14	+	21.7	0.000376	0.0169
7	CC	Mus musculus genome	axon part (GO:0033267)	240	6	0.29	+	20.61	4.15e-07	0.000111
7	CC	Mus musculus genome	leading edge membrane (GO:0031256)	132	3	0.16	+	18.74	0.000571	0.0239
7	CC	Mus musculus genome	ruffle (GO:0001726)	138	3	0.17	+	17.92	0.000649	0.0265
7	CC	Mus musculus genome	postsynaptic density (GO:0014069)	237	5	0.29	+	17.39	9.61e-06	0.00121
7	CC	Mus musculus genome	postsynaptic specialization (GO:0099572)	239	5	0.29	+	17.25	1e-05	0.00118
7	CC	Mus musculus genome	asymmetric synapse (GO:0032279)	241	5	0.29	+	17.11	1.04e-05	0.00115
7	CC	Mus musculus genome	neuron to neuron synapse (GO:0098984)	243	5	0.29	+	16.97	1.08e-05	0.00113
7	CC	Mus musculus genome	neuron projection terminus (GO:0044306)	202	4	0.24	+	16.33	0.000105	0.00639
7	CC	Mus musculus genome	cell cortex part (GO:0044448)	152	3	0.18	+	16.27	0.000853	0.0309
7	CC	Mus musculus genome	plasma membrane bounded cell projection cytoplasm (GO:0032838)	158	3	0.19	+	15.66	0.000953	0.0338
7	CC	Mus musculus genome	presynapse (GO:0098793)	371	7	0.45	+	15.56	2.53e-07	7.94e-05
7	CC	Mus musculus genome	synaptic vesicle (GO:0008021)	176	3	0.21	+	14.05	0.00129	0.0434
7	CC	Mus musculus genome	growth cone (GO:0030426)	182	3	0.22	+	13.59	0.00142	0.0469
7	CC	Mus musculus genome	site of polarized growth (GO:0030427)	187	3	0.23	+	13.23	0.00153	0.0498
7	CC	Mus musculus genome	axon terminus (GO:0043679)	187	3	0.23	+	13.23	0.00153	0.0489
7	CC	Mus musculus genome	transport vesicle (GO:0030133)	271	4	0.33	+	12.17	0.000318	0.0158
7	CC	Mus musculus genome	cell leading edge (GO:0031252)	348	5	0.42	+	11.85	5.87e-05	0.00409
7	CC	Mus musculus genome	cytoplasmic region (GO:0099568)	392	5	0.48	+	10.52	0.000102	0.00641
7	CC	Mus musculus genome	neuronal cell body (GO:0043025)	661	8	0.8	+	9.98	8.46e-07	0.000177
7	CC	Mus musculus genome	synapse part (GO:0044456)	750	9	0.91	+	9.89	1.59e-07	9.95e-05
7	CC	Mus musculus genome	axon (GO:0030424)	519	6	0.63	+	9.53	3.22e-05	0.00264
7	CC	Mus musculus genome	cell body (GO:0044297)	739	8	0.9	+	8.93	1.93e-06	0.000303
7	CC	Mus musculus genome	postsynapse (GO:0098794)	478	5	0.58	+	8.62	0.000255	0.0133
7	CC	Mus musculus genome	somatodendritic compartment (GO:0036477)	922	9	1.12	+	8.05	8.84e-07	0.000166
7	CC	Mus musculus genome	synapse (GO:0045202)	941	9	1.14	+	7.89	1.05e-06	0.000179
7	CC	Mus musculus genome	neuron part (GO:0097458)	1620	15	1.96	+	7.63	6.73e-11	1.27e-07
7	CC	Mus musculus genome	dendrite (GO:0030425)	622	5	0.75	+	6.63	0.000837	0.0309
7	CC	Mus musculus genome	neuron projection (GO:0043005)	1336	10	1.62	+	6.17	2.04e-06	0.000295
7	CC	Mus musculus genome	plasma membrane region (GO:0098590)	968	7	1.17	+	5.96	0.000123	0.00726
7	CC	Mus musculus genome	cell projection part (GO:0044463)	1139	8	1.38	+	5.79	4.43e-05	0.00333
7	CC	Mus musculus genome	plasma membrane bounded cell projection part (GO:0120038)	1139	8	1.38	+	5.79	4.43e-05	0.00321
7	CC	Mus musculus genome	plasma membrane bounded cell projection (GO:0120025)	2023	13	2.45	+	5.3	1.75e-07	8.22e-05
7	CC	Mus musculus genome	cell projection (GO:0042995)	2206	13	2.68	+	4.86	4.77e-07	0.000112
7	CC	Mus musculus genome	Golgi apparatus (GO:0005794)	1287	7	1.56	+	4.48	0.000695	0.0267
7	CC	Mus musculus genome	cytoskeleton (GO:0005856)	1976	10	2.4	+	4.17	6.3e-05	0.00423
7	CC	Mus musculus genome	vesicle (GO:0031982)	3889	13	4.72	+	2.76	0.000245	0.0132
7	CC	Mus musculus genome	endomembrane system (GO:0012505)	3618	12	4.39	+	2.73	0.000532	0.0228
7	CC	Mus musculus genome	cell periphery (GO:0071944)	4937	16	5.99	+	2.67	3.5e-05	0.00274
7	CC	Mus musculus genome	plasma membrane (GO:0005886)	4816	15	5.84	+	2.57	0.000126	0.00716
7	CC	Mus musculus genome	intracellular non-membrane-bounded organelle (GO:0043232)	3878	12	4.7	+	2.55	0.00101	0.0353
7	CC	Mus musculus genome	non-membrane-bounded organelle (GO:0043228)	3878	12	4.7	+	2.55	0.00101	0.0347
7	CC	Mus musculus genome	cytoplasm (GO:0005737)	10395	26	12.61	+	2.06	3.8e-08	3.58e-05
7	CC	Mus musculus genome	cytoplasmic part (GO:0044444)	7847	19	9.52	+	2	0.000341	0.016
7	CC	Mus musculus genome	intracellular organelle (GO:0043229)	11338	23	13.75	+	1.67	0.000329	0.0159
7	CC	Mus musculus genome	intracellular part (GO:0044424)	12978	26	15.74	+	1.65	1.37e-05	0.00136
7	CC	Mus musculus genome	intracellular (GO:0005622)	13090	26	15.88	+	1.64	1.51e-05	0.00135
7	CC	Mus musculus genome	organelle (GO:0043226)	12361	24	14.99	+	1.6	0.000313	0.0159
7	CC	Mus musculus genome	cell part (GO:0044464)	15256	26	18.5	+	1.41	0.000676	0.0271
7	CC	Mus musculus genome	cell (GO:0005623)	15260	26	18.51	+	1.4	0.000678	0.0266
8	CC	All xlilnked proteins	heterotrimeric G-protein complex (GO:0005834)	17	8	0.08	+	> 100	2.11e-15	2.45e-12
8	CC	All xlilnked proteins	GTPase complex (GO:1905360)	17	8	0.08	+	> 100	2.11e-15	1.23e-12
8	CC	All xlilnked proteins	extrinsic component of cytoplasmic side of plasma membrane (GO:0031234)	33	8	0.16	+	51.56	1.85e-13	7.17e-11
8	CC	All xlilnked proteins	extrinsic component of plasma membrane (GO:0019897)	46	8	0.22	+	36.99	2.01e-12	5.82e-10
8	CC	All xlilnked proteins	plasma membrane protein complex (GO:0098797)	51	8	0.24	+	33.36	4.26e-12	9.9e-10
8	CC	All xlilnked proteins	cytoplasmic side of plasma membrane (GO:0009898)	51	8	0.24	+	33.36	4.26e-12	8.25e-10
8	CC	All xlilnked proteins	cytoplasmic side of membrane (GO:0098562)	53	8	0.25	+	32.1	5.66e-12	9.38e-10
8	CC	All xlilnked proteins	extrinsic component of membrane (GO:0019898)	67	8	0.32	+	25.39	3.22e-11	4.67e-09
8	CC	All xlilnked proteins	side of membrane (GO:0098552)	78	8	0.37	+	21.81	1.01e-10	1.3e-08
8	CC	All xlilnked proteins	lytic vacuole membrane (GO:0098852)	34	3	0.16	+	18.76	0.000509	0.0394
8	CC	All xlilnked proteins	lysosomal membrane (GO:0005765)	34	3	0.16	+	18.76	0.000509	0.0369
8	CC	All xlilnked proteins	catalytic complex (GO:1902494)	207	8	0.97	+	8.22	1.77e-07	2.05e-05
8	CC	All xlilnked proteins	membrane protein complex (GO:0098796)	214	8	1.01	+	7.95	2.28e-07	2.41e-05
8	CC	All xlilnked proteins	plasma membrane part (GO:0044459)	397	8	1.87	+	4.29	2.69e-05	0.0026
8	CC	All xlilnked proteins	protein complex (GO:0043234)	589	8	2.77	+	2.89	0.000546	0.0373
8	CC	All xlilnked proteins	plasma membrane (GO:0005886)	690	9	3.24	+	2.77	0.000107	0.00957
8	CC	All xlilnked proteins	cell periphery (GO:0071944)	723	9	3.4	+	2.65	0.000163	0.0135
9	MF	All xlilnked proteins	dATP binding (GO:0032564)	4	3	0.06	+	53.17	8.1e-05	0.0829
9	MF	All xlilnked proteins	adenyl deoxyribonucleotide binding (GO:0032558)	4	3	0.06	+	53.17	8.1e-05	0.0552
9	MF	All xlilnked proteins	purine deoxyribonucleotide binding (GO:0032554)	4	3	0.06	+	53.17	8.1e-05	0.0414
9	MF	All xlilnked proteins	deoxyribonucleotide binding (GO:0032552)	4	3	0.06	+	53.17	8.1e-05	0.0331
9	MF	All xlilnked proteins	MHC class II protein complex binding (GO:0023026)	6	3	0.08	+	35.44	0.000191	0.0488
9	MF	All xlilnked proteins	disordered domain specific binding (GO:0097718)	12	4	0.17	+	23.63	4.83e-05	0.0988
9	MF	All xlilnked proteins	heat shock protein binding (GO:0031072)	31	5	0.44	+	11.43	9.91e-05	0.0338
9	MF	All xlilnked proteins	unfolded protein binding (GO:0051082)	35	5	0.49	+	10.13	0.000167	0.0487
10	CC	All xlilnked proteins	mitochondrial proton-transporting ATP synthase complex, catalytic core F(1) (GO:0000275)	5	5	0.15	+	34.18	3.51e-06	0.000339
10	CC	All xlilnked proteins	proton-transporting ATP synthase complex, catalytic core F(1) (GO:0045261)	5	5	0.15	+	34.18	3.51e-06	0.000313
10	CC	All xlilnked proteins	proton-transporting ATP synthase complex (GO:0045259)	15	12	0.44	+	27.34	1.03e-12	1.19e-09
10	CC	All xlilnked proteins	mitochondrial proton-transporting ATP synthase complex (GO:0005753)	15	12	0.44	+	27.34	1.03e-12	5.96e-10
10	CC	All xlilnked proteins	mitochondrial proton-transporting ATP synthase complex, coupling factor F(o) (GO:0000276)	8	5	0.23	+	21.36	1.68e-05	0.0013
10	CC	All xlilnked proteins	proton-transporting ATP synthase complex, coupling factor F(o) (GO:0045263)	8	5	0.23	+	21.36	1.68e-05	0.00122
10	CC	All xlilnked proteins	proton-transporting two-sector ATPase complex, proton-transporting domain (GO:0033177)	11	5	0.32	+	15.54	5.33e-05	0.00326
10	CC	All xlilnked proteins	proton-transporting two-sector ATPase complex (GO:0016469)	28	12	0.82	+	14.65	2.51e-10	9.71e-08
10	CC	All xlilnked proteins	proton-transporting two-sector ATPase complex, catalytic domain (GO:0033178)	12	5	0.35	+	14.24	7.39e-05	0.00429
10	CC	All xlilnked proteins	inner mitochondrial membrane protein complex (GO:0098800)	70	14	2.05	+	6.84	3.02e-08	7.01e-06
10	CC	All xlilnked proteins	mitochondrial protein complex (GO:0098798)	79	15	2.31	+	6.49	1.62e-08	4.7e-06
10	CC	All xlilnked proteins	mitochondrial membrane part (GO:0044455)	89	14	2.6	+	5.38	4.4e-07	5.68e-05
10	CC	All xlilnked proteins	mitochondrial inner membrane (GO:0005743)	160	19	4.68	+	4.06	1.37e-07	2.64e-05
10	CC	All xlilnked proteins	organelle inner membrane (GO:0019866)	165	19	4.83	+	3.94	2.15e-07	3.57e-05
10	CC	All xlilnked proteins	mitochondrial membrane (GO:0031966)	208	20	6.09	+	3.29	1.42e-06	0.000165
10	CC	All xlilnked proteins	mitochondrial envelope (GO:0005740)	216	20	6.32	+	3.16	2.5e-06	0.000264
10	CC	All xlilnked proteins	myelin sheath (GO:0043209)	156	13	4.56	+	2.85	0.000612	0.0323
10	CC	All xlilnked proteins	mitochondrial part (GO:0044429)	259	21	7.58	+	2.77	9.58e-06	0.000794
10	CC	All xlilnked proteins	membrane protein complex (GO:0098796)	214	17	6.26	+	2.72	0.000121	0.00668
10	CC	All xlilnked proteins	envelope (GO:0031975)	266	20	7.78	+	2.57	5.02e-05	0.00343
10	CC	All xlilnked proteins	organelle envelope (GO:0031967)	266	20	7.78	+	2.57	5.02e-05	0.00324
10	CC	All xlilnked proteins	mitochondrion (GO:0005739)	458	32	13.4	+	2.39	2.6e-07	3.78e-05
11	CC	All xlilnked proteins	myosin II filament (GO:0097513)	3	3	0.01	+	> 100	5.91e-07	0.000229
11	CC	All xlilnked proteins	myosin filament (GO:0032982)	5	3	0.02	+	> 100	1.65e-06	0.000319
11	CC	All xlilnked proteins	myosin II complex (GO:0016460)	7	4	0.03	+	> 100	2.02e-08	2.35e-05
11	CC	All xlilnked proteins	myosin complex (GO:0016459)	12	4	0.04	+	91.14	1.11e-07	6.44e-05
11	CC	All xlilnked proteins	contractile actin filament bundle (GO:0097517)	25	4	0.09	+	43.75	1.42e-06	0.000413
11	CC	All xlilnked proteins	stress fiber (GO:0001725)	25	4	0.09	+	43.75	1.42e-06	0.000331
11	CC	All xlilnked proteins	actin filament bundle (GO:0032432)	30	4	0.11	+	36.46	2.76e-06	0.000458
11	CC	All xlilnked proteins	actomyosin (GO:0042641)	32	4	0.12	+	34.18	3.5e-06	0.000508
11	CC	All xlilnked proteins	brush border (GO:0005903)	34	4	0.12	+	32.17	4.38e-06	0.000564
11	CC	All xlilnked proteins	cluster of actin-based cell projections (GO:0098862)	42	4	0.15	+	26.04	9.58e-06	0.00111
12	CC	All xlilnked proteins	spectrin (GO:0008091)	3	3	0.04	+	73.62	4.17e-05	0.00967
12	CC	All xlilnked proteins	cuticular plate (GO:0032437)	3	3	0.04	+	73.62	4.17e-05	0.00806
12	CC	All xlilnked proteins	spectrin-associated cytoskeleton (GO:0014731)	5	3	0.07	+	44.17	0.000115	0.0111
12	CC	All xlilnked proteins	cortical actin cytoskeleton (GO:0030864)	25	6	0.34	+	17.67	1.85e-06	0.00214
12	CC	All xlilnked proteins	cell-cell contact zone (GO:0044291)	33	5	0.45	+	11.15	0.000107	0.0113
12	CC	All xlilnked proteins	cortical cytoskeleton (GO:0030863)	41	6	0.56	+	10.77	2.33e-05	0.00677
12	CC	All xlilnked proteins	Z disc (GO:0030018)	39	5	0.53	+	9.44	0.00022	0.0182
12	CC	All xlilnked proteins	myofibril (GO:0030016)	56	7	0.76	+	9.2	1.1e-05	0.00639
12	CC	All xlilnked proteins	I band (GO:0031674)	40	5	0.54	+	9.2	0.000245	0.019
12	CC	All xlilnked proteins	contractile fiber (GO:0043292)	60	7	0.82	+	8.59	1.67e-05	0.00646
12	CC	All xlilnked proteins	sarcomere (GO:0030017)	53	6	0.72	+	8.33	8.78e-05	0.0127
12	CC	All xlilnked proteins	contractile fiber part (GO:0044449)	55	6	0.75	+	8.03	0.000106	0.0123
12	CC	All xlilnked proteins	cell cortex part (GO:0044448)	65	6	0.88	+	6.8	0.00025	0.0182
12	CC	All xlilnked proteins	cell cortex (GO:0005938)	80	7	1.09	+	6.44	9.41e-05	0.0121
12	CC	All xlilnked proteins	cytoplasmic region (GO:0099568)	106	8	1.44	+	5.56	7.14e-05	0.0118
12	CC	All xlilnked proteins	actin cytoskeleton (GO:0015629)	135	8	1.83	+	4.36	0.000358	0.0245
12	CC	All xlilnked proteins	cytoskeleton (GO:0005856)	382	14	5.19	+	2.7	0.000151	0.0135
14	CC	All xlilnked proteins	respiratory chain complex IV (GO:0045277)	7	4	0.2	+	19.53	0.000167	0.0102
14	CC	All xlilnked proteins	cytochrome complex (GO:0070069)	15	6	0.44	+	13.67	1.57e-05	0.00107
14	CC	All xlilnked proteins	mitochondrial respiratory chain (GO:0005746)	45	14	1.32	+	10.63	2.12e-10	2.24e-08
14	CC	All xlilnked proteins	respiratory chain (GO:0070469)	46	14	1.35	+	10.4	2.71e-10	2.62e-08
14	CC	All xlilnked proteins	respiratory chain complex (GO:0098803)	45	13	1.32	+	9.87	2.25e-09	2.01e-07
14	CC	All xlilnked proteins	inner mitochondrial membrane protein complex (GO:0098800)	70	15	2.05	+	7.32	3.77e-09	3.13e-07
14	CC	All xlilnked proteins	mitochondrial membrane part (GO:0044455)	89	19	2.6	+	7.3	1.81e-11	2.34e-09
14	CC	All xlilnked proteins	respiratory chain complex I (GO:0045271)	29	6	0.85	+	7.07	0.000345	0.02
14	CC	All xlilnked proteins	NADH dehydrogenase complex (GO:0030964)	29	6	0.85	+	7.07	0.000345	0.0191
14	CC	All xlilnked proteins	mitochondrial respiratory chain complex I (GO:0005747)	29	6	0.85	+	7.07	0.000345	0.0182
14	CC	All xlilnked proteins	mitochondrial protein complex (GO:0098798)	79	15	2.31	+	6.49	1.62e-08	1.25e-06
14	CC	All xlilnked proteins	oxidoreductase complex (GO:1990204)	55	10	1.61	+	6.21	8.14e-06	0.00059
14	CC	All xlilnked proteins	organelle inner membrane (GO:0019866)	165	30	4.83	+	6.21	6.16e-17	7.15e-14
14	CC	All xlilnked proteins	mitochondrial inner membrane (GO:0005743)	160	29	4.68	+	6.19	2.98e-16	1.73e-13
14	CC	All xlilnked proteins	mitochondrial membrane (GO:0031966)	208	30	6.09	+	4.93	2.04e-14	5.93e-12
14	CC	All xlilnked proteins	mitochondrial envelope (GO:0005740)	216	31	6.32	+	4.91	6.24e-15	2.41e-12
14	CC	All xlilnked proteins	mitochondrial part (GO:0044429)	259	32	7.58	+	4.22	8.89e-14	2.07e-11
14	CC	All xlilnked proteins	envelope (GO:0031975)	266	32	7.78	+	4.11	1.8e-13	3.49e-11
14	CC	All xlilnked proteins	organelle envelope (GO:0031967)	266	32	7.78	+	4.11	1.8e-13	2.99e-11
14	CC	All xlilnked proteins	organelle membrane (GO:0031090)	399	35	11.67	+	3	4.06e-11	4.71e-09
14	CC	All xlilnked proteins	mitochondrion (GO:0005739)	458	39	13.4	+	2.91	1.65e-12	2.39e-10
14	CC	All xlilnked proteins	membrane protein complex (GO:0098796)	214	17	6.26	+	2.72	0.000121	0.00779
14	CC	All xlilnked proteins	catalytic complex (GO:1902494)	207	15	6.06	+	2.48	0.000876	0.0377
14	CC	All xlilnked proteins	intracellular organelle part (GO:0044446)	1034	43	30.25	+	1.42	0.000608	0.0294
14	CC	All xlilnked proteins	organelle part (GO:0044422)	1072	44	31.36	+	1.4	0.000862	0.0385
14	CC	All xlilnked proteins	intracellular membrane-bounded organelle (GO:0043231)	1268	49	37.1	+	1.32	0.000476	0.024
14	CC	All xlilnked proteins	cell periphery (GO:0071944)	723	9	21.15	-	0.43	0.000654	0.0304
15	CC	All xlilnked proteins	presynaptic active zone membrane (GO:0048787)	7	4	0.07	+	60.76	1.68e-06	0.00194
16	CC	All xlilnked proteins	podosome core (GO:0061825)	3	3	0.02	+	> 100	6.03e-06	0.000999
16	CC	All xlilnked proteins	concave side of sperm head (GO:0061830)	2	2	0.01	+	> 100	0.000291	0.0178
16	CC	All xlilnked proteins	Arp2/3 protein complex (GO:0005885)	9	9	0.07	+	> 100	9.57e-17	1.11e-13
16	CC	All xlilnked proteins	muscle cell projection membrane (GO:0036195)	2	2	0.01	+	> 100	0.000291	0.0169
16	CC	All xlilnked proteins	muscle cell projection (GO:0036194)	2	2	0.01	+	> 100	0.000291	0.0161
16	CC	All xlilnked proteins	peripheral region of growth cone (GO:0090725)	3	2	0.02	+	91.14	0.000484	0.0234
16	CC	All xlilnked proteins	sperm head (GO:0061827)	4	2	0.03	+	68.36	0.000723	0.0311
16	CC	All xlilnked proteins	podosome (GO:0002102)	12	4	0.09	+	45.57	3.02e-06	0.000584
16	CC	All xlilnked proteins	actin filament (GO:0005884)	35	4	0.26	+	15.62	0.000124	0.00846
16	CC	All xlilnked proteins	lamellipodium (GO:0030027)	58	6	0.42	+	14.14	2.58e-06	0.000599
16	CC	All xlilnked proteins	ruffle (GO:0001726)	47	4	0.34	+	11.64	0.000358	0.0189
16	CC	All xlilnked proteins	actin cytoskeleton (GO:0015629)	135	11	0.99	+	11.14	9.79e-11	5.68e-08
16	CC	All xlilnked proteins	cell leading edge (GO:0031252)	123	7	0.9	+	7.78	1.25e-05	0.00181
16	CC	All xlilnked proteins	focal adhesion (GO:0005925)	146	7	1.07	+	6.55	3.7e-05	0.0043
16	CC	All xlilnked proteins	cell-substrate adherens junction (GO:0005924)	146	7	1.07	+	6.55	3.7e-05	0.0039
16	CC	All xlilnked proteins	cell-substrate junction (GO:0030055)	147	7	1.08	+	6.51	3.86e-05	0.00374
16	CC	All xlilnked proteins	cytoskeletal part (GO:0044430)	277	12	2.03	+	5.92	7.22e-09	2.79e-06
16	CC	All xlilnked proteins	adherens junction (GO:0005912)	168	7	1.23	+	5.7	8.95e-05	0.00693
16	CC	All xlilnked proteins	anchoring junction (GO:0070161)	170	7	1.24	+	5.63	9.64e-05	0.00699
16	CC	All xlilnked proteins	polymeric cytoskeletal fiber (GO:0099513)	152	6	1.11	+	5.4	0.000476	0.024
16	CC	All xlilnked proteins	cytoskeleton (GO:0005856)	382	12	2.79	+	4.29	2.81e-07	8.15e-05
16	CC	All xlilnked proteins	cell projection part (GO:0044463)	318	8	2.33	+	3.44	0.000721	0.0335
16	CC	All xlilnked proteins	plasma membrane bounded cell projection part (GO:0120038)	318	8	2.33	+	3.44	0.000721	0.0322
16	CC	All xlilnked proteins	protein complex (GO:0043234)	589	12	4.31	+	2.79	3.64e-05	0.0047
16	CC	All xlilnked proteins	intracellular non-membrane-bounded organelle (GO:0043232)	610	12	4.46	+	2.69	5.37e-05	0.00479
16	CC	All xlilnked proteins	non-membrane-bounded organelle (GO:0043228)	610	12	4.46	+	2.69	5.37e-05	0.00445
16	CC	All xlilnked proteins	cell projection (GO:0042995)	567	11	4.15	+	2.65	0.000232	0.015
16	CC	All xlilnked proteins	intracellular membrane-bounded organelle (GO:0043231)	1268	3	9.27	-	0.32	0.000821	0.034
17	BP	All xlilnked proteins	cell adhesion (GO:0007155)	133	15	2.02	+	7.44	2.6e-10	2.15e-06
17	BP	All xlilnked proteins	biological adhesion (GO:0022610)	134	15	2.03	+	7.39	2.87e-10	1.19e-06
18	CC	All xlilnked proteins	vacuolar proton-transporting V-type ATPase, V1 domain (GO:0000221)	2	2	0.01	+	> 100	0.000177	0.0108
18	CC	All xlilnked proteins	proton-transporting V-type ATPase, V1 domain (GO:0033180)	6	5	0.03	+	> 100	9.59e-10	1.11e-07
18	CC	All xlilnked proteins	proton-transporting V-type ATPase complex (GO:0033176)	12	9	0.07	+	> 100	1.63e-17	1.89e-14
18	CC	All xlilnked proteins	vacuolar proton-transporting V-type ATPase complex (GO:0016471)	8	6	0.05	+	> 100	1.94e-11	2.82e-09
18	CC	All xlilnked proteins	proton-transporting two-sector ATPase complex, catalytic domain (GO:0033178)	12	6	0.07	+	87	1.19e-10	1.54e-08
18	CC	All xlilnked proteins	proton-transporting two-sector ATPase complex (GO:0016469)	28	10	0.16	+	62.14	2.73e-17	1.58e-14
18	CC	All xlilnked proteins	lytic vacuole membrane (GO:0098852)	34	8	0.2	+	40.94	4.03e-12	7.8e-10
18	CC	All xlilnked proteins	lysosomal membrane (GO:0005765)	34	8	0.2	+	40.94	4.03e-12	6.68e-10
18	CC	All xlilnked proteins	vacuolar membrane (GO:0005774)	46	10	0.26	+	37.83	2.04e-15	7.88e-13
18	CC	All xlilnked proteins	vacuolar part (GO:0044437)	47	10	0.27	+	37.02	2.47e-15	7.17e-13
18	CC	All xlilnked proteins	microvillus (GO:0005902)	22	3	0.13	+	23.73	0.000298	0.0144
18	CC	All xlilnked proteins	lytic vacuole (GO:0000323)	74	8	0.43	+	18.81	1.15e-09	1.21e-07
18	CC	All xlilnked proteins	lysosome (GO:0005764)	74	8	0.43	+	18.81	1.15e-09	1.11e-07
18	CC	All xlilnked proteins	vacuole (GO:0005773)	93	10	0.53	+	18.71	1.32e-12	3.06e-10
18	CC	All xlilnked proteins	apical part of cell (GO:0045177)	68	4	0.39	+	10.24	0.000487	0.0226
18	CC	All xlilnked proteins	membrane protein complex (GO:0098796)	214	10	1.23	+	8.13	3.76e-09	3.35e-07
18	CC	All xlilnked proteins	bounding membrane of organelle (GO:0098588)	229	10	1.32	+	7.6	7.22e-09	5.99e-07
18	CC	All xlilnked proteins	whole membrane (GO:0098805)	270	10	1.55	+	6.44	3.54e-08	2.74e-06
18	CC	All xlilnked proteins	organelle membrane (GO:0031090)	399	10	2.29	+	4.36	1.53e-06	0.000111
18	CC	All xlilnked proteins	protein complex (GO:0043234)	589	10	3.39	+	2.95	6.4e-05	0.00437
18	CC	All xlilnked proteins	extracellular exosome (GO:0070062)	681	10	3.91	+	2.56	0.000254	0.014
18	CC	All xlilnked proteins	extracellular organelle (GO:0043230)	687	10	3.95	+	2.53	0.000275	0.0145
18	CC	All xlilnked proteins	extracellular vesicle (GO:1903561)	687	10	3.95	+	2.53	0.000275	0.0139
18	CC	All xlilnked proteins	extracellular space (GO:0005615)	730	10	4.2	+	2.38	0.000488	0.0218
18	CC	All xlilnked proteins	extracellular region part (GO:0044421)	759	10	4.36	+	2.29	0.000703	0.0302
18	CC	All xlilnked proteins	membrane part (GO:0044425)	836	11	4.8	+	2.29	0.000115	0.00744
18	CC	All xlilnked proteins	extracellular region (GO:0005576)	771	10	4.43	+	2.26	0.000814	0.0338
18	CC	All xlilnked proteins	vesicle (GO:0031982)	896	11	5.15	+	2.14	0.000246	0.0143
19	CC	All xlilnked proteins	heterotrimeric G-protein complex (GO:0005834)	17	4	0.14	+	28.15	1.74e-05	0.00504
19	CC	All xlilnked proteins	GTPase complex (GO:1905360)	17	4	0.14	+	28.15	1.74e-05	0.00403
19	CC	All xlilnked proteins	extrinsic component of cytoplasmic side of plasma membrane (GO:0031234)	33	4	0.28	+	14.5	0.000177	0.0293
19	CC	All xlilnked proteins	cytoplasmic side of plasma membrane (GO:0009898)	51	6	0.43	+	14.07	3.24e-06	0.00188
19	CC	All xlilnked proteins	cytoplasmic side of membrane (GO:0098562)	53	6	0.44	+	13.54	3.99e-06	0.00154
19	CC	All xlilnked proteins	side of membrane (GO:0098552)	78	7	0.65	+	10.74	2.08e-06	0.00242
19	CC	All xlilnked proteins	plasma membrane part (GO:0044459)	397	11	3.32	+	3.31	5.18e-05	0.01
19	CC	All xlilnked proteins	plasma membrane (GO:0005886)	690	13	5.77	+	2.25	0.000307	0.0445
20	CC	All xlilnked proteins	clathrin coat of trans-Golgi network vesicle (GO:0030130)	3	3	0.03	+	91.14	2.16e-05	0.00228
20	CC	All xlilnked proteins	trans-Golgi network transport vesicle membrane (GO:0012510)	4	3	0.04	+	68.36	3.75e-05	0.00311
20	CC	All xlilnked proteins	calcineurin complex (GO:0005955)	3	2	0.03	+	60.76	0.0011	0.0399
20	CC	All xlilnked proteins	neurofilament (GO:0005883)	6	4	0.07	+	60.76	2.07e-06	0.000801
20	CC	All xlilnked proteins	clathrin complex (GO:0071439)	3	2	0.03	+	60.76	0.0011	0.0387
20	CC	All xlilnked proteins	MICOS complex (GO:0061617)	6	4	0.07	+	60.76	2.07e-06	0.0006
20	CC	All xlilnked proteins	integral component of mitochondrial inner membrane (GO:0031305)	11	5	0.12	+	41.43	3.66e-07	0.000425
20	CC	All xlilnked proteins	intrinsic component of mitochondrial inner membrane (GO:0031304)	11	5	0.12	+	41.43	3.66e-07	0.000213
20	CC	All xlilnked proteins	clathrin vesicle coat (GO:0030125)	10	4	0.11	+	36.46	9.59e-06	0.00159
20	CC	All xlilnked proteins	trans-Golgi network transport vesicle (GO:0030140)	8	3	0.09	+	34.18	0.000172	0.0105
20	CC	All xlilnked proteins	clathrin coat of coated pit (GO:0030132)	11	4	0.12	+	33.14	1.3e-05	0.00167
20	CC	All xlilnked proteins	clathrin-coated vesicle membrane (GO:0030665)	12	4	0.13	+	30.38	1.72e-05	0.00199
20	CC	All xlilnked proteins	vesicle coat (GO:0030120)	13	4	0.14	+	28.04	2.23e-05	0.00216
20	CC	All xlilnked proteins	Golgi-associated vesicle membrane (GO:0030660)	10	3	0.11	+	27.34	0.000294	0.0155
20	CC	All xlilnked proteins	integral component of mitochondrial membrane (GO:0032592)	17	5	0.19	+	26.81	2.12e-06	0.000492
20	CC	All xlilnked proteins	intrinsic component of mitochondrial membrane (GO:0098573)	18	5	0.2	+	25.32	2.69e-06	0.00052
20	CC	All xlilnked proteins	inclusion body (GO:0016234)	13	3	0.14	+	21.03	0.000564	0.0252
20	CC	All xlilnked proteins	coated vesicle membrane (GO:0030662)	18	4	0.2	+	20.25	6.62e-05	0.0048
20	CC	All xlilnked proteins	clathrin coat (GO:0030118)	19	4	0.21	+	19.19	7.96e-05	0.00543
20	CC	All xlilnked proteins	intermediate filament (GO:0005882)	20	4	0.22	+	18.23	9.48e-05	0.00611
20	CC	All xlilnked proteins	intermediate filament cytoskeleton (GO:0045111)	26	5	0.29	+	17.53	1.28e-05	0.00186
20	CC	All xlilnked proteins	integral component of organelle membrane (GO:0031301)	31	5	0.34	+	14.7	2.75e-05	0.00246
20	CC	All xlilnked proteins	clathrin-coated vesicle (GO:0030136)	26	4	0.29	+	14.02	0.000234	0.0136
20	CC	All xlilnked proteins	membrane coat (GO:0030117)	28	4	0.31	+	13.02	0.000303	0.0153
20	CC	All xlilnked proteins	clathrin-coated pit (GO:0005905)	28	4	0.31	+	13.02	0.000303	0.0147
20	CC	All xlilnked proteins	coated membrane (GO:0048475)	28	4	0.31	+	13.02	0.000303	0.0141
20	CC	All xlilnked proteins	intrinsic component of organelle membrane (GO:0031300)	36	5	0.39	+	12.66	5.28e-05	0.00408
20	CC	All xlilnked proteins	coated vesicle (GO:0030135)	40	4	0.44	+	9.11	0.00105	0.0394
20	CC	All xlilnked proteins	inner mitochondrial membrane protein complex (GO:0098800)	70	5	0.77	+	6.51	0.000957	0.0412
20	CC	All xlilnked proteins	membrane protein complex (GO:0098796)	214	9	2.35	+	3.83	0.000259	0.0143
20	CC	All xlilnked proteins	supramolecular fiber (GO:0099512)	202	8	2.22	+	3.61	0.000981	0.0407
20	CC	All xlilnked proteins	supramolecular polymer (GO:0099081)	202	8	2.22	+	3.61	0.000981	0.0393
20	CC	All xlilnked proteins	supramolecular complex (GO:0099080)	202	8	2.22	+	3.61	0.000981	0.0379
21	CC	All xlilnked proteins	respiratory chain complex I (GO:0045271)	29	20	0.5	+	40	5.88e-26	6.83e-23
21	CC	All xlilnked proteins	NADH dehydrogenase complex (GO:0030964)	29	20	0.5	+	40	5.88e-26	3.41e-23
21	CC	All xlilnked proteins	mitochondrial respiratory chain complex I (GO:0005747)	29	20	0.5	+	40	5.88e-26	2.28e-23
21	CC	All xlilnked proteins	respiratory chain complex (GO:0098803)	45	20	0.78	+	25.78	5.3e-23	1.54e-20
21	CC	All xlilnked proteins	mitochondrial respiratory chain (GO:0005746)	45	20	0.78	+	25.78	5.3e-23	1.23e-20
21	CC	All xlilnked proteins	respiratory chain (GO:0070469)	46	20	0.79	+	25.22	7.56e-23	1.46e-20
21	CC	All xlilnked proteins	oxidoreductase complex (GO:1990204)	55	20	0.95	+	21.09	1.41e-21	2.33e-19
21	CC	All xlilnked proteins	inner mitochondrial membrane protein complex (GO:0098800)	70	20	1.21	+	16.57	8.09e-20	1.04e-17
21	CC	All xlilnked proteins	mitochondrial protein complex (GO:0098798)	79	21	1.36	+	15.42	2.14e-20	3.1e-18
21	CC	All xlilnked proteins	mitochondrial membrane part (GO:0044455)	89	21	1.53	+	13.69	1.85e-19	2.15e-17
21	CC	All xlilnked proteins	mitochondrial inner membrane (GO:0005743)	160	21	2.76	+	7.61	9.47e-15	9.16e-13
21	CC	All xlilnked proteins	organelle inner membrane (GO:0019866)	165	21	2.84	+	7.38	1.68e-14	1.5e-12
21	CC	All xlilnked proteins	catalytic complex (GO:1902494)	207	24	3.57	+	6.72	2.92e-16	3.08e-14
21	CC	All xlilnked proteins	mitochondrial membrane (GO:0031966)	208	22	3.59	+	6.13	9.08e-14	7.53e-12
21	CC	All xlilnked proteins	mitochondrial envelope (GO:0005740)	216	22	3.72	+	5.91	1.9e-13	1.47e-11
21	CC	All xlilnked proteins	membrane protein complex (GO:0098796)	214	21	3.69	+	5.69	2.13e-12	1.37e-10
21	CC	All xlilnked proteins	envelope (GO:0031975)	266	23	4.59	+	5.02	9.12e-13	6.62e-11
21	CC	All xlilnked proteins	organelle envelope (GO:0031967)	266	23	4.59	+	5.02	9.12e-13	6.23e-11
21	CC	All xlilnked proteins	mitochondrial part (GO:0044429)	259	22	4.47	+	4.93	6.59e-12	4.02e-10
21	CC	All xlilnked proteins	organelle membrane (GO:0031090)	399	23	6.88	+	3.34	3.33e-09	1.93e-07
21	CC	All xlilnked proteins	mitochondrion (GO:0005739)	458	22	7.9	+	2.79	3.27e-07	1.81e-05
21	CC	All xlilnked proteins	protein complex (GO:0043234)	589	24	10.16	+	2.36	1.11e-06	5.85e-05
21	CC	All xlilnked proteins	membrane part (GO:0044425)	836	26	14.41	+	1.8	6.03e-05	0.00304
21	CC	All xlilnked proteins	macromolecular complex (GO:0032991)	851	25	14.67	+	1.7	0.00056	0.0271
22	CC	All xlilnked proteins	cytosolic large ribosomal subunit (GO:0022625)	42	10	0.29	+	35.05	2.24e-14	2.6e-11
22	CC	All xlilnked proteins	large ribosomal subunit (GO:0015934)	52	10	0.35	+	28.31	1.5e-13	5.81e-11
22	CC	All xlilnked proteins	cytosolic ribosome (GO:0022626)	73	11	0.5	+	22.19	4.07e-14	2.36e-11
22	CC	All xlilnked proteins	ribosomal subunit (GO:0044391)	90	11	0.61	+	17.99	3.43e-13	9.95e-11
22	CC	All xlilnked proteins	ribosome (GO:0005840)	98	11	0.67	+	16.53	8.21e-13	1.91e-10
22	CC	All xlilnked proteins	cytosolic part (GO:0044445)	104	11	0.71	+	15.57	1.51e-12	2.93e-10
22	CC	All xlilnked proteins	ribonucleoprotein complex (GO:1990904)	165	11	1.12	+	9.82	1.83e-10	3.03e-08
22	CC	All xlilnked proteins	intracellular ribonucleoprotein complex (GO:0030529)	165	11	1.12	+	9.82	1.83e-10	2.65e-08
22	CC	All xlilnked proteins	focal adhesion (GO:0005925)	146	6	0.99	+	6.05	0.000236	0.0228
22	CC	All xlilnked proteins	cell-substrate adherens junction (GO:0005924)	146	6	0.99	+	6.05	0.000236	0.021
22	CC	All xlilnked proteins	cell-substrate junction (GO:0030055)	147	6	1	+	6.01	0.000244	0.0203
22	CC	All xlilnked proteins	adherens junction (GO:0005912)	168	6	1.14	+	5.26	0.000499	0.0386
22	CC	All xlilnked proteins	anchoring junction (GO:0070161)	170	6	1.15	+	5.2	0.000531	0.0386
22	CC	All xlilnked proteins	cytosol (GO:0005829)	606	11	4.12	+	2.67	0.000134	0.0173
22	CC	All xlilnked proteins	intracellular non-membrane-bounded organelle (GO:0043232)	610	11	4.14	+	2.65	0.000143	0.0167
22	CC	All xlilnked proteins	non-membrane-bounded organelle (GO:0043228)	610	11	4.14	+	2.65	0.000143	0.0151
23	CC	All xlilnked proteins	cytosolic large ribosomal subunit (GO:0022625)	42	13	0.46	+	28.21	3.05e-16	5.05e-14
23	CC	All xlilnked proteins	large ribosomal subunit (GO:0015934)	52	13	0.57	+	22.79	3.31e-15	4.81e-13
23	CC	All xlilnked proteins	cytosolic ribosome (GO:0022626)	73	17	0.8	+	21.23	2.47e-20	2.86e-17
23	CC	All xlilnked proteins	ribosomal subunit (GO:0044391)	90	17	0.99	+	17.22	5.92e-19	3.43e-16
23	CC	All xlilnked proteins	ribosome (GO:0005840)	98	17	1.08	+	15.81	2.19e-18	8.46e-16
23	CC	All xlilnked proteins	cytosolic part (GO:0044445)	104	17	1.14	+	14.9	5.47e-18	1.06e-15
23	CC	All xlilnked proteins	cytosolic small ribosomal subunit (GO:0022627)	31	4	0.34	+	11.76	0.000432	0.0334
23	CC	All xlilnked proteins	ribonucleoprotein complex (GO:1990904)	165	19	1.81	+	10.5	2.84e-18	8.24e-16
23	CC	All xlilnked proteins	intracellular ribonucleoprotein complex (GO:0030529)	165	19	1.81	+	10.5	2.84e-18	6.59e-16
23	CC	All xlilnked proteins	nucleolus (GO:0005730)	94	7	1.03	+	6.79	5.46e-05	0.00487
23	CC	All xlilnked proteins	cytosol (GO:0005829)	606	19	6.65	+	2.86	4.03e-08	5.2e-06
23	CC	All xlilnked proteins	intracellular non-membrane-bounded organelle (GO:0043232)	610	18	6.69	+	2.69	6.13e-07	7.12e-05
23	CC	All xlilnked proteins	non-membrane-bounded organelle (GO:0043228)	610	18	6.69	+	2.69	6.13e-07	6.47e-05
23	CC	All xlilnked proteins	macromolecular complex (GO:0032991)	851	20	9.34	+	2.14	1.25e-06	0.000121
23	CC	All xlilnked proteins	membrane part (GO:0044425)	836	1	9.17	-	0.11	0.000179	0.0149
24	CC	All xlilnked proteins	respiratory chain complex III (GO:0045275)	9	6	0.06	+	> 100	6.42e-11	7.45e-08
24	CC	All xlilnked proteins	mitochondrial respiratory chain complex III (GO:0005750)	8	5	0.05	+	99.69	4.53e-09	1.75e-06
24	CC	All xlilnked proteins	cytochrome complex (GO:0070069)	15	6	0.09	+	63.8	6.85e-10	3.97e-07
24	CC	All xlilnked proteins	respiratory chain complex (GO:0098803)	45	6	0.28	+	21.27	2.09e-07	6.08e-05
24	CC	All xlilnked proteins	respiratory chain (GO:0070469)	46	6	0.29	+	20.8	2.36e-07	5.48e-05
24	CC	All xlilnked proteins	mitochondrial respiratory chain (GO:0005746)	45	5	0.28	+	17.72	6.65e-06	0.0011
24	CC	All xlilnked proteins	oxidoreductase complex (GO:1990204)	55	6	0.34	+	17.4	6.28e-07	0.000122
24	CC	All xlilnked proteins	inner mitochondrial membrane protein complex (GO:0098800)	70	5	0.44	+	11.39	5.02e-05	0.00647
24	CC	All xlilnked proteins	mitochondrial membrane part (GO:0044455)	89	6	0.56	+	10.75	8.95e-06	0.0013
24	CC	All xlilnked proteins	mitochondrial protein complex (GO:0098798)	79	5	0.5	+	10.09	8.72e-05	0.0101
24	CC	All xlilnked proteins	mitochondrial inner membrane (GO:0005743)	160	6	1	+	5.98	0.000224	0.0236
24	CC	All xlilnked proteins	organelle inner membrane (GO:0019866)	165	6	1.03	+	5.8	0.000264	0.0256
25	CC	All xlilnked proteins	intrinsic component of postsynaptic density membrane (GO:0099146)	4	3	0.03	+	> 100	6.39e-06	0.000275
25	CC	All xlilnked proteins	integral component of postsynaptic density membrane (GO:0099061)	4	3	0.03	+	> 100	6.39e-06	0.000265
25	CC	All xlilnked proteins	intrinsic component of postsynaptic specialization membrane (GO:0098948)	5	3	0.03	+	95.7	1.02e-05	0.000394
25	CC	All xlilnked proteins	integral component of postsynaptic specialization membrane (GO:0099060)	5	3	0.03	+	95.7	1.02e-05	0.000381
25	CC	All xlilnked proteins	AMPA glutamate receptor complex (GO:0032281)	12	7	0.08	+	93.04	2.01e-12	5.84e-10
25	CC	All xlilnked proteins	postsynaptic density membrane (GO:0098839)	11	5	0.07	+	72.5	1.52e-08	1.47e-06
25	CC	All xlilnked proteins	intrinsic component of synaptic membrane (GO:0099240)	7	3	0.04	+	68.36	2.17e-05	0.000762
25	CC	All xlilnked proteins	intrinsic component of postsynaptic membrane (GO:0098936)	7	3	0.04	+	68.36	2.17e-05	0.00074
25	CC	All xlilnked proteins	integral component of postsynaptic membrane (GO:0099055)	7	3	0.04	+	68.36	2.17e-05	0.000719
25	CC	All xlilnked proteins	integral component of synaptic membrane (GO:0099699)	7	3	0.04	+	68.36	2.17e-05	0.000699
25	CC	All xlilnked proteins	postsynaptic specialization membrane (GO:0099634)	12	5	0.08	+	66.46	2.15e-08	1.78e-06
25	CC	All xlilnked proteins	synaptic cleft (GO:0043083)	5	2	0.03	+	63.8	0.000735	0.0167
25	CC	All xlilnked proteins	neurotransmitter receptor complex (GO:0098878)	24	9	0.15	+	59.81	8.31e-15	9.65e-12
25	CC	All xlilnked proteins	ionotropic glutamate receptor complex (GO:0008328)	24	9	0.15	+	59.81	8.31e-15	4.83e-12
25	CC	All xlilnked proteins	NMDA selective glutamate receptor complex (GO:0017146)	7	2	0.04	+	45.57	0.00125	0.0259
25	CC	All xlilnked proteins	plasma membrane receptor complex (GO:0098802)	39	9	0.24	+	36.81	3.54e-13	1.37e-10
25	CC	All xlilnked proteins	cation channel complex (GO:0034703)	56	9	0.35	+	25.63	6.58e-12	1.53e-09
25	CC	All xlilnked proteins	receptor complex (GO:0043235)	63	9	0.39	+	22.79	1.73e-11	3.36e-09
25	CC	All xlilnked proteins	ion channel complex (GO:0034702)	70	9	0.44	+	20.51	4.15e-11	6.89e-09
25	CC	All xlilnked proteins	transmembrane transporter complex (GO:1902495)	77	9	0.48	+	18.64	9.18e-11	1.33e-08
25	CC	All xlilnked proteins	transporter complex (GO:1990351)	79	9	0.5	+	18.17	1.14e-10	1.47e-08
25	CC	All xlilnked proteins	dendritic shaft (GO:0043198)	32	3	0.2	+	14.95	0.00108	0.0233
25	CC	All xlilnked proteins	terminal bouton (GO:0043195)	55	5	0.34	+	14.5	1.66e-05	0.000603
25	CC	All xlilnked proteins	postsynaptic membrane (GO:0045211)	89	8	0.56	+	14.34	1.31e-08	1.38e-06
25	CC	All xlilnked proteins	dendritic spine (GO:0043197)	77	6	0.48	+	12.43	4.02e-06	0.000194
25	CC	All xlilnked proteins	neuron spine (GO:0044309)	79	6	0.5	+	12.11	4.63e-06	0.000215
25	CC	All xlilnked proteins	synaptic membrane (GO:0097060)	130	9	0.82	+	11.04	7.57e-09	8.78e-07
25	CC	All xlilnked proteins	axon terminus (GO:0043679)	74	5	0.46	+	10.78	6.47e-05	0.00193
25	CC	All xlilnked proteins	postsynaptic density (GO:0014069)	120	8	0.75	+	10.63	1.22e-07	8.83e-06
25	CC	All xlilnked proteins	postsynaptic specialization (GO:0099572)	121	8	0.76	+	10.55	1.29e-07	8.84e-06
25	CC	All xlilnked proteins	asymmetric synapse (GO:0032279)	121	8	0.76	+	10.55	1.29e-07	8.35e-06
25	CC	All xlilnked proteins	neuron to neuron synapse (GO:0098984)	121	8	0.76	+	10.55	1.29e-07	7.91e-06
25	CC	All xlilnked proteins	axon part (GO:0033267)	107	7	0.67	+	10.43	1.32e-06	7.64e-05
25	CC	All xlilnked proteins	synaptic vesicle (GO:0008021)	63	4	0.39	+	10.13	0.000537	0.013
25	CC	All xlilnked proteins	neuron projection terminus (GO:0044306)	79	5	0.5	+	10.09	8.72e-05	0.00241
25	CC	All xlilnked proteins	integral component of plasma membrane (GO:0005887)	147	9	0.92	+	9.77	2.15e-08	1.92e-06
25	CC	All xlilnked proteins	exocytic vesicle (GO:0070382)	66	4	0.41	+	9.67	0.000636	0.0148
25	CC	All xlilnked proteins	intrinsic component of plasma membrane (GO:0031226)	155	9	0.97	+	9.26	3.36e-08	2.6e-06
25	CC	All xlilnked proteins	transport vesicle (GO:0030133)	83	4	0.52	+	7.69	0.00146	0.0277
25	CC	All xlilnked proteins	presynapse (GO:0098793)	135	6	0.85	+	7.09	8.87e-05	0.0024
25	CC	All xlilnked proteins	postsynapse (GO:0098794)	197	8	1.24	+	6.48	4.92e-06	0.000219
25	CC	All xlilnked proteins	axon (GO:0030424)	193	7	1.21	+	5.78	5.92e-05	0.00186
25	CC	All xlilnked proteins	plasma membrane region (GO:0098590)	252	9	1.58	+	5.7	2.06e-06	0.000109
25	CC	All xlilnked proteins	neuronal cell body (GO:0043025)	190	6	1.19	+	5.04	0.000564	0.0134
25	CC	All xlilnked proteins	synapse part (GO:0044456)	289	9	1.81	+	4.97	6.51e-06	0.000261
25	CC	All xlilnked proteins	synapse (GO:0045202)	339	10	2.13	+	4.71	1.59e-06	8.82e-05
25	CC	All xlilnked proteins	somatodendritic compartment (GO:0036477)	280	8	1.76	+	4.56	6.54e-05	0.0019
25	CC	All xlilnked proteins	dendrite (GO:0030425)	210	6	1.32	+	4.56	0.00096	0.021
25	CC	All xlilnked proteins	cell body (GO:0044297)	221	6	1.39	+	4.33	0.00126	0.0256
25	CC	All xlilnked proteins	cell junction (GO:0030054)	370	10	2.32	+	4.31	3.64e-06	0.000184
25	CC	All xlilnked proteins	plasma membrane part (GO:0044459)	397	9	2.49	+	3.62	9.09e-05	0.0024
25	CC	All xlilnked proteins	cell projection part (GO:0044463)	318	7	1.99	+	3.51	0.00134	0.0264
25	CC	All xlilnked proteins	plasma membrane bounded cell projection part (GO:0120038)	318	7	1.99	+	3.51	0.00134	0.0259
25	CC	All xlilnked proteins	integral component of membrane (GO:0016021)	499	10	3.13	+	3.2	5.99e-05	0.00183
25	CC	All xlilnked proteins	intrinsic component of membrane (GO:0031224)	518	10	3.25	+	3.08	8.46e-05	0.0024
25	CC	All xlilnked proteins	neuron projection (GO:0043005)	424	8	2.66	+	3.01	0.00126	0.0253
25	CC	All xlilnked proteins	neuron part (GO:0097458)	485	9	3.04	+	2.96	0.000462	0.0114
25	CC	All xlilnked proteins	plasma membrane (GO:0005886)	690	11	4.33	+	2.54	0.000113	0.00293
25	CC	All xlilnked proteins	cell projection (GO:0042995)	567	9	3.55	+	2.53	0.0016	0.0299
25	CC	All xlilnked proteins	cell periphery (GO:0071944)	723	11	4.53	+	2.43	0.000184	0.00466
25	CC	All xlilnked proteins	intracellular part (GO:0044424)	1698	6	10.65	-	0.56	0.00111	0.0235
25	CC	All xlilnked proteins	intracellular (GO:0005622)	1706	6	10.7	-	0.56	0.000912	0.0204
26	CC	All xlilnked proteins	cytosolic small ribosomal subunit (GO:0022627)	31	19	0.66	+	28.61	2.07e-21	4.01e-19
26	CC	All xlilnked proteins	small ribosomal subunit (GO:0015935)	40	19	0.86	+	22.17	8.61e-20	1.25e-17
26	CC	All xlilnked proteins	organellar large ribosomal subunit (GO:0000315)	9	4	0.19	+	20.75	0.000104	0.0055
26	CC	All xlilnked proteins	mitochondrial large ribosomal subunit (GO:0005762)	9	4	0.19	+	20.75	0.000104	0.00526
26	CC	All xlilnked proteins	cytosolic ribosome (GO:0022626)	73	25	1.56	+	15.99	7.36e-24	2.86e-21
26	CC	All xlilnked proteins	ribosomal subunit (GO:0044391)	90	29	1.93	+	15.04	7.55e-28	8.78e-25
26	CC	All xlilnked proteins	ribosome (GO:0005840)	98	29	2.1	+	13.81	6.11e-27	3.55e-24
26	CC	All xlilnked proteins	cytosolic part (GO:0044445)	104	25	2.23	+	11.22	1.3e-20	2.16e-18
26	CC	All xlilnked proteins	organellar ribosome (GO:0000313)	18	4	0.39	+	10.37	0.000928	0.0372
26	CC	All xlilnked proteins	mitochondrial ribosome (GO:0005761)	18	4	0.39	+	10.37	0.000928	0.036
26	CC	All xlilnked proteins	large ribosomal subunit (GO:0015934)	52	11	1.11	+	9.88	2.37e-08	2.51e-06
26	CC	All xlilnked proteins	ribonucleoprotein complex (GO:1990904)	165	30	3.53	+	8.49	1.34e-22	3.9e-20
26	CC	All xlilnked proteins	intracellular ribonucleoprotein complex (GO:0030529)	165	30	3.53	+	8.49	1.34e-22	3.12e-20
26	CC	All xlilnked proteins	cytosolic large ribosomal subunit (GO:0022625)	42	7	0.9	+	7.78	4.71e-05	0.00274
26	CC	All xlilnked proteins	extracellular matrix (GO:0031012)	105	12	2.25	+	5.34	2.18e-06	0.000141
26	CC	All xlilnked proteins	focal adhesion (GO:0005925)	146	14	3.13	+	4.48	1.74e-06	0.000144
26	CC	All xlilnked proteins	cell-substrate adherens junction (GO:0005924)	146	14	3.13	+	4.48	1.74e-06	0.000135
26	CC	All xlilnked proteins	nucleolus (GO:0005730)	94	9	2.01	+	4.47	0.000188	0.00841
26	CC	All xlilnked proteins	cell-substrate junction (GO:0030055)	147	14	3.15	+	4.45	1.88e-06	0.000128
26	CC	All xlilnked proteins	adherens junction (GO:0005912)	168	15	3.6	+	4.17	1.52e-06	0.000136
26	CC	All xlilnked proteins	anchoring junction (GO:0070161)	170	15	3.64	+	4.12	1.75e-06	0.000127
26	CC	All xlilnked proteins	intracellular non-membrane-bounded organelle (GO:0043232)	610	31	13.07	+	2.37	1.68e-08	2.18e-06
26	CC	All xlilnked proteins	non-membrane-bounded organelle (GO:0043228)	610	31	13.07	+	2.37	1.68e-08	1.96e-06
26	CC	All xlilnked proteins	cytosol (GO:0005829)	606	29	12.98	+	2.23	5.34e-07	5.17e-05
26	CC	All xlilnked proteins	macromolecular complex (GO:0032991)	851	31	18.23	+	1.7	9.08e-05	0.00503
26	CC	All xlilnked proteins	membrane part (GO:0044425)	836	5	17.91	-	0.28	3.73e-05	0.00228
26	CC	All xlilnked proteins	plasma membrane (GO:0005886)	690	4	14.78	-	0.27	0.000218	0.0094
26	CC	All xlilnked proteins	cell periphery (GO:0071944)	723	4	15.49	-	0.26	0.000112	0.00544
26	CC	All xlilnked proteins	plasma membrane bounded cell projection (GO:0120025)	528	2	11.31	-	0.18	0.000521	0.0216
26	CC	All xlilnked proteins	cell projection (GO:0042995)	567	2	12.15	-	0.16	0.000172	0.008
27	CC	All xlilnked proteins	chaperonin-containing T-complex (GO:0005832)	8	8	0.04	+	> 100	2.52e-17	2.94e-14
27	CC	All xlilnked proteins	zona pellucida receptor complex (GO:0002199)	8	8	0.04	+	> 100	2.52e-17	1.47e-14
27	CC	All xlilnked proteins	chaperone complex (GO:0101031)	9	8	0.04	+	> 100	4.77e-17	1.85e-14
27	CC	All xlilnked proteins	microtubule (GO:0005874)	101	8	0.47	+	16.84	7.13e-10	2.07e-07
27	CC	All xlilnked proteins	cytosolic part (GO:0044445)	104	8	0.49	+	16.36	8.91e-10	2.07e-07
27	CC	All xlilnked proteins	centrosome (GO:0005813)	73	4	0.34	+	11.65	0.000257	0.0199
27	CC	All xlilnked proteins	polymeric cytoskeletal fiber (GO:0099513)	152	8	0.71	+	11.19	1.63e-08	3.16e-06
27	CC	All xlilnked proteins	microtubule organizing center (GO:0005815)	88	4	0.41	+	9.67	0.000514	0.0352
27	CC	All xlilnked proteins	microtubule cytoskeleton (GO:0015630)	190	8	0.89	+	8.95	9.12e-08	1.51e-05
27	CC	All xlilnked proteins	supramolecular fiber (GO:0099512)	202	8	0.95	+	8.42	1.46e-07	2.13e-05
27	CC	All xlilnked proteins	supramolecular polymer (GO:0099081)	202	8	0.95	+	8.42	1.46e-07	1.89e-05
27	CC	All xlilnked proteins	supramolecular complex (GO:0099080)	202	8	0.95	+	8.42	1.46e-07	1.7e-05
27	CC	All xlilnked proteins	cell body (GO:0044297)	221	8	1.04	+	7.7	2.93e-07	3.1e-05
27	CC	All xlilnked proteins	cytoskeletal part (GO:0044430)	277	8	1.3	+	6.14	1.68e-06	0.000163
27	CC	All xlilnked proteins	cytoskeleton (GO:0005856)	382	8	1.8	+	4.45	2e-05	0.00179
27	CC	All xlilnked proteins	protein complex (GO:0043234)	589	8	2.77	+	2.89	0.000546	0.0353
27	CC	All xlilnked proteins	cytosol (GO:0005829)	606	8	2.85	+	2.81	0.000677	0.0394
27	CC	All xlilnked proteins	intracellular non-membrane-bounded organelle (GO:0043232)	610	8	2.87	+	2.79	0.000712	0.0394
27	CC	All xlilnked proteins	non-membrane-bounded organelle (GO:0043228)	610	8	2.87	+	2.79	0.000712	0.0376
27	CC	All xlilnked proteins	extracellular region part (GO:0044421)	759	9	3.57	+	2.52	0.000251	0.0209
27	CC	All xlilnked proteins	extracellular region (GO:0005576)	771	9	3.63	+	2.48	0.000289	0.021
27	CC	All xlilnked proteins	membrane (GO:0016020)	1314	1	6.18	-	0.16	0.000628	0.0385
28	BP	All xlilnked proteins	protein targeting (GO:0006605)	45	6	0.31	+	19.63	3.8e-07	0.00315
28	BP	All xlilnked proteins	intracellular protein transport (GO:0006886)	130	8	0.88	+	9.06	5.39e-07	0.00223
29	CC	All xlilnked proteins	proteasome core complex (GO:0005839)	10	7	0.04	+	> 100	1.03e-15	1.19e-12
29	CC	All xlilnked proteins	proteasome core complex, alpha-subunit complex (GO:0019773)	6	4	0.02	+	> 100	1.29e-08	3e-06
29	CC	All xlilnked proteins	proteasome complex (GO:0000502)	30	7	0.11	+	63.8	5.43e-13	3.16e-10
29	CC	All xlilnked proteins	endopeptidase complex (GO:1905369)	30	7	0.11	+	63.8	5.43e-13	2.11e-10
29	CC	All xlilnked proteins	peptidase complex (GO:1905368)	35	7	0.13	+	54.69	1.42e-12	4.14e-10
29	CC	All xlilnked proteins	catalytic complex (GO:1902494)	207	7	0.76	+	9.25	1.95e-07	3.78e-05
29	CC	All xlilnked proteins	protein complex (GO:0043234)	589	7	2.15	+	3.25	0.00027	0.0449
29	CC	All xlilnked proteins	membrane (GO:0016020)	1314	0	4.81	-	< 0.01	0.000307	0.0446
30	CC	All xlilnked proteins	dynactin complex (GO:0005869)	6	4	0.03	+	> 100	4.6e-08	8.92e-06
30	CC	All xlilnked proteins	dynein complex (GO:0030286)	9	5	0.04	+	> 100	1.14e-09	3.31e-07
30	CC	All xlilnked proteins	cytoplasmic dynein complex (GO:0005868)	8	4	0.04	+	> 100	1.08e-07	1.4e-05
30	CC	All xlilnked proteins	kinetochore (GO:0000776)	18	5	0.08	+	59.07	1.88e-08	4.38e-06
30	CC	All xlilnked proteins	microtubule associated complex (GO:0005875)	32	7	0.15	+	46.52	2.82e-11	3.28e-08
30	CC	All xlilnked proteins	chromosome, centromeric region (GO:0000775)	24	5	0.11	+	44.31	6.58e-08	1.09e-05
30	CC	All xlilnked proteins	chromosomal region (GO:0098687)	32	5	0.15	+	33.23	2.38e-07	2.77e-05
30	CC	All xlilnked proteins	centrosome (GO:0005813)	73	8	0.34	+	23.31	6.12e-11	3.56e-08
30	CC	All xlilnked proteins	microtubule organizing center (GO:0005815)	88	8	0.41	+	19.33	2.5e-10	9.71e-08
30	CC	All xlilnked proteins	chromosomal part (GO:0044427)	69	5	0.32	+	15.41	8.24e-06	0.000738
30	CC	All xlilnked proteins	chromosome (GO:0005694)	74	5	0.35	+	14.37	1.14e-05	0.00095
30	CC	All xlilnked proteins	microtubule (GO:0005874)	101	6	0.47	+	12.63	1.9e-06	0.000184
30	CC	All xlilnked proteins	microtubule cytoskeleton (GO:0015630)	190	8	0.89	+	8.95	9.12e-08	1.33e-05
30	CC	All xlilnked proteins	polymeric cytoskeletal fiber (GO:0099513)	152	6	0.71	+	8.39	1.92e-05	0.00149
30	CC	All xlilnked proteins	supramolecular fiber (GO:0099512)	202	6	0.95	+	6.32	9.49e-05	0.0065
30	CC	All xlilnked proteins	supramolecular polymer (GO:0099081)	202	6	0.95	+	6.32	9.49e-05	0.00613
30	CC	All xlilnked proteins	supramolecular complex (GO:0099080)	202	6	0.95	+	6.32	9.49e-05	0.00581
30	CC	All xlilnked proteins	cytoskeletal part (GO:0044430)	277	8	1.3	+	6.14	1.68e-06	0.000177
30	CC	All xlilnked proteins	cytoskeleton (GO:0005856)	382	8	1.8	+	4.45	2e-05	0.00145
30	CC	All xlilnked proteins	intracellular non-membrane-bounded organelle (GO:0043232)	610	8	2.87	+	2.79	0.000712	0.0414
30	CC	All xlilnked proteins	non-membrane-bounded organelle (GO:0043228)	610	8	2.87	+	2.79	0.000712	0.0394
31	CC	Mus musculus genome	cytoplasmic vesicle part (GO:0044433)	444	4	0.18	+	22.28	1.88e-05	0.0354
33	CC	All xlilnked proteins	clathrin adaptor complex (GO:0030131)	11	6	0.1	+	58	3.02e-09	8.79e-07
33	CC	All xlilnked proteins	clathrin coat of endocytic vesicle (GO:0030128)	6	3	0.06	+	53.17	5.51e-05	0.00401
33	CC	All xlilnked proteins	AP-2 adaptor complex (GO:0030122)	6	3	0.06	+	53.17	5.51e-05	0.00377
33	CC	All xlilnked proteins	clathrin-coated endocytic vesicle membrane (GO:0030669)	6	3	0.06	+	53.17	5.51e-05	0.00356
33	CC	All xlilnked proteins	AP-type membrane coat adaptor complex (GO:0030119)	14	6	0.13	+	45.57	9.31e-09	2.17e-06
33	CC	All xlilnked proteins	clathrin coat (GO:0030118)	19	8	0.18	+	44.77	1.87e-11	2.18e-08
33	CC	All xlilnked proteins	clathrin vesicle coat (GO:0030125)	10	4	0.09	+	42.53	4.99e-06	0.00083
33	CC	All xlilnked proteins	endocytic vesicle membrane (GO:0030666)	8	3	0.08	+	39.88	0.000107	0.00655
33	CC	All xlilnked proteins	clathrin-coated vesicle membrane (GO:0030665)	12	4	0.11	+	35.44	8.97e-06	0.00116
33	CC	All xlilnked proteins	clathrin-coated endocytic vesicle (GO:0045334)	9	3	0.08	+	35.44	0.000142	0.00825
33	CC	All xlilnked proteins	vesicle coat (GO:0030120)	13	4	0.12	+	32.72	1.17e-05	0.00136
33	CC	All xlilnked proteins	membrane coat (GO:0030117)	28	8	0.26	+	30.38	2.45e-10	1.42e-07
33	CC	All xlilnked proteins	coated membrane (GO:0048475)	28	8	0.26	+	30.38	2.45e-10	9.5e-08
33	CC	All xlilnked proteins	clathrin coat of coated pit (GO:0030132)	11	3	0.1	+	29	0.000232	0.0129
33	CC	All xlilnked proteins	coated vesicle membrane (GO:0030662)	18	4	0.17	+	23.63	3.48e-05	0.00312
33	CC	All xlilnked proteins	clathrin-coated pit (GO:0005905)	28	6	0.26	+	22.79	3e-07	5.81e-05
33	CC	All xlilnked proteins	clathrin-coated vesicle (GO:0030136)	26	5	0.24	+	20.45	5.63e-06	0.000819
33	CC	All xlilnked proteins	coated vesicle (GO:0030135)	40	5	0.38	+	13.29	3.74e-05	0.00311
33	CC	All xlilnked proteins	cytoplasmic vesicle membrane (GO:0030659)	59	6	0.55	+	10.81	1.56e-05	0.00164
33	CC	All xlilnked proteins	vesicle membrane (GO:0012506)	64	6	0.6	+	9.97	2.4e-05	0.00233
33	CC	All xlilnked proteins	membrane region (GO:0098589)	109	7	1.03	+	6.83	4.31e-05	0.00334
33	CC	All xlilnked proteins	cytoplasmic vesicle part (GO:0044433)	102	6	0.96	+	6.25	0.000284	0.015
33	CC	All xlilnked proteins	membrane protein complex (GO:0098796)	216	8	2.03	+	3.94	0.000449	0.0227
33	CC	All xlilnked proteins	endomembrane system (GO:0012505)	600	13	5.64	+	2.3	0.00047	0.0228
32	CC	All xlilnked proteins	mitochondrial inner membrane protein insertion complex (GO:0042721)	2	2	0.02	+	> 100	0.000433	0.042
32	CC	All xlilnked proteins	mitochondrial intermembrane space protein transporter complex (GO:0042719)	2	2	0.02	+	> 100	0.000433	0.0388
32	CC	All xlilnked proteins	photoreceptor inner segment (GO:0001917)	13	3	0.12	+	25.98	0.000296	0.0383
32	CC	All xlilnked proteins	inner mitochondrial membrane protein complex (GO:0098800)	70	5	0.62	+	8.04	0.000332	0.0386
32	CC	All xlilnked proteins	mitochondrial protein complex (GO:0098798)	79	5	0.7	+	7.13	0.000566	0.047
32	CC	All xlilnked proteins	mitochondrial membrane (GO:0031966)	208	11	1.85	+	5.95	2.1e-07	0.000245
32	CC	All xlilnked proteins	mitochondrial envelope (GO:0005740)	216	11	1.92	+	5.73	3.07e-07	0.000179
32	CC	All xlilnked proteins	mitochondrial inner membrane (GO:0005743)	160	7	1.42	+	4.93	0.000295	0.0429
32	CC	All xlilnked proteins	mitochondrial part (GO:0044429)	259	11	2.3	+	4.78	1.88e-06	0.000727
32	CC	All xlilnked proteins	organelle inner membrane (GO:0019866)	165	7	1.47	+	4.78	0.000355	0.0376
32	CC	All xlilnked proteins	envelope (GO:0031975)	266	11	2.36	+	4.66	2.44e-06	0.00071
32	CC	All xlilnked proteins	organelle envelope (GO:0031967)	266	11	2.36	+	4.66	2.44e-06	0.000568
32	CC	All xlilnked proteins	organelle membrane (GO:0031090)	399	12	3.54	+	3.39	1.63e-05	0.00315
32	CC	All xlilnked proteins	mitochondrion (GO:0005739)	458	12	4.07	+	2.95	6.95e-05	0.0115
34	BP	Mus musculus genome	neuron projection guidance (GO:0097485)	180	3	0.02	+	> 100	5.46e-07	0.0084
34	BP	Mus musculus genome	chemotaxis (GO:0006935)	424	3	0.06	+	52.5	7.01e-06	0.0538
34	BP	Mus musculus genome	taxis (GO:0042330)	426	3	0.06	+	52.26	7.1e-06	0.0364
34	BP	Mus musculus genome	neuron projection morphogenesis (GO:0048812)	428	3	0.06	+	52.01	7.2e-06	0.0277
34	BP	Mus musculus genome	plasma membrane bounded cell projection morphogenesis (GO:0120039)	433	3	0.06	+	51.41	7.46e-06	0.0229
34	BP	Mus musculus genome	cell projection morphogenesis (GO:0048858)	438	3	0.06	+	50.83	7.72e-06	0.0198
34	BP	Mus musculus genome	cell part morphogenesis (GO:0032990)	462	3	0.06	+	48.19	9.05e-06	0.0199
34	BP	Mus musculus genome	neuron projection development (GO:0031175)	597	3	0.08	+	37.29	1.95e-05	0.0374
34	BP	Mus musculus genome	cell morphogenesis (GO:0000902)	650	3	0.09	+	34.25	2.51e-05	0.0429
35	CC	All xlilnked proteins	spliceosomal complex (GO:0005681)	14	3	0.02	+	> 100	5.8e-07	0.000675
36	CC	All xlilnked proteins	synaptobrevin 2-SNAP-25-syntaxin-1a complex (GO:0070044)	5	2	0.01	+	> 100	3.42e-05	0.00996
36	CC	All xlilnked proteins	SNARE complex (GO:0031201)	20	3	0.03	+	95.7	1.51e-06	0.00176
36	CC	All xlilnked proteins	vacuolar membrane (GO:0005774)	46	3	0.07	+	41.61	1.57e-05	0.00914
36	CC	All xlilnked proteins	vacuolar part (GO:0044437)	47	3	0.07	+	40.72	1.67e-05	0.00648
36	CC	All xlilnked proteins	vacuole (GO:0005773)	93	3	0.15	+	20.58	0.000122	0.0283
37	CC	All xlilnked proteins	ciliary pocket membrane (GO:0020018)	2	2	0	+	> 100	9.79e-06	0.00285
37	CC	All xlilnked proteins	ciliary pocket (GO:0020016)	2	2	0	+	> 100	9.79e-06	0.00228
37	CC	All xlilnked proteins	recycling endosome membrane (GO:0055038)	9	3	0.01	+	> 100	1.88e-07	0.000218
37	CC	All xlilnked proteins	ciliary membrane (GO:0060170)	12	2	0.02	+	> 100	0.000148	0.0246
37	CC	All xlilnked proteins	recycling endosome (GO:0055037)	33	3	0.05	+	58	6.09e-06	0.00354
37	CC	All xlilnked proteins	endosome membrane (GO:0010008)	37	3	0.06	+	51.73	8.43e-06	0.00327
37	CC	All xlilnked proteins	endosomal part (GO:0044440)	44	3	0.07	+	43.5	1.38e-05	0.00268
37	CC	All xlilnked proteins	cytoplasmic vesicle part (GO:0044433)	102	3	0.16	+	18.76	0.00016	0.0232
38	CC	All xlilnked proteins	MPP7-DLG1-LIN7 complex (GO:0097025)	2	2	0.01	+	> 100	6.81e-05	0.0099
38	CC	All xlilnked proteins	juxtaparanode region of axon (GO:0044224)	7	2	0.03	+	78.12	0.000405	0.0262
38	CC	All xlilnked proteins	neurotransmitter receptor complex (GO:0098878)	24	3	0.09	+	34.18	8.36e-05	0.00972
38	CC	All xlilnked proteins	ionotropic glutamate receptor complex (GO:0008328)	24	3	0.09	+	34.18	8.36e-05	0.00884
38	CC	All xlilnked proteins	main axon (GO:0044304)	33	3	0.12	+	24.86	0.000201	0.018
38	CC	All xlilnked proteins	plasma membrane receptor complex (GO:0098802)	39	3	0.14	+	21.03	0.00032	0.0219
38	CC	All xlilnked proteins	basolateral plasma membrane (GO:0016323)	49	3	0.18	+	16.74	0.000607	0.0353
38	CC	All xlilnked proteins	cytoplasmic side of plasma membrane (GO:0009898)	51	3	0.19	+	16.08	0.000679	0.0376
38	CC	All xlilnked proteins	cytoplasmic side of membrane (GO:0098562)	53	3	0.19	+	15.48	0.000756	0.0367
38	CC	All xlilnked proteins	postsynaptic membrane (GO:0045211)	89	5	0.33	+	15.36	4.91e-06	0.00571
38	CC	All xlilnked proteins	postsynaptic density (GO:0014069)	120	5	0.44	+	11.39	2.04e-05	0.00791
38	CC	All xlilnked proteins	postsynaptic specialization (GO:0099572)	121	5	0.44	+	11.3	2.12e-05	0.00617
38	CC	All xlilnked proteins	asymmetric synapse (GO:0032279)	121	5	0.44	+	11.3	2.12e-05	0.00494
38	CC	All xlilnked proteins	neuron to neuron synapse (GO:0098984)	121	5	0.44	+	11.3	2.12e-05	0.00411
38	CC	All xlilnked proteins	synaptic membrane (GO:0097060)	130	5	0.48	+	10.52	2.99e-05	0.00497
38	CC	All xlilnked proteins	postsynapse (GO:0098794)	197	6	0.72	+	8.33	8.31e-06	0.00483
38	CC	All xlilnked proteins	dendritic tree (GO:0097447)	210	5	0.77	+	6.51	0.000292	0.0243
38	CC	All xlilnked proteins	dendrite (GO:0030425)	210	5	0.77	+	6.51	0.000292	0.0227
38	CC	All xlilnked proteins	synapse part (GO:0044456)	289	6	1.06	+	5.68	7.65e-05	0.00989
38	CC	All xlilnked proteins	plasma membrane region (GO:0098590)	252	5	0.92	+	5.43	0.00069	0.0365
38	CC	All xlilnked proteins	synapse (GO:0045202)	339	6	1.24	+	4.84	0.000192	0.0186
38	CC	All xlilnked proteins	cell junction (GO:0030054)	370	6	1.35	+	4.43	0.000318	0.0231
38	CC	All xlilnked proteins	plasma membrane part (GO:0044459)	397	6	1.45	+	4.13	0.000476	0.0292
38	CC	All xlilnked proteins	neuron projection (GO:0043005)	424	6	1.55	+	3.87	0.000694	0.0351
39	CC	All xlilnked proteins	microvillus membrane (GO:0031528)	3	2	0.01	+	> 100	0.000113	0.022
39	CC	All xlilnked proteins	cell tip (GO:0051286)	7	3	0.03	+	> 100	3.52e-06	0.00205
39	CC	All xlilnked proteins	cell trailing edge (GO:0031254)	5	2	0.02	+	> 100	0.000237	0.0345
39	CC	All xlilnked proteins	uropod (GO:0001931)	5	2	0.02	+	> 100	0.000237	0.0306
39	CC	All xlilnked proteins	microvillus (GO:0005902)	22	4	0.08	+	49.71	9e-07	0.00105
39	CC	All xlilnked proteins	T-tubule (GO:0030315)	29	3	0.11	+	28.29	0.000141	0.0234
39	CC	All xlilnked proteins	filopodium (GO:0030175)	36	3	0.13	+	22.79	0.000256	0.0298
39	CC	All xlilnked proteins	apical plasma membrane (GO:0016324)	53	4	0.19	+	20.64	2.29e-05	0.00886
39	CC	All xlilnked proteins	cluster of actin-based cell projections (GO:0098862)	42	3	0.15	+	19.53	0.000394	0.0417
39	CC	All xlilnked proteins	actin-based cell projection (GO:0098858)	59	4	0.22	+	18.54	3.42e-05	0.00994
39	CC	All xlilnked proteins	apical part of cell (GO:0045177)	68	4	0.25	+	16.08	5.84e-05	0.0136
40	CC	All xlilnked proteins	lamin filament (GO:0005638)	3	3	0	+	> 100	1.71e-08	1.98e-05
40	CC	All xlilnked proteins	nuclear lamina (GO:0005652)	5	3	0.01	+	> 100	4.78e-08	2.78e-05
40	CC	All xlilnked proteins	intermediate filament (GO:0005882)	20	3	0.03	+	95.7	1.51e-06	0.000586
40	CC	All xlilnked proteins	nuclear periphery (GO:0034399)	24	3	0.04	+	79.75	2.5e-06	0.000725
40	CC	All xlilnked proteins	intermediate filament cytoskeleton (GO:0045111)	26	3	0.04	+	73.62	3.12e-06	0.000725
40	CC	All xlilnked proteins	nuclear envelope (GO:0005635)	53	3	0.08	+	36.11	2.36e-05	0.00458
41	BP	All xlilnked proteins	glycolytic process through fructose-6-phosphate (GO:0061615)	6	3	0.03	+	> 100	3.93e-06	0.0326
42	CC	All xlilnked proteins	phosphopyruvate hydratase complex (GO:0000015)	2	2	0.01	+	> 100	0.000177	0.0229
42	CC	All xlilnked proteins	GABA-A receptor complex (GO:1902711)	5	3	0.03	+	> 100	7.66e-06	0.00446
42	CC	All xlilnked proteins	chloride channel complex (GO:0034707)	7	3	0.04	+	74.57	1.63e-05	0.00474
42	CC	All xlilnked proteins	GABA receptor complex (GO:1902710)	7	3	0.04	+	74.57	1.63e-05	0.0038
42	CC	All xlilnked proteins	receptor complex (GO:0043235)	63	4	0.36	+	11.05	0.000368	0.0329
42	CC	All xlilnked proteins	ion channel complex (GO:0034702)	70	4	0.4	+	9.94	0.000541	0.0394
42	CC	All xlilnked proteins	postsynaptic membrane (GO:0045211)	89	5	0.51	+	9.78	9.14e-05	0.0152
42	CC	All xlilnked proteins	synaptic membrane (GO:0097060)	130	7	0.75	+	9.37	2.07e-06	0.0024
42	CC	All xlilnked proteins	plasma membrane region (GO:0098590)	252	8	1.45	+	5.52	1.15e-05	0.00444
42	CC	All xlilnked proteins	postsynapse (GO:0098794)	197	6	1.13	+	5.3	0.000376	0.0312
42	CC	All xlilnked proteins	synapse part (GO:0044456)	289	8	1.66	+	4.82	3.18e-05	0.00616
42	CC	All xlilnked proteins	synapse (GO:0045202)	339	8	1.95	+	4.11	0.000103	0.015
42	CC	All xlilnked proteins	cell projection part (GO:0044463)	388	8	2.23	+	3.59	0.000276	0.0321
42	CC	All xlilnked proteins	plasma membrane bounded cell projection part (GO:0120038)	388	8	2.23	+	3.59	0.000276	0.0292
42	CC	All xlilnked proteins	plasma membrane part (GO:0044459)	397	8	2.28	+	3.51	0.000326	0.0316
42	CC	All xlilnked proteins	neuron projection (GO:0043005)	424	8	2.44	+	3.28	0.000524	0.0406
43	CC	All xlilnked proteins	ER membrane protein complex (GO:0072546)	7	3	0.03	+	> 100	3.52e-06	0.0041
43	CC	All xlilnked proteins	integral component of endoplasmic reticulum membrane (GO:0030176)	21	3	0.08	+	39.06	5.81e-05	0.0113
43	CC	All xlilnked proteins	intrinsic component of endoplasmic reticulum membrane (GO:0031227)	22	3	0.08	+	37.29	6.59e-05	0.00958
43	CC	All xlilnked proteins	endoplasmic reticulum membrane (GO:0005789)	84	5	0.31	+	16.28	3.73e-06	0.00217
43	CC	All xlilnked proteins	nuclear outer membrane-endoplasmic reticulum membrane network (GO:0042175)	89	5	0.33	+	15.36	4.91e-06	0.0019
43	CC	All xlilnked proteins	endoplasmic reticulum subcompartment (GO:0098827)	90	5	0.33	+	15.19	5.18e-06	0.00151
43	CC	All xlilnked proteins	endoplasmic reticulum part (GO:0044432)	115	5	0.42	+	11.89	1.67e-05	0.00387
43	CC	All xlilnked proteins	organelle subcompartment (GO:0031984)	150	5	0.55	+	9.11	5.91e-05	0.00982
44	CC	All xlilnked proteins	SCAR complex (GO:0031209)	4	4	0.03	+	> 100	5.98e-08	6.96e-05
44	CC	All xlilnked proteins	cell junction (GO:0030054)	370	11	2.32	+	4.74	1.59e-07	9.27e-05
45	CC	All xlilnked proteins	nuclear replication fork (GO:0043596)	2	2	0	+	> 100	9.79e-06	0.0114
45	CC	All xlilnked proteins	DNA replication factor A complex (GO:0005662)	2	2	0	+	> 100	9.79e-06	0.0057
45	CC	All xlilnked proteins	replication fork (GO:0005657)	2	2	0	+	> 100	9.79e-06	0.0038
45	CC	All xlilnked proteins	nuclear replisome (GO:0043601)	2	2	0	+	> 100	9.79e-06	0.00285
45	CC	All xlilnked proteins	replisome (GO:0030894)	2	2	0	+	> 100	9.79e-06	0.00228
45	CC	All xlilnked proteins	protein-DNA complex (GO:0032993)	12	2	0.02	+	> 100	0.000148	0.0287
46	CC	Mus musculus genome	smooth endoplasmic reticulum (GO:0005790)	33	2	0	+	> 100	7.19e-06	0.0136
47	CC	All xlilnked proteins	ciliary rootlet (GO:0035253)	5	2	0.01	+	> 100	3.42e-05	0.0398
48	MF	All xlilnked proteins	histone threonine kinase activity (GO:0035184)	2	2	0	+	> 100	9.79e-06	0.02
48	MF	All xlilnked proteins	histone kinase activity (GO:0035173)	2	2	0	+	> 100	9.79e-06	0.01
48	MF	All xlilnked proteins	histone kinase activity (H3-T6 specific) (GO:0035403)	2	2	0	+	> 100	9.79e-06	0.00667
48	MF	All xlilnked proteins	protein kinase C activity (GO:0004697)	5	2	0.01	+	> 100	3.42e-05	0.0175
49	CC	All xlilnked proteins	cornified envelope (GO:0001533)	2	2	0.01	+	> 100	3.25e-05	0.0378
49	CC	All xlilnked proteins	desmosome (GO:0030057)	3	2	0.01	+	> 100	5.42e-05	0.0315
50	CC	Mus musculus genome	exocytic vesicle membrane (GO:0099501)	75	2	0.01	+	> 100	3.53e-05	0.0666
50	CC	Mus musculus genome	synaptic vesicle membrane (GO:0030672)	75	2	0.01	+	> 100	3.53e-05	0.0333
50	CC	Mus musculus genome	transport vesicle membrane (GO:0030658)	103	2	0.01	+	> 100	6.59e-05	0.0414
50	CC	Mus musculus genome	terminal bouton (GO:0043195)	114	2	0.02	+	> 100	8.05e-05	0.0379
50	CC	Mus musculus genome	synaptic vesicle (GO:0008021)	176	2	0.02	+	84.33	0.00019	0.0715
50	CC	Mus musculus genome	axon terminus (GO:0043679)	187	2	0.03	+	79.37	0.000214	0.0672
50	CC	Mus musculus genome	exocytic vesicle (GO:0070382)	195	2	0.03	+	76.11	0.000232	0.0626
50	CC	Mus musculus genome	neuron projection terminus (GO:0044306)	202	2	0.03	+	73.47	0.000249	0.0587
50	CC	Mus musculus genome	myelin sheath (GO:0043209)	211	2	0.03	+	70.34	0.000272	0.0569
50	CC	Mus musculus genome	postsynaptic density (GO:0014069)	237	2	0.03	+	62.62	0.000342	0.0644
50	CC	Mus musculus genome	postsynaptic specialization (GO:0099572)	239	2	0.03	+	62.1	0.000348	0.0596
50	CC	Mus musculus genome	axon part (GO:0033267)	240	2	0.03	+	61.84	0.00035	0.055
50	CC	Mus musculus genome	asymmetric synapse (GO:0032279)	241	2	0.03	+	61.58	0.000353	0.0512
50	CC	Mus musculus genome	neuron to neuron synapse (GO:0098984)	244	2	0.03	+	60.83	0.000362	0.0488
50	CC	Mus musculus genome	cytoplasmic vesicle membrane (GO:0030659)	248	2	0.03	+	59.84	0.000374	0.047
50	CC	Mus musculus genome

## Sheet: Info
Table S2. Clustering and GO enrichment analysis of the proteins in the XL-based protein interaction network. (A) Clustering of the proteins in the XL-based protein interaction network (Fig. 3, Fig S3-7). Different clustering methods were used for the proteins present in the core component of the network and the proteins in disconnected modules. (B) Complete results of the GO enrichment analysis o…
