# Supplementary material for: Stitching the synapse: Cross-linking mass spectrometry into resolving synaptic protein interactions
Source: Sci Adv. 2020 Feb 19;6(8):eaax5783. doi: 10.1126/sciadv.aax5783 (PMC7030922; doi:10.1126/sciadv.aax5783)
Supplement: Table S3 [file aax5783_Table_S3.xlsx]

## Sheet: Table S3
Table S3. Human protein mapping and overlap of cross-linked lysine positions with protein interaction interfaces (InteractomeINSIDER).
geneA	geneB	AbsPos1	AbsPos2	mmProtA	mmProtB	hsProtA	hsProtB	InteractomeINSIDER_A	InteractomeINSIDER_B
Snap25	Stx1b	40	87	P60879	P61264	P60880	P61266	1
Stx1b	Stxbp1	139	333	P61264	O08599	P61266	P61764		1
Stx1b	Stxbp1	145	333	P61264	O08599	P61266	P61764		1
Stx1b	Stxbp1	116	332	P61264	O08599	P61266	P61764	1	1
Sept11	Sept5	195	71	Q8C1B7	Q9Z2Q6	Q9NVA2	Q99719		1
Napb	Napg	56	179	P28663	Q9CWZ7	Q9H115	Q99747	1
Actb	Cfl2	50	127	P60710	P45591	P60709	Q9Y281	1
Ppp3ca	Ppp3r1	167	142	P63328	Q63810	Q08209	P63098	1
Camk2a	Camk2b	48	22	P11798	P28652	Q9UQM7	Q13554	1
Rps11	Rps8	30	193	P62281	P62242	P62280	P62241		1
Camk2a	Camk2d	56	43	P11798	Q6PHZ2	Q9UQM7	Q13557	1
Mapre1	Mapre3	89	113	Q61166	Q6PER3	Q15691	Q9UPY8	1
Actb	Coro2b	113	23	P60710	Q8BH44	P60709	Q9UQ03	1
Stx1b	Stxbp1	116	294	P61264	O08599	P61266	P61764	1	1
Atp6v1e1	Atp6v1g1	68	58	P50518	Q9CR51	P36543	O75348	1	1
Stx1b	Stxbp1	45	25	P61264	O08599	P61266	P61764
Ap2a1	Ap2m1	31	345	P17426	P84091	O95782	Q96CW1
Ap2a1	Ap2m1	35	345	P17426	P84091	O95782	Q96CW1
Camk2a	Camk2b	300	292	P11798	P28652	Q9UQM7	Q13554	1	1
Hspa8	Ran	159	37	P63017	P62827	P11142	P62826		1
Stx1b	Stxbp1	251	92	P61264	O08599	P61266	P61764	1
Stx1b	Stxbp1	87	524	P61264	O08599	P61266	P61764		1
Dnaja1	Dnajc5	44	41	P63037	P60904	P31689	Q9H3Z4	1	1
Stx1b	Stxbp1	125	20	P61264	O08599	P61266	P61764		1
Stx1b	Stxbp1	139	308	P61264	O08599	P61266	P61764		1
Stx1b	Stxbp1	139	526	P61264	O08599	P61266	P61764		1
Stx1b	Stxbp1	145	321	P61264	O08599	P61266	P61764		1
Stx1b	Stxbp1	139	524	P61264	O08599	P61266	P61764		1
Stx1b	Stxbp1	145	314	P61264	O08599	P61266	P61764		1
Stx1b	Stxbp1	139	314	P61264	O08599	P61266	P61764		1
Camk2a	Camk2b	68	259	P11798	P28652	Q9UQM7	Q13554	1	1
Camk2a	Camk2b	68	147	P11798	P28652	Q9UQM7	Q13554	1	1
Camk2a	Camk2b	68	268	P11798	P28652	Q9UQM7	Q13554	1	1
Camk2a	Camk2b	68	69	P11798	P28652	Q9UQM7	Q13554	1	1
Amph	Bin1	23	20	Q7TQF7	O08539	P49418	O00499	1
Amph	Bin1	23	35	Q7TQF7	O08539	P49418	O00499	1
Camk2a	Camk2b	258	268	P11798	P28652	Q9UQM7	Q13554	1	1
Camk2a	Camk2b	258	69	P11798	P28652	Q9UQM7	Q13554	1	1
Camk2a	Camk2b	258	259	P11798	P28652	Q9UQM7	Q13554	1	1
Camk2a	Camk2b	258	348	P11798	P28652	Q9UQM7	Q13554	1
Capzb	Twf1	53	24	P47757	Q91YR1	P47756	Q12792
Gnb1	Gng3	209	18	P62874	P63216	P62873	P63215
Rpl24	Rps6	77	143	Q8BP67	P62754	P83731	P62753	1	1
Rab11a	Rab11b	58	179	P62492	P46638	P62491	Q15907
Ap2a1	Ap2m1	26	59	P17426	P84091	O95782	Q96CW1	1	1
Ap2a1	Ap2m1	31	59	P17426	P84091	O95782	Q96CW1		1
Camk2a	Camk2b	146	69	P11798	P28652	Q9UQM7	Q13554	1	1
Camk2a	Camk2b	137	69	P11798	P28652	Q9UQM7	Q13554	1	1
Camk2a	Camk2b	148	259	P11798	P28652	Q9UQM7	Q13554	1	1
Ap1b1	Ap2m1	26	139	O35643	P84091	Q10567	Q96CW1	1	1
Ap1b1	Ap2m1	27	139	O35643	P84091	Q10567	Q96CW1	1	1
Snca	Sncb	12	23	O55042	Q91ZZ3	P37840	Q16143	1	1
Snca	Sncb	34	12	O55042	Q91ZZ3	P37840	Q16143	1	1
Snca	Sncb	21	32	O55042	Q91ZZ3	P37840	Q16143	1	1
Snca	Sncb	34	23	O55042	Q91ZZ3	P37840	Q16143	1	1
Camk2a	Camk2d	56	461	P11798	Q6PHZ2	Q9UQM7	Q13557	1	1
Camk2a	Camk2b	267	69	P11798	P28652	Q9UQM7	Q13554	1	1
Camk2a	Camk2b	56	268	P11798	P28652	Q9UQM7	Q13554	1	1
Camk2a	Camk2b	47	69	P11798	P28652	Q9UQM7	Q13554	1	1
Camk2a	Camk2b	56	259	P11798	P28652	Q9UQM7	Q13554	1	1
Camk2a	Camk2b	56	69	P11798	P28652	Q9UQM7	Q13554	1	1
Atp6v1e1	Atp6v1g1	52	37	P50518	Q9CR51	P36543	O75348	1	1
Actb	Cfl1	50	19	P60710	P18760	P60709	P23528	1	1
Stx1b	Stxbp1	116	339	P61264	O08599	P61266	P61764	1	1
Ywhag	Ywhah	88	81	P61982	P68510	P61981	Q04917	1	1
Ywhag	Ywhah	10	81	P61982	P68510	P61981	Q04917	1	1
Dlg1	Lin7a	5	150	Q811D0	Q8JZS0	Q12959	O14910	1	1
Ywhab	Ywhah	11	81	Q9CQV8	P68510	P31946	Q04917	1	1
Ywhab	Ywhag	76	10	Q9CQV8	P61982	P31946	P61981	1	1
Ywhab	Ywhag	13	78	Q9CQV8	P61982	P31946	P61981	1	1
Ywhab	Ywhag	11	88	Q9CQV8	P61982	P31946	P61981	1	1
Ywhab	Ywhae	13	78	Q9CQV8	P62259	P31946	P62258	1	1
Ywhab	Ywhae	13	69	Q9CQV8	P62259	P31946	P62258	1	1
Flot1	Flot2	54	160	O08917	Q60634	O75955	Q14254		1
Stx1b	Stxbp1	55	526	P61264	O08599	P61266	P61764		1
Stx1b	Stxbp1	55	524	P61264	O08599	P61266	P61764		1
Ywhae	Ywhag	80	10	P62259	P61982	P62258	P61981		1
Gnb1	Gng2	23	29	P62874	P63213	P62873	P59768		1
Gnb2	Gng2	23	29	P62880	P63213	P62879	P59768		1
Rpl24	Rps6	69	30	Q8BP67	P62754	P83731	P62753		1
Sept11	Sept5	195	74	Q8C1B7	Q9Z2Q6	Q9NVA2	Q99719		1
Gnai1	Gng3	92	18	B2RSH2	P63216	P63096	P63215	1
Camk2a	Camk2g	56	43	P11798	Q923T9	Q9UQM7	Q13555	1
Camk2a	Camk2d	56	259	P11798	Q6PHZ2	Q9UQM7	Q13557	1
Camk2a	Camk2b	56	43	P11798	P28652	Q9UQM7	Q13554	1
Cfl1	Cfl2	19	22	P18760	P45591	P23528	Q9Y281	1
Actb	Myh10	61	547	P60710	Q61879	P60709	P35580	1
Actb	Lasp1	50	17	P60710	Q61792	P60709	Q14847	1
Actb	Dstn	50	19	P60710	Q9R0P5	P60709	P60981	1
Actb	Dbn1	326	186	P60710	Q9QXS6	P60709	Q16643	1
Actb	Dbn1	61	192	P60710	Q9QXS6	P60709	Q16643	1
Actb	Csrp1	113	141	P60710	P97315	P60709	P21291	1
Actb	Capzb	113	237	P60710	P47757	P60709	P47756	1
Actb	Actr2	50	368	P60710	P61161	P60709	P61160	1
Gnb1	Gng3	15	18	P62874	P63216	P62873	P63215	1
Ppp2r1a	Ppp2r5e	255	41	Q76MZ3	Q61151	P30153	Q16537	1
Ppp2r1a	Ppp2r2a	255	267	Q76MZ3	Q6P1F6	P30153	P63151	1
Flot1	Flot2	54	169	O08917	Q60634	O75955	Q14254
Flot1	Flot2	184	198	O08917	Q60634	O75955	Q14254
Flot1	Flot2	193	211	O08917	Q60634	O75955	Q14254
Flot1	Flot2	198	216	O08917	Q60634	O75955	Q14254
Flot1	Flot2	195	216	O08917	Q60634	O75955	Q14254
Ap3d1	Ap3s1	29	13	O54774	Q9DCR2	O14617	Q92572
Gnaq	Gng12	107	4	P21279	Q9DAS9	P50148	Q9UBI6
Atp6v1a	Atp6v1e1	8	138	P50516	P50518	P38606	P36543
Rps11	Rps8	30	157	P62281	P62242	P62280	P62241
Rps11	Rps7	144	111	P62281	P62082	P62280	P62081
Rps13	Rps7	27	74	P62301	P62082	P62277	P62081
Gnb2	Gng3	209	18	P62880	P63216	P62879	P63215
Cplx1	Cplx2	26	33	P63040	P84086	O14810	Q6PUV4
Rpl19	Rps13	167	78	P84099	P62301	P84098	P62277
Dnajc11	Hspa8	45	325	Q5U458	P63017	Q9NVH1	P11142
Dnajc11	Hspa8	52	325	Q5U458	P63017	Q9NVH1	P11142
Atp1a3	Atp1b1	8	7	Q6PIC6	P14094	P13637	P05026
Atp1a3	Atp1b1	4	7	Q6PIC6	P14094	P13637	P05026
Atp1a3	Atp1b1	5	7	Q6PIC6	P14094	P13637	P05026
Atp1a2	Slc1a2	28	12	Q6PIE5	P43006	P50993	P43004
Atp1a2	Slc1a2	35	12	Q6PIE5	P43006	P50993	P43004
Atp1a2	Slc1a2	59	12	Q6PIE5	P43006	P50993	P43004
Ahcyl1	Ssr3	111	4	Q80SW1	Q9DCF9	O43865	Q9UNL2
Emc3	Emc6	66	7	Q99KI3	Q9CQW0	Q9P0I2	Q9BV81
Hspa2	Hspa2	101	78	P17156	P17156	P54652	P54652
Ttbk1	Ttbk1	212	254	Q6PCN3	Q6PCN3	Q5TCY1	Q5TCY1
Rps7	Rps7	147	155	P62082	P62082	P62081	P62081	1
Ppp2r1a	Ppp2r1a	107	33	Q76MZ3	Q76MZ3	P30153	P30153	1
Stx1b	Stx1b	251	255	P61264	P61264	P61266	P61266	1
Stx1b	Stx1b	116	251	P61264	P61264	P61266	P61266	1	1
Sptbn1	Sptbn1	57	62	Q62261	Q62261	Q01082	Q01082
Sptbn1	Sptbn1	46	57	Q62261	Q62261	Q01082	Q01082
Ahcyl1	Ahcyl1	141	20	Q80SW1	Q80SW1	O43865	O43865
Stx1b	Stx1b	116	93	P61264	P61264	P61266	P61266	1
Lin7a	Lin7a	150	91	Q8JZS0	Q8JZS0	O14910	O14910	1
Stx1b	Stx1b	82	87	P61264	P61264	P61266	P61266
Stx1b	Stx1b	82	93	P61264	P61264	P61266	P61266
Stx1b	Stx1b	45	87	P61264	P61264	P61266	P61266
Cplx2	Cplx2	61	83	P84086	P84086	Q6PUV4	Q6PUV4	1
Stxbp1	Stxbp1	294	333	O08599	O08599	P61764	P61764	1	1
Stxbp1	Stxbp1	321	332	O08599	O08599	P61764	P61764	1	1
Stxbp1	Stxbp1	308	333	O08599	O08599	P61764	P61764	1	1
Stxbp1	Stxbp1	314	333	O08599	O08599	P61764	P61764	1	1
Stxbp1	Stxbp1	321	333	O08599	O08599	P61764	P61764	1	1
Eno2	Eno2	54	64	P17183	P17183	P09104	P09104	1
Eno2	Eno2	54	60	P17183	P17183	P09104	P09104	1
Rpl8	Rpl8	10	24	P62918	P62918	P62917	P62917
Rpl8	Rpl8	10	21	P62918	P62918	P62917	P62917
Ube2m	Ube2m	21	26	P61082	P61082	P61081	P61081	1
Rpl18a	Rpl18a	11	70	P62717	P62717	Q02543	Q02543
Arpc4	Arpc4	58	84	P59999	P59999	P59998	P59998
Snap25	Snap25	72	96	P60879	P60879	P60880	P60880	1
Snap25	Snap25	103	96	P60879	P60879	P60880	P60880	1
Rpl26	Rpl26	51	69	P61255	P61255	P61254	P61254	1
Smc3	Smc3	454	461	Q9CW03	Q9CW03	Q9UQE7	Q9UQE7
Rps9	Rps9	22	47	Q6ZWN5	Q6ZWN5	P46781	P46781
Fam131b	Fam131b	57	68	Q3TY60	Q3TY60	Q86XD5	Q86XD5
Ppp3ca	Ppp3ca	5	52	P63328	P63328	Q08209	Q08209
Ppp3ca	Ppp3ca	10	52	P63328	P63328	Q08209	Q08209
Cltc	Cltc	163	189	Q68FD5	Q68FD5	Q00610	Q00610
Atp6v0a1	Atp6v0a1	70	74	Q9Z1G4	Q9Z1G4	Q93050	Q93050
Atp6v0a1	Atp6v0a1	109	70	Q9Z1G4	Q9Z1G4	Q93050	Q93050
Snap25	Snap25	184	201	P60879	P60879	P60880	P60880	1
Snap25	Snap25	189	201	P60879	P60879	P60880	P60880	1
Rps19	Rps19	23	29	Q9CZX8	Q9CZX8	P39019	P39019	1
Rab3a	Rab3a	62	72	P63011	P63011	P20336	P20336	1
Rab3a	Rab3a	12	72	P63011	P63011	P20336	P20336	1
Pgam1	Pgam1	39	39	Q9DBJ1	Q9DBJ1	P18669	P18669
Sptbn1	Sptbn1	394	401	Q62261	Q62261	Q01082	Q01082
Snap25	Snap25	103	72	P60879	P60879	P60880	P60880	1	1
Snap25	Snap25	102	72	P60879	P60879	P60880	P60880	1	1
Snap25	Snap25	103	69	P60879	P60879	P60880	P60880	1
Snap25	Snap25	102	69	P60879	P60879	P60880	P60880	1
Snap25	Snap25	40	72	P60879	P60879	P60880	P60880	1	1
Snap25	Snap25	40	69	P60879	P60879	P60880	P60880	1
Ap2m1	Ap2m1	224	238	P84091	P84091	Q96CW1	Q96CW1	1	1
Ap2m1	Ap2m1	227	238	P84091	P84091	Q96CW1	Q96CW1	1	1
Cltc	Cltc	851	907	Q68FD5	Q68FD5	Q00610	Q00610
Cltc	Cltc	881	907	Q68FD5	Q68FD5	Q00610	Q00610
Cltc	Cltc	851	911	Q68FD5	Q68FD5	Q00610	Q00610
Cltc	Cltc	881	911	Q68FD5	Q68FD5	Q00610	Q00610
Ran	Ran	134	99	P62827	P62827	P62826	P62826	1
Ran	Ran	142	99	P62827	P62827	P62826	P62826	1
Capzb	Capzb	199	223	P47757	P47757	P47756	P47756
Sh3gl2	Sh3gl2	12	7	Q62420	Q62420	Q99962	Q99962
Hnrnpa2b1	Hnrnpa2b1	104	17	O88569	O88569	P22626	P22626	1	1
Hnrnpa2b1	Hnrnpa2b1	17	17	O88569	O88569	P22626	P22626	1	1
Hnrnpa2b1	Hnrnpa2b1	168	17	O88569	O88569	P22626	P22626	1	1
Rdx	Rdx	316	327	P26043	P26043	P35241	P35241
Rala	Rala	143	5	P63321	P63321	P11233	P11233
Actr3	Actr3	240	251	Q99JY9	Q99JY9	P61158	P61158	1
Vcp	Vcp	20	60	Q01853	Q01853	P55072	P55072	1
Ap2m1	Ap2m1	238	312	P84091	P84091	Q96CW1	Q96CW1	1
Ap2m1	Ap2m1	227	312	P84091	P84091	Q96CW1	Q96CW1	1
Ap2m1	Ap2m1	235	312	P84091	P84091	Q96CW1	Q96CW1	1
Homer1	Homer1	107	69	Q9Z2Y3	Q9Z2Y3	Q86YM7	Q86YM7	1
Ywhae	Ywhae	123	50	P62259	P62259	P62258	P62258	1
Ptpn11	Ptpn11	274	280	P35235	P35235	Q06124	Q06124	1
Stx1b	Stx1b	116	125	P61264	P61264	P61266	P61266	1
Stx1b	Stx1b	139	145	P61264	P61264	P61266	P61266
Ahcyl1	Ahcyl1	20	478	Q80SW1	Q80SW1	O43865	O43865		1
Ahcyl1	Ahcyl1	478	478	Q80SW1	Q80SW1	O43865	O43865	1	1
Ahcyl1	Ahcyl1	267	478	Q80SW1	Q80SW1	O43865	O43865		1
Ahcyl1	Ahcyl1	36	478	Q80SW1	Q80SW1	O43865	O43865		1
Eif5a	Eif5a	39	68	P63242	P63242	P63241	P63241
Vcp	Vcp	18	211	Q01853	Q01853	P55072	P55072	1
Stxbp1	Stxbp1	332	356	O08599	O08599	P61764	P61764	1
Hnrnpa2b1	Hnrnpa2b1	104	186	O88569	O88569	P22626	P22626	1
Stxbp1	Stxbp1	294	343	O08599	O08599	P61764	P61764	1
Stxbp1	Stxbp1	308	343	O08599	O08599	P61764	P61764	1
Stxbp1	Stxbp1	314	343	O08599	O08599	P61764	P61764	1
Stxbp1	Stxbp1	321	356	O08599	O08599	P61764	P61764	1
Hnrnpa2b1	Hnrnpa2b1	173	186	O88569	O88569	P22626	P22626	1
Stxbp1	Stxbp1	165	196	O08599	O08599	P61764	P61764
Gnai1	Gnai1	17	29	B2RSH2	B2RSH2	P63096	P63096
Gnai1	Gnai1	29	35	B2RSH2	B2RSH2	P63096	P63096
Gnai1	Gnai1	197	29	B2RSH2	B2RSH2	P63096	P63096
Camk2a	Camk2a	68	68	P11798	P11798	Q9UQM7	Q9UQM7	1	1
Camk2a	Camk2a	258	68	P11798	P11798	Q9UQM7	Q9UQM7	1	1
Camk2a	Camk2a	292	68	P11798	P11798	Q9UQM7	Q9UQM7	1	1
Camk2a	Camk2a	300	68	P11798	P11798	Q9UQM7	Q9UQM7	1	1
Camk2a	Camk2a	291	68	P11798	P11798	Q9UQM7	Q9UQM7	1	1
Camk2a	Camk2a	317	68	P11798	P11798	Q9UQM7	Q9UQM7	1	1
Camk2a	Camk2a	146	68	P11798	P11798	Q9UQM7	Q9UQM7	1	1
Camk2a	Camk2a	137	68	P11798	P11798	Q9UQM7	Q9UQM7	1	1
Camk2a	Camk2a	148	68	P11798	P11798	Q9UQM7	Q9UQM7	1	1
Camk2a	Camk2a	48	68	P11798	P11798	Q9UQM7	Q9UQM7	1	1
Camk2a	Camk2a	267	68	P11798	P11798	Q9UQM7	Q9UQM7	1	1
Camk2a	Camk2a	47	68	P11798	P11798	Q9UQM7	Q9UQM7	1	1
Camk2a	Camk2a	32	68	P11798	P11798	Q9UQM7	Q9UQM7	1	1
Camk2a	Camk2a	42	68	P11798	P11798	Q9UQM7	Q9UQM7	1	1
Camk2a	Camk2a	56	68	P11798	P11798	Q9UQM7	Q9UQM7	1	1
Amph	Amph	161	23	Q7TQF7	Q7TQF7	P49418	P49418	1	1
Amph	Amph	159	23	Q7TQF7	Q7TQF7	P49418	P49418	1	1
Erlin2	Erlin2	236	241	Q8BFZ9	Q8BFZ9	O94905	O94905
Gabarapl1	Gabarapl1	20	24	Q8R3R8	Q8R3R8	Q9H0R8	Q9H0R8	1
Ahcyl1	Ahcyl1	478	524	Q80SW1	Q80SW1	O43865	O43865	1
Cplx2	Cplx2	61	69	P84086	P84086	Q6PUV4	Q6PUV4	1
Cplx2	Cplx2	14	61	P84086	P84086	Q6PUV4	Q6PUV4	1	1
Rab5c	Rab5c	180	184	P35278	P35278	P51148	P51148
Rab3a	Rab3a	173	62	P63011	P63011	P20336	P20336	1	1
Rab3a	Rab3a	12	62	P63011	P63011	P20336	P20336	1	1
Myh10	Myh10	146	767	Q61879	Q61879	P35580	P35580
Erlin2	Erlin2	205	213	Q8BFZ9	Q8BFZ9	O94905	O94905
Erlin2	Erlin2	201	205	Q8BFZ9	Q8BFZ9	O94905	O94905
Erlin2	Erlin2	201	212	Q8BFZ9	Q8BFZ9	O94905	O94905
Erlin2	Erlin2	199	213	Q8BFZ9	Q8BFZ9	O94905	O94905
Erlin2	Erlin2	190	205	Q8BFZ9	Q8BFZ9	O94905	O94905
Rps14	Rps14	106	143	P62264	P62264	P62263	P62263	1
Snap25	Snap25	184	189	P60879	P60879	P60880	P60880	1	1
Snap25	Snap25	103	189	P60879	P60879	P60880	P60880	1	1
Snap25	Snap25	102	189	P60879	P60879	P60880	P60880	1	1
Snrk	Snrk	20	41	Q8VDU5	Q8VDU5	Q9NRH2	Q9NRH2
Sptbn1	Sptbn1	281	292	Q62261	Q62261	Q01082	Q01082	1
Sptbn1	Sptbn1	288	292	Q62261	Q62261	Q01082	Q01082
Sptbn1	Sptbn1	214	288	Q62261	Q62261	Q01082	Q01082
Camk2a	Camk2a	258	258	P11798	P11798	Q9UQM7	Q9UQM7	1	1
Camk2a	Camk2a	137	258	P11798	P11798	Q9UQM7	Q9UQM7	1	1
Camk2a	Camk2a	146	258	P11798	P11798	Q9UQM7	Q9UQM7	1	1
Camk2a	Camk2a	148	258	P11798	P11798	Q9UQM7	Q9UQM7	1	1
Snap25	Snap25	102	102	P60879	P60879	P60880	P60880	1	1
Snap25	Snap25	103	103	P60879	P60879	P60880	P60880	1	1
Stx1b	Stx1b	116	203	P61264	P61264	P61266	P61266	1	1
Camkv	Camkv	306	324	Q3UHL1	Q3UHL1	Q8NCB2	Q8NCB2
Syncrip	Syncrip	117	232	Q7TMK9	Q7TMK9	O60506	O60506
Jph3	Jph3	78	92	Q9ET77	Q9ET77	Q8WXH2	Q8WXH2
Bzw1	Bzw1	197	208	Q9CQC6	Q9CQC6	Q7L1Q6	Q7L1Q6
Snap25	Snap25	189	40	P60879	P60879	P60880	P60880	1	1
Snap25	Snap25	103	40	P60879	P60879	P60880	P60880	1	1
Ahcyl1	Ahcyl1	100	57	Q80SW1	Q80SW1	O43865	O43865
Ahcyl1	Ahcyl1	111	57	Q80SW1	Q80SW1	O43865	O43865
Ahcyl1	Ahcyl1	135	57	Q80SW1	Q80SW1	O43865	O43865
Stxbp1	Stxbp1	20	25	O08599	O08599	P61764	P61764	1
Ap2m1	Ap2m1	235	256	P84091	P84091	Q96CW1	Q96CW1	1	1
Ap2m1	Ap2m1	224	256	P84091	P84091	Q96CW1	Q96CW1	1	1
Ap2m1	Ap2m1	227	256	P84091	P84091	Q96CW1	Q96CW1	1	1
Ap2m1	Ap2m1	213	256	P84091	P84091	Q96CW1	Q96CW1	1	1
Rps8	Rps8	37	94	P62242	P62242	P62241	P62241
Eif4h	Eif4h	123	130	Q9WUK2	Q9WUK2	Q15056	Q15056
Rab10	Rab10	129	154	P61027	P61027	P61026	P61026	1
Rpl24	Rpl24	77	93	Q8BP67	Q8BP67	P83731	P83731	1	1
Rpl24	Rpl24	77	97	Q8BP67	Q8BP67	P83731	P83731	1
Rpl24	Rpl24	93	97	Q8BP67	Q8BP67	P83731	P83731	1
Rpl24	Rpl24	102	93	Q8BP67	Q8BP67	P83731	P83731	1	1
Rpl24	Rpl24	69	77	Q8BP67	Q8BP67	P83731	P83731		1
Rpl24	Rpl24	102	97	Q8BP67	Q8BP67	P83731	P83731	1
Prkcb	Prkcb	29	45	P68404	P68404	P05771	P05771
Prkcb	Prkcb	29	38	P68404	P68404	P05771	P05771
Prkcb	Prkcb	23	38	P68404	P68404	P05771	P05771
Hnrnpk	Hnrnpk	60	66	P61979	P61979	P61978	P61978
Gnaq	Gnaq	33	41	P21279	P21279	P50148	P50148	1
Chmp4b	Chmp4b	38	45	Q9D8B3	Q9D8B3	Q9H444	Q9H444	1
Pcbp2	Pcbp2	32	38	Q61990	Q61990	Q15366	Q15366	1
Cltc	Cltc	619	737	Q68FD5	Q68FD5	Q00610	Q00610
Eif5a	Eif5a	27	39	P63242	P63242	P63241	P63241	1
Ap2m1	Ap2m1	139	167	P84091	P84091	Q96CW1	Q96CW1	1	1
Rab11a	Rab11a	179	58	P62492	P62492	P62491	P62491
Eef1a2	Eef1a2	41	64	P62631	P62631	Q05639	Q05639	1
Eef1a2	Eef1a2	44	64	P62631	P62631	Q05639	Q05639	1
Ap2a1	Ap2a1	31	35	P17426	P17426	O95782	O95782
Ap2a1	Ap2a1	35	43	P17426	P17426	O95782	O95782
Ap2m1	Ap2m1	238	405	P84091	P84091	Q96CW1	Q96CW1	1
Ap2m1	Ap2m1	256	405	P84091	P84091	Q96CW1	Q96CW1	1
Ap2m1	Ap2m1	167	410	P84091	P84091	Q96CW1	Q96CW1	1
Ap2m1	Ap2m1	227	405	P84091	P84091	Q96CW1	Q96CW1	1
Ap2m1	Ap2m1	224	405	P84091	P84091	Q96CW1	Q96CW1	1
Ap2m1	Ap2m1	213	405	P84091	P84091	Q96CW1	Q96CW1	1
Map2k1	Map2k1	36	57	P31938	P31938	Q02750	Q02750
Map2k1	Map2k1	48	59	P31938	P31938	Q02750	Q02750
Camk2a	Camk2a	258	292	P11798	P11798	Q9UQM7	Q9UQM7	1	1
Camk2a	Camk2a	258	300	P11798	P11798	Q9UQM7	Q9UQM7	1	1
Camk2a	Camk2a	291	300	P11798	P11798	Q9UQM7	Q9UQM7	1	1
Camk2a	Camk2a	300	317	P11798	P11798	Q9UQM7	Q9UQM7	1	1
Camk2a	Camk2a	226	317	P11798	P11798	Q9UQM7	Q9UQM7	1	1
Camk2a	Camk2a	146	317	P11798	P11798	Q9UQM7	Q9UQM7	1	1
Camk2a	Camk2a	267	292	P11798	P11798	Q9UQM7	Q9UQM7	1	1
Camk2a	Camk2a	267	291	P11798	P11798	Q9UQM7	Q9UQM7	1	1
Rps9	Rps9	11	22	Q6ZWN5	Q6ZWN5	P46781	P46781
Ahcyl1	Ahcyl1	246	270	Q80SW1	Q80SW1	O43865	O43865
Camk2b	Camk2b	268	292	P28652	P28652	Q13554	Q13554	1	1
Rab14	Rab14	34	59	Q91V41	Q91V41	P61106	P61106
Celf2	Celf2	125	214	Q9Z0H4	Q9Z0H4	O95319	O95319
Cltc	Cltc	445	453	Q68FD5	Q68FD5	Q00610	Q00610
Ran	Ran	28	37	P62827	P62827	P62826	P62826	1	1
Ran	Ran	152	28	P62827	P62827	P62826	P62826	1	1
Rab10	Rab10	177	56	P61027	P61027	P61026	P61026	1
Rab10	Rab10	173	56	P61027	P61027	P61026	P61026	1
Rab10	Rab10	4	56	P61027	P61027	P61026	P61026	1
Gnao1	Gnao1	21	32	P18872	P18872	P09471	P09471		1
Gnao1	Gnao1	17	21	P18872	P18872	P09471	P09471
Gnao1	Gnao1	17	24	P18872	P18872	P09471	P09471
Stxbp1	Stxbp1	13	225	O08599	O08599	P61764	P61764	1	1
Camk2a	Camk2a	148	148	P11798	P11798	Q9UQM7	Q9UQM7	1	1
Camk2a	Camk2a	137	148	P11798	P11798	Q9UQM7	Q9UQM7	1	1
Camk2a	Camk2a	146	148	P11798	P11798	Q9UQM7	Q9UQM7	1	1
Camk2a	Camk2a	137	146	P11798	P11798	Q9UQM7	Q9UQM7	1	1
Atp6v1d	Atp6v1d	20	24	P57746	P57746	Q9Y5K8	Q9Y5K8		1
Camkv	Camkv	42	48	Q3UHL1	Q3UHL1	Q8NCB2	Q8NCB2
Ahcyl1	Ahcyl1	20	40	Q80SW1	Q80SW1	O43865	O43865
Ahcyl1	Ahcyl1	20	36	Q80SW1	Q80SW1	O43865	O43865
Sept5	Sept5	71	74	Q9Z2Q6	Q9Z2Q6	Q99719	Q99719	1	1
Rpl8	Rpl8	21	60	P62918	P62918	P62917	P62917
Agfg1	Agfg1	12	6	Q8K2K6	Q8K2K6	P52594	P52594
Phb2	Phb2	244	296	O35129	O35129	Q99623	Q99623
Rpl26	Rpl26	77	89	P61255	P61255	P61254	P61254	1
Myo5a	Myo5a	29	9	Q99104	Q99104	Q9Y4I1	Q9Y4I1
Napg	Napg	179	185	Q9CWZ7	Q9CWZ7	Q99747	Q99747
Rpl30	Rpl30	23	87	P62889	P62889	P62888	P62888	1
Camkv	Camkv	12	75	Q3UHL1	Q3UHL1	Q8NCB2	Q8NCB2	1
Camkv	Camkv	11	75	Q3UHL1	Q3UHL1	Q8NCB2	Q8NCB2	1
Vcp	Vcp	236	336	Q01853	Q01853	P55072	P55072	1
Hnrnpa2b1	Hnrnpa2b1	104	173	O88569	O88569	P22626	P22626	1	1
Hnrnpa2b1	Hnrnpa2b1	104	94	O88569	O88569	P22626	P22626	1
Hnrnpa2b1	Hnrnpa2b1	112	94	O88569	O88569	P22626	P22626
Stxbp1	Stxbp1	213	524	O08599	O08599	P61764	P61764	1	1
Capzb	Capzb	223	235	P47757	P47757	P47756	P47756
Sh3gl2	Sh3gl2	12	20	Q62420	Q62420	Q99962	Q99962		1
Hnrnpa2b1	Hnrnpa2b1	17	173	O88569	O88569	P22626	P22626	1	1
Rps9	Rps9	121	180	Q6ZWN5	Q6ZWN5	P46781	P46781	1
Stx1b	Stx1b	125	54	P61264	P61264	P61266	P61266
Stx1b	Stx1b	145	71	P61264	P61264	P61266	P61266
Stx1b	Stx1b	145	82	P61264	P61264	P61266	P61266
Stx1b	Stx1b	139	54	P61264	P61264	P61266	P61266
Stx1b	Stx1b	139	55	P61264	P61264	P61266	P61266
Ywhag	Ywhag	69	78	P61982	P61982	P61981	P61981	1	1
Rps25	Rps25	52	60	P62852	P62852	P62851	P62851	1	1
Rps25	Rps25	52	94	P62852	P62852	P62851	P62851	1
Epn1	Epn1	11	69	Q80VP1	Q80VP1	Q9Y6I3	Q9Y6I3
Stxbp1	Stxbp1	196	461	O08599	O08599	P61764	P61764
Stxbp1	Stxbp1	196	497	O08599	O08599	P61764	P61764
Hnrnpa2b1	Hnrnpa2b1	186	94	O88569	O88569	P22626	P22626
Rpl8	Rpl8	144	92	P62918	P62918	P62917	P62917
Rpl8	Rpl8	155	250	P62918	P62918	P62917	P62917
Hnrnpu	Hnrnpu	17	28	Q8VEK3	Q8VEK3	Q00839	Q00839
Hnrnpu	Hnrnpu	21	28	Q8VEK3	Q8VEK3	Q00839	Q00839
Amph	Amph	11	141	Q7TQF7	Q7TQF7	P49418	P49418	1	1
Amph	Amph	11	159	Q7TQF7	Q7TQF7	P49418	P49418	1	1
Amph	Amph	11	47	Q7TQF7	Q7TQF7	P49418	P49418	1
Amph	Amph	23	35	Q7TQF7	Q7TQF7	P49418	P49418	1
Amph	Amph	23	47	Q7TQF7	Q7TQF7	P49418	P49418	1
Amph	Amph	23	30	Q7TQF7	Q7TQF7	P49418	P49418	1
Napg	Napg	55	90	Q9CWZ7	Q9CWZ7	Q99747	Q99747
Atp1b1	Atp1b1	21	7	P14094	P14094	P05026	P05026
Atp1b1	Atp1b1	21	5	P14094	P14094	P05026	P05026
Rpl8	Rpl8	234	250	P62918	P62918	P62917	P62917	1
Cplx2	Cplx2	61	98	P84086	P84086	Q6PUV4	Q6PUV4	1
Cplx2	Cplx2	61	78	P84086	P84086	Q6PUV4	Q6PUV4	1
Akt3	Akt3	20	68	Q9WUA6	Q9WUA6	Q9Y243	Q9Y243	1
Cdk5	Cdk5	128	33	P49615	P49615	Q00535	Q00535	1
Atad1	Atad1	144	263	Q9D5T0	Q9D5T0	Q8NBU5	Q8NBU5
Camk2a	Camk2a	258	32	P11798	P11798	Q9UQM7	Q9UQM7	1	1
Camk2a	Camk2a	258	48	P11798	P11798	Q9UQM7	Q9UQM7	1	1
Camk2a	Camk2a	258	47	P11798	P11798	Q9UQM7	Q9UQM7	1	1
Camk2a	Camk2a	258	56	P11798	P11798	Q9UQM7	Q9UQM7	1	1
Camk2a	Camk2a	258	267	P11798	P11798	Q9UQM7	Q9UQM7	1	1
Camk2a	Camk2a	250	56	P11798	P11798	Q9UQM7	Q9UQM7		1
Camk2a	Camk2a	258	323	P11798	P11798	Q9UQM7	Q9UQM7	1
Camk2a	Camk2a	258	322	P11798	P11798	Q9UQM7	Q9UQM7	1
Stx1b	Stx1b	203	71	P61264	P61264	P61266	P61266	1
Stxbp1	Stxbp1	294	339	O08599	O08599	P61764	P61764	1	1
Stxbp1	Stxbp1	294	308	O08599	O08599	P61764	P61764	1	1
Stxbp1	Stxbp1	294	314	O08599	O08599	P61764	P61764	1	1
Stxbp1	Stxbp1	294	526	O08599	O08599	P61764	P61764	1	1
Stxbp1	Stxbp1	294	321	O08599	O08599	P61764	P61764	1	1
Capzb	Capzb	53	78	P47757	P47757	P47756	P47756
Psmd14	Psmd14	257	277	O35593	O35593	O00487	O00487
Vsnl1	Vsnl1	157	162	P62761	P62761	P62760	P62760
Vsnl1	Vsnl1	153	162	P62761	P62761	P62760	P62760
Stxbp1	Stxbp1	465	493	O08599	O08599	P61764	P61764		1
Stxbp1	Stxbp1	465	497	O08599	O08599	P61764	P61764
Psmc6	Psmc6	15	7	P62334	P62334	P62333	P62333
Edf1	Edf1	25	42	Q9JMG1	Q9JMG1	O60869	O60869
Eif4h	Eif4h	123	76	Q9WUK2	Q9WUK2	Q15056	Q15056
Cadm2	Cadm2	152	173	Q8BLQ9	Q8BLQ9	Q8N3J6	Q8N3J6
Prkcb	Prkcb	38	91	P68404	P68404	P05771	P05771
Camkv	Camkv	161	48	Q3UHL1	Q3UHL1	Q8NCB2	Q8NCB2
Ppp3ca	Ppp3ca	142	40	P63328	P63328	Q08209	Q08209
Camk2a	Camk2a	292	56	P11798	P11798	Q9UQM7	Q9UQM7	1	1
Camk2a	Camk2a	291	56	P11798	P11798	Q9UQM7	Q9UQM7	1	1
Camk2a	Camk2a	300	42	P11798	P11798	Q9UQM7	Q9UQM7	1	1
Camk2a	Camk2a	317	47	P11798	P11798	Q9UQM7	Q9UQM7	1	1
Camk2a	Camk2a	317	56	P11798	P11798	Q9UQM7	Q9UQM7	1	1
Camk2a	Camk2a	300	56	P11798	P11798	Q9UQM7	Q9UQM7	1	1
Camk2a	Camk2a	291	322	P11798	P11798	Q9UQM7	Q9UQM7	1
Camk2a	Camk2a	317	323	P11798	P11798	Q9UQM7	Q9UQM7	1
Camk2a	Camk2a	226	56	P11798	P11798	Q9UQM7	Q9UQM7	1	1
Gnao1	Gnao1	32	54	P18872	P18872	P09471	P09471	1
Stxbp1	Stxbp1	225	524	O08599	O08599	P61764	P61764	1	1
Stxbp1	Stxbp1	225	526	O08599	O08599	P61764	P61764	1	1
Camk2a	Camk2a	137	56	P11798	P11798	Q9UQM7	Q9UQM7	1	1
Camk2a	Camk2a	148	267	P11798	P11798	Q9UQM7	Q9UQM7	1	1
Camk2a	Camk2a	146	56	P11798	P11798	Q9UQM7	Q9UQM7	1	1
Camk2a	Camk2a	146	48	P11798	P11798	Q9UQM7	Q9UQM7	1	1
Camk2a	Camk2a	137	267	P11798	P11798	Q9UQM7	Q9UQM7	1	1
Camk2a	Camk2a	148	47	P11798	P11798	Q9UQM7	Q9UQM7	1	1
Camk2a	Camk2a	146	47	P11798	P11798	Q9UQM7	Q9UQM7	1	1
Camk2a	Camk2a	148	56	P11798	P11798	Q9UQM7	Q9UQM7	1	1
Camk2a	Camk2a	146	323	P11798	P11798	Q9UQM7	Q9UQM7	1
Stxbp1	Stxbp1	314	339	O08599	O08599	P61764	P61764	1	1
Stxbp1	Stxbp1	13	526	O08599	O08599	P61764	P61764	1	1
Stxbp1	Stxbp1	493	524	O08599	O08599	P61764	P61764	1	1
Stxbp1	Stxbp1	314	524	O08599	O08599	P61764	P61764	1	1
Stxbp1	Stxbp1	314	321	O08599	O08599	P61764	P61764	1	1
Stxbp1	Stxbp1	308	321	O08599	O08599	P61764	P61764	1	1
Stxbp1	Stxbp1	20	526	O08599	O08599	P61764	P61764	1	1
Snca	Snca	12	32	O55042	O55042	P37840	P37840	1	1
Snca	Snca	10	21	O55042	O55042	P37840	P37840	1	1
Snca	Snca	21	34	O55042	O55042	P37840	P37840	1	1
Snca	Snca	10	23	O55042	O55042	P37840	P37840	1	1
Snca	Snca	23	34	O55042	O55042	P37840	P37840	1	1
Snca	Snca	12	23	O55042	O55042	P37840	P37840	1	1
Atp2a2	Atp2a2	329	329	O55143	O55143	P16615	P16615	1	1
Camk2a	Camk2a	267	32	P11798	P11798	Q9UQM7	Q9UQM7	1	1
Camk2a	Camk2a	267	47	P11798	P11798	Q9UQM7	Q9UQM7	1	1
Camk2a	Camk2a	32	56	P11798	P11798	Q9UQM7	Q9UQM7	1	1
Camk2a	Camk2a	42	48	P11798	P11798	Q9UQM7	Q9UQM7	1	1
Camk2a	Camk2a	267	56	P11798	P11798	Q9UQM7	Q9UQM7	1	1
Camk2a	Camk2a	47	47	P11798	P11798	Q9UQM7	Q9UQM7	1	1
Camk2a	Camk2a	56	56	P11798	P11798	Q9UQM7	Q9UQM7	1	1
Camk2a	Camk2a	32	47	P11798	P11798	Q9UQM7	Q9UQM7	1	1
Camk2a	Camk2a	42	56	P11798	P11798	Q9UQM7	Q9UQM7	1	1
Camk2a	Camk2a	47	56	P11798	P11798	Q9UQM7	Q9UQM7	1	1
Camk2b	Camk2b	268	69	P28652	P28652	Q13554	Q13554	1	1
Camk2b	Camk2b	69	69	P28652	P28652	Q13554	Q13554	1	1
Atp6v1e1	Atp6v1e1	59	62	P50518	P50518	P36543	P36543	1	1
Actb	Actb	113	50	P60710	P60710	P60709	P60709	1	1
Actb	Actb	113	61	P60710	P60710	P60709	P60709	1	1
Ywhag	Ywhag	10	88	P61982	P61982	P61981	P61981	1	1
Ywhae	Ywhae	69	78	P62259	P62259	P62258	P62258	1	1
Rps6	Rps6	136	143	P62754	P62754	P62753	P62753	1	1
Ap2m1	Ap2m1	213	224	P84091	P84091	Q96CW1	Q96CW1	1	1
Ap2m1	Ap2m1	224	59	P84091	P84091	Q96CW1	Q96CW1	1	1
Ap2m1	Ap2m1	281	59	P84091	P84091	Q96CW1	Q96CW1	1	1
Ap2m1	Ap2m1	224	235	P84091	P84091	Q96CW1	Q96CW1	1	1
Rpl19	Rpl19	65	80	P84099	P84099	P84098	P84098	1	1
Csrp1	Csrp1	112	131	P97315	P97315	P21291	P21291	1	1
Amph	Amph	137	141	Q7TQF7	Q7TQF7	P49418	P49418	1	1
Amph	Amph	159	161	Q7TQF7	Q7TQF7	P49418	P49418	1	1
Sncb	Sncb	12	23	Q91ZZ3	Q91ZZ3	Q16143	Q16143	1	1
Chmp2a	Chmp2a	41	48	Q9DB34	Q9DB34	O43633	O43633	1	1
Timm9	Timm9	15	15	Q9WV98	Q9WV98	Q9Y5J7	Q9Y5J7	1	1
Camk2a	Camk2a	322	56	P11798	P11798	Q9UQM7	Q9UQM7		1
Camk2a	Camk2a	323	47	P11798	P11798	Q9UQM7	Q9UQM7		1
Camk2a	Camk2a	323	56	P11798	P11798	Q9UQM7	Q9UQM7		1
Ap2m1	Ap2m1	219	227	P84091	P84091	Q96CW1	Q96CW1		1
Bin1	Bin1	63	73	O08539	O08539	O00499	O00499	1
Stxbp1	Stxbp1	384	461	O08599	O08599	P61764	P61764	1
Ap1b1	Ap1b1	27	31	O35643	O35643	Q10567	Q10567	1
Snca	Snca	34	45	O55042	O55042	P37840	P37840	1
Snca	Snca	12	43	O55042	O55042	P37840	P37840	1
Snca	Snca	32	43	O55042	O55042	P37840	P37840	1
Snca	Snca	21	45	O55042	O55042	P37840	P37840	1
Snca	Snca	23	43	O55042	O55042	P37840	P37840	1
Snca	Snca	12	45	O55042	O55042	P37840	P37840	1
Snca	Snca	23	45	O55042	O55042	P37840	P37840	1
Snca	Snca	32	45	O55042	O55042	P37840	P37840	1
H1f0	H1f0	82	97	P10922	P10922	P07305	P07305	1
Atp1b1	Atp1b1	14	5	P14094	P14094	P05026	P05026	1
Atp1b1	Atp1b1	14	7	P14094	P14094	P05026	P05026	1
Sptan1	Sptan1	30	39	P16546	P16546	Q13813	Q13813	1
Cfl1	Cfl1	19	22	P18760	P18760	P23528	P23528	1
Rdx	Rdx	71	79	P26043	P26043	P35241	P35241	1
Psmd7	Psmd7	100	33	P26516	P26516	P51665	P51665	1
Camk2b	Camk2b	259	347	P28652	P28652	Q13554	Q13554	1
Napb	Napb	53	93	P28663	P28663	Q9H115	Q9H115	1
Ptpn11	Ptpn11	131	157	P35235	P35235	Q06124	Q06124	1
Ptpn11	Ptpn11	120	166	P35235	P35235	Q06124	Q06124	1
Ptpn11	Ptpn11	120	164	P35235	P35235	Q06124	Q06124	1
Atp6v1e1	Atp6v1e1	62	69	P50518	P50518	P36543	P36543	1
Stmn2	Stmn2	138	160	P55821	P55821	Q93045	Q93045	1
Atp6v1d	Atp6v1d	24	35	P57746	P57746	Q9Y5K8	Q9Y5K8	1
Dnajc5	Dnajc5	41	56	P60904	P60904	Q9H3Z4	Q9H3Z4	1
Dnajc5	Dnajc5	32	46	P60904	P60904	Q9H3Z4	Q9H3Z4	1
Ube2d3	Ube2d3	133	144	P61079	P61079	P61077	P61077	1
Ube2m	Ube2m	12	8	P61082	P61082	P61081	P61081	1
Rpl26	Rpl26	36	63	P61255	P61255	P61254	P61254	1
Stx1b	Stx1b	116	55	P61264	P61264	P61266	P61266	1
Stx1b	Stx1b	116	188	P61264	P61264	P61266	P61266	1
Stx1b	Stx1b	116	2	P61264	P61264	P61266	P61266	1
Ywhag	Ywhag	142	152	P61982	P61982	P61981	P61981	1
Ywhag	Ywhag	10	77	P61982	P61982	P61981	P61981	1
Rps7	Rps7	147	178	P62082	P62082	P62081	P62081	1
Rps11	Rps11	104	152	P62281	P62281	P62280	P62280	1
Rhob	Rhob	135	162	P62746	P62746	P62745	P62745	1
Rps6	Rps6	175	188	P62754	P62754	P62753	P62753	1
Rpl23	Rpl23	69	75	P62830	P62830	P62829	P62829	1
Rps25	Rps25	60	94	P62852	P62852	P62851	P62851	1
Rpl39	Rpl39	15	18	P62892	P62892	P62891	P62891	1
Rpl8	Rpl8	181	188	P62918	P62918	P62917	P62917	1
Rab3a	Rab3a	173	69	P63011	P63011	P20336	P20336	1
Rab3a	Rab3a	12	69	P63011	P63011	P20336	P20336	1
Hspa8	Hspa8	345	531	P63017	P63017	P11142	P11142	1
Hspa8	Hspa8	345	497	P63017	P63017	P11142	P11142	1
Hspa8	Hspa8	257	88	P63017	P63017	P11142	P11142	1
Hspa8	Hspa8	246	251	P63017	P63017	P11142	P11142	1
Cplx1	Cplx1	49	54	P63040	P63040	O14810	O14810	1
Tuba1a	Tuba1a	163	60	P68369	P68369	Q71U36	Q71U36	1
Tuba1a	Tuba1a	163	311	P68369	P68369	Q71U36	Q71U36	1
Cplx2	Cplx2	14	26	P84086	P84086	Q6PUV4	Q6PUV4	1
Rpl19	Rpl19	46	53	P84099	P84099	P84098	P84098	1
Rpl19	Rpl19	133	144	P84099	P84099	P84098	P84098	1
Rpl19	Rpl19	80	82	P84099	P84099	P84098	P84098	1
Csrp1	Csrp1	131	141	P97315	P97315	P21291	P21291	1
Sh3gl2	Sh3gl2	20	34	Q62420	Q62420	Q99962	Q99962	1
Hspe1	Hspe1	28	36	Q64433	Q64433	P61604	P61604	1
Amph	Amph	141	175	Q7TQF7	Q7TQF7	P49418	P49418	1
Amph	Amph	137	175	Q7TQF7	Q7TQF7	P49418	P49418	1
Amph	Amph	159	27	Q7TQF7	Q7TQF7	P49418	P49418	1
Amph	Amph	161	168	Q7TQF7	Q7TQF7	P49418	P49418	1
Sept11	Sept11	190	272	Q8C1B7	Q8C1B7	Q9NVA2	Q9NVA2	1
Lin7a	Lin7a	150	191	Q8JZS0	Q8JZS0	O14910	O14910	1
Sncb	Sncb	23	43	Q91ZZ3	Q91ZZ3	Q16143	Q16143	1
Sncb	Sncb	32	43	Q91ZZ3	Q91ZZ3	Q16143	Q16143	1
Actr3	Actr3	42	53	Q99JY9	Q99JY9	P61158	P61158	1
Arhgdia	Arhgdia	43	52	Q99PT1	Q99PT1	P52565	P52565	1
Ywhab	Ywhab	70	77	Q9CQV8	Q9CQV8	P31946	P31946	1
Ywhab	Ywhab	11	29	Q9CQV8	Q9CQV8	P31946	P31946	1
Ywhab	Ywhab	13	5	Q9CQV8	Q9CQV8	P31946	P31946	1
Ywhab	Ywhab	13	77	Q9CQV8	Q9CQV8	P31946	P31946	1
Ywhab	Ywhab	76	82	Q9CQV8	Q9CQV8	P31946	P31946	1
Ywhab	Ywhab	70	82	Q9CQV8	Q9CQV8	P31946	P31946	1
Napg	Napg	46	86	Q9CWZ7	Q9CWZ7	Q99747	Q99747	1
Snf8	Snf8	55	60	Q9CZ28	Q9CZ28	Q96H20	Q96H20	1
Chmp2a	Chmp2a	48	52	Q9DB34	Q9DB34	O43633	O43633	1
Pgam1	Pgam1	100	251	Q9DBJ1	Q9DBJ1	P18669	P18669	1
Pgam1	Pgam1	100	241	Q9DBJ1	Q9DBJ1	P18669	P18669	1
Pgam1	Pgam1	100	113	Q9DBJ1	Q9DBJ1	P18669	P18669	1
Vps29	Vps29	21	24	Q9QZ88	Q9QZ88	Q9UBQ0	Q9UBQ0	1
Pfdn5	Pfdn5	104	112	Q9WU28	Q9WU28	Q99471	Q99471	1
Sec22b	Sec22b	38	43	O08547	O08547	O75396	O75396
Stxbp1	Stxbp1	461	497	O08599	O08599	P61764	P61764
Stxbp1	Stxbp1	382	461	O08599	O08599	P61764	P61764
Stxbp1	Stxbp1	125	92	O08599	O08599	P61764	P61764
Stxbp1	Stxbp1	120	125	O08599	O08599	P61764	P61764
Flot1	Flot1	174	184	O08917	O08917	O75955	O75955
Phb2	Phb2	250	296	O35129	O35129	Q99623	Q99623
Phb2	Phb2	224	262	O35129	O35129	Q99623	Q99623
Phb2	Phb2	296	296	O35129	O35129	Q99623	Q99623
Phb2	Phb2	216	262	O35129	O35129	Q99623	Q99623
Rgs7	Rgs7	140	187	O54829	O54829	P49802	P49802
Rgs7	Rgs7	225	228	O54829	O54829	P49802	P49802
Rgs7	Rgs7	183	187	O54829	O54829	P49802	P49802
Cask	Cask	689	877	O70589	O70589	O14936	O14936
Dync1i1	Dync1i1	25	28	O88485	O88485	O14576	O14576
Dync1i1	Dync1i1	28	34	O88485	O88485	O14576	O14576
H1f0	H1f0	21	59	P10922	P10922	P07305	P07305
Hsp90ab1	Hsp90ab1	180	69	P11499	P11499	P08238	P08238
Hsp90ab1	Hsp90ab1	199	219	P11499	P11499	P08238	P08238
Rps16	Rps16	105	109	P14131	P14131	P62249	P62249
Cfl1	Cfl1	13	22	P18760	P18760	P23528	P23528
Cfl1	Cfl1	30	34	P18760	P18760	P23528	P23528
Gnaq	Gnaq	107	98	P21279	P21279	P50148	P50148
Gnaq	Gnaq	107	107	P21279	P21279	P50148	P50148
Gja1	Gja1	105	109	P23242	P23242	P17302	P17302
Sars	Sars	55	62	P26638	P26638	P49591	P49591
Camk2b	Camk2b	347	353	P28652	P28652	Q13554	Q13554
Nckap1	Nckap1	58	63	P28660	P28660	Q9Y2A7	Q9Y2A7
Napb	Napb	242	246	P28663	P28663	Q9H115	Q9H115
Map2k1	Map2k1	185	36	P31938	P31938	Q02750	Q02750
Rab18	Rab18	138	142	P35293	P35293	Q9NP72	Q9NP72
Psma2	Psma2	53	64	P49722	P49722	P25787	P25787
Atp6v1e1	Atp6v1e1	107	99	P50518	P50518	P36543	P36543
Plp1	Plp1	122	122	P60202	P60202	P60201	P60201
Ppfia3	Ppfia3	137	137	P60469	P60469	O75145	O75145
Gabarapl2	Gabarapl2	20	24	P60521	P60521	P60520	P60520
Gabarapl2	Gabarapl2	24	46	P60521	P60521	P60520	P60520
Actr2	Actr2	381	388	P61161	P61161	P61160	P61160
Actr2	Actr2	118	381	P61161	P61161	P61160	P61160
Actr2	Actr2	118	388	P61161	P61161	P61160	P61160
Actr2	Actr2	368	388	P61161	P61161	P61160	P61160
Rpl26	Rpl26	130	134	P61255	P61255	P61254	P61254
Rpl26	Rpl26	130	41	P61255	P61255	P61254	P61254
Rpl26	Rpl26	130	136	P61255	P61255	P61254	P61254
Rpl26	Rpl26	130	142	P61255	P61255	P61254	P61254
Stx1b	Stx1b	188	69	P61264	P61264	P61266	P61266
Stx1b	Stx1b	188	55	P61264	P61264	P61266	P61266
Stx1b	Stx1b	55	82	P61264	P61264	P61266	P61266
Stx1b	Stx1b	54	71	P61264	P61264	P61266	P61266
Stx1b	Stx1b	54	82	P61264	P61264	P61266	P61266
Rps23	Rps23	25	29	P62267	P62267	P62266	P62266
Rps18	Rps18	47	78	P62270	P62270	P62269	P62269
Rps11	Rps11	144	152	P62281	P62281	P62280	P62280
Rps11	Rps11	144	45	P62281	P62281	P62280	P62280
Rps13	Rps13	39	43	P62301	P62301	P62277	P62277
Rps13	Rps13	34	70	P62301	P62301	P62277	P62277
Rps13	Rps13	39	78	P62301	P62301	P62277	P62277
Kcnab2	Kcnab2	44	44	P62482	P62482	Q13303	Q13303
Eef1a2	Eef1a2	165	172	P62631	P62631	Q05639	Q05639
Eef1a2	Eef1a2	172	215	P62631	P62631	Q05639	Q05639
Rps6	Rps6	211	218	P62754	P62754	P62753	P62753
Rps6	Rps6	230	243	P62754	P62754	P62753	P62753
Rpl23	Rpl23	113	75	P62830	P62830	P62829	P62829
Hspa8	Hspa8	188	507	P63017	P63017	P11142	P11142
Hspa8	Hspa8	108	531	P63017	P63017	P11142	P11142
Hspa8	Hspa8	159	526	P63017	P63017	P11142	P11142
Hspa8	Hspa8	187	507	P63017	P63017	P11142	P11142
Hspa8	Hspa8	319	325	P63017	P63017	P11142	P11142
Hspa8	Hspa8	325	507	P63017	P63017	P11142	P11142
Hspa8	Hspa8	159	500	P63017	P63017	P11142	P11142
Hspa8	Hspa8	524	535	P63017	P63017	P11142	P11142
Hspa8	Hspa8	188	531	P63017	P63017	P11142	P11142
Hspa8	Hspa8	188	500	P63017	P63017	P11142	P11142
Hspa8	Hspa8	497	524	P63017	P63017	P11142	P11142
Hspa8	Hspa8	325	531	P63017	P63017	P11142	P11142
Hspa8	Hspa8	108	524	P63017	P63017	P11142	P11142
Hspa8	Hspa8	451	539	P63017	P63017	P11142	P11142
Hspa8	Hspa8	159	507	P63017	P63017	P11142	P11142
Hspa8	Hspa8	108	497	P63017	P63017	P11142	P11142
Hspa8	Hspa8	187	524	P63017	P63017	P11142	P11142
Hspa8	Hspa8	325	524	P63017	P63017	P11142	P11142
Hspa8	Hspa8	325	497	P63017	P63017	P11142	P11142
Hspa8	Hspa8	451	531	P63017	P63017	P11142	P11142
Hspa8	Hspa8	188	524	P63017	P63017	P11142	P11142
Hspa8	Hspa8	159	512	P63017	P63017	P11142	P11142
Hspa8	Hspa8	524	531	P63017	P63017	P11142	P11142
Hspa8	Hspa8	187	512	P63017	P63017	P11142	P11142
Hspa8	Hspa8	451	535	P63017	P63017	P11142	P11142
Hspa8	Hspa8	159	524	P63017	P63017	P11142	P11142
Hspa8	Hspa8	188	512	P63017	P63017	P11142	P11142
Hspa8	Hspa8	188	357	P63017	P63017	P11142	P11142
Hspa8	Hspa8	507	512	P63017	P63017	P11142	P11142
Ppp3ca	Ppp3ca	19	5	P63328	P63328	Q08209	Q08209
Ppp3ca	Ppp3ca	32	5	P63328	P63328	Q08209	Q08209
Ube2l3	Ube2l3	145	150	P68037	P68037	P68036	P68036
Tuba1a	Tuba1a	311	394	P68369	P68369	Q71U36	Q71U36
Tuba1a	Tuba1a	394	401	P68369	P68369	Q71U36	Q71U36
Tuba1a	Tuba1a	336	394	P68369	P68369	Q71U36	Q71U36
Tuba1a	Tuba1a	401	401	P68369	P68369	Q71U36	Q71U36
Tuba1a	Tuba1a	336	401	P68369	P68369	Q71U36	Q71U36
Cplx2	Cplx2	78	98	P84086	P84086	Q6PUV4	Q6PUV4
Cplx2	Cplx2	26	33	P84086	P84086	Q6PUV4	Q6PUV4
Rpl19	Rpl19	186	196	P84099	P84099	P84098	P84098
Rpl19	Rpl19	186	195	P84099	P84099	P84098	P84098
Rpl19	Rpl19	149	153	P84099	P84099	P84098	P84098
Csrp1	Csrp1	42	64	P97315	P97315	P21291	P21291
Vcp	Vcp	614	663	Q01853	Q01853	P55072	P55072
Vcp	Vcp	658	668	Q01853	Q01853	P55072	P55072
Pfdn6	Pfdn6	122	8	Q03958	Q03958	O15212	O15212
Calb2	Calb2	50	53	Q08331	Q08331	P22676	P22676
Calb2	Calb2	60	74	Q08331	Q08331	P22676	P22676
Calb2	Calb2	60	69	Q08331	Q08331	P22676	P22676
Calb2	Calb2	53	74	Q08331	Q08331	P22676	P22676
Calb2	Calb2	53	67	Q08331	Q08331	P22676	P22676
Calb2	Calb2	142	189	Q08331	Q08331	P22676	P22676
Calb2	Calb2	67	74	Q08331	Q08331	P22676	P22676
Calb2	Calb2	118	141	Q08331	Q08331	P22676	P22676
Calb2	Calb2	118	142	Q08331	Q08331	P22676	P22676
Phactr1	Phactr1	155	160	Q2M3X8	Q2M3X8	Q9C0D0	Q9C0D0
Ddb1	Ddb1	153	200	Q3U1J4	Q3U1J4	Q16531	Q16531
Iqgap2	Iqgap2	85	91	Q3UQ44	Q3UQ44	Q13576	Q13576
Flot2	Flot2	305	321	Q60634	Q60634	Q14254	Q14254
Ctnna2	Ctnna2	15	98	Q61301	Q61301	P26232	P26232
Sptbn1	Sptbn1	497	503	Q62261	Q62261	Q01082	Q01082
Hspe1	Hspe1	36	40	Q64433	Q64433	P61604	P61604
Ppp2r2a	Ppp2r2a	387	393	Q6P1F6	Q6P1F6	P63151	P63151
Ppp2r2a	Ppp2r2a	393	405	Q6P1F6	Q6P1F6	P63151	P63151
Mapre3	Mapre3	148	151	Q6PER3	Q6PER3	Q9UPY8	Q9UPY8
Atp1a2	Atp1a2	34	52	Q6PIE5	Q6PIE5	P50993	P50993
Atp1a2	Atp1a2	22	35	Q6PIE5	Q6PIE5	P50993	P50993
Atp1a2	Atp1a2	43	52	Q6PIE5	Q6PIE5	P50993	P50993
Atp1a2	Atp1a2	28	59	Q6PIE5	Q6PIE5	P50993	P50993
Atp1a2	Atp1a2	22	59	Q6PIE5	Q6PIE5	P50993	P50993
Atp1a2	Atp1a2	35	52	Q6PIE5	Q6PIE5	P50993	P50993
Atp1a2	Atp1a2	59	59	Q6PIE5	Q6PIE5	P50993	P50993
Atp1a2	Atp1a2	28	43	Q6PIE5	Q6PIE5	P50993	P50993
Atp1a2	Atp1a2	22	28	Q6PIE5	Q6PIE5	P50993	P50993
Atp1a2	Atp1a2	34	43	Q6PIE5	Q6PIE5	P50993	P50993
Atp1a2	Atp1a2	28	35	Q6PIE5	Q6PIE5	P50993	P50993
Efr3b	Efr3b	169	225	Q6ZQ18	Q6ZQ18	Q9Y2G0	Q9Y2G0
Rps9	Rps9	66	93	Q6ZWN5	Q6ZWN5	P46781	P46781
Tln2	Tln2	280	287	Q71LX4	Q71LX4	Q9Y4G6	Q9Y4G6
Tubb2a	Tubb2a	252	58	Q7TMM9	Q7TMM9	Q13885	Q13885
Ahcyl1	Ahcyl1	111	94	Q80SW1	Q80SW1	O43865	O43865
Ahcyl1	Ahcyl1	108	94	Q80SW1	Q80SW1	O43865	O43865
Ahcyl1	Ahcyl1	100	141	Q80SW1	Q80SW1	O43865	O43865
Ahcyl1	Ahcyl1	100	111	Q80SW1	Q80SW1	O43865	O43865
Pip4k2b	Pip4k2b	229	233	Q80XI4	Q80XI4	P78356	P78356
Pip4k2b	Pip4k2b	258	265	Q80XI4	Q80XI4	P78356	P78356
Srgap3	Srgap3	69	77	Q812A2	Q812A2	O43295	O43295
Erlin2	Erlin2	172	190	Q8BFZ9	Q8BFZ9	O94905	O94905
Erlin2	Erlin2	192	199	Q8BFZ9	Q8BFZ9	O94905	O94905
Erlin2	Erlin2	190	201	Q8BFZ9	Q8BFZ9	O94905	O94905
Rab39b	Rab39b	176	56	Q8BHC1	Q8BHC1	Q96DA2	Q96DA2
Cadm2	Cadm2	173	173	Q8BLQ9	Q8BLQ9	Q8N3J6	Q8N3J6
Cadm2	Cadm2	167	173	Q8BLQ9	Q8BLQ9	Q8N3J6	Q8N3J6
Rpl24	Rpl24	27	43	Q8BP67	Q8BP67	P83731	P83731
Rpl24	Rpl24	124	135	Q8BP67	Q8BP67	P83731	P83731
Rgs7bp	Rgs7bp	90	94	Q8BQP9	Q8BQP9	Q6MZT1	Q6MZT1
Vps26b	Vps26b	23	36	Q8C0E2	Q8C0E2	Q4G0F5	Q4G0F5
Sept11	Sept11	371	378	Q8C1B7	Q8C1B7	Q9NVA2	Q9NVA2
Sept11	Sept11	379	386	Q8C1B7	Q8C1B7	Q9NVA2	Q9NVA2
Sept11	Sept11	380	386	Q8C1B7	Q8C1B7	Q9NVA2	Q9NVA2
Sept11	Sept11	378	386	Q8C1B7	Q8C1B7	Q9NVA2	Q9NVA2
Sept11	Sept11	378	385	Q8C1B7	Q8C1B7	Q9NVA2	Q9NVA2
Pspc1	Pspc1	14	8	Q8R326	Q8R326	Q8WXF1	Q8WXF1
Arhgap35	Arhgap35	118	124	Q91YM2	Q91YM2	Q9NRY4	Q9NRY4
Tmco1	Tmco1	45	54	Q921L3	Q921L3	Q9UM00	Q9UM00
Tmco1	Tmco1	45	75	Q921L3	Q921L3	Q9UM00	Q9UM00
Napg	Napg	123	159	Q9CWZ7	Q9CWZ7	Q99747	Q99747
Napg	Napg	123	86	Q9CWZ7	Q9CWZ7	Q99747	Q99747
Napg	Napg	159	196	Q9CWZ7	Q9CWZ7	Q99747	Q99747
Napg	Napg	49	5	Q9CWZ7	Q9CWZ7	Q99747	Q99747
Lsm12	Lsm12	177	189	Q9D0R8	Q9D0R8	Q3MHD2	Q3MHD2
Atad1	Atad1	112	114	Q9D5T0	Q9D5T0	Q8NBU5	Q8NBU5
Rpl4	Rpl4	120	46	Q9D8E6	Q9D8E6	P36578	P36578
Pgam1	Pgam1	113	251	Q9DBJ1	Q9DBJ1	P18669	P18669
Pgam1	Pgam1	228	5	Q9DBJ1	Q9DBJ1	P18669	P18669
Cmpk1	Cmpk1	136	150	Q9DBP5	Q9DBP5	P30085	P30085
Cmpk1	Cmpk1	43	58	Q9DBP5	Q9DBP5	P30085	P30085
Vps35	Vps35	36	44	Q9EQH3	Q9EQH3	Q96QK1	Q96QK1
Sv2a	Sv2a	24	32	Q9JIS5	Q9JIS5	Q7L0J3	Q7L0J3
Sh3glb1	Sh3glb1	176	183	Q9JK48	Q9JK48	Q9Y371	Q9Y371
Sh3glb1	Sh3glb1	156	163	Q9JK48	Q9JK48	Q9Y371	Q9Y371
Dbn1	Dbn1	186	197	Q9QXS6	Q9QXS6	Q16643	Q16643
Dnaja2	Dnaja2	134	215	Q9QYJ0	Q9QYJ0	O60884	O60884
Dnaja2	Dnaja2	152	204	Q9QYJ0	Q9QYJ0	O60884	O60884
Dstn	Dstn	19	22	Q9R0P5	Q9R0P5	P60981	P60981
Tagln3	Tagln3	54	84	Q9R1Q8	Q9R1Q8	Q9UI15	Q9UI15
Pfdn5	Pfdn5	100	47	Q9WU28	Q9WU28	Q99471	Q99471

## Sheet: Info
Table S3. Human protein mapping and overlap of cross-linked lysine positions with protein interaction interfaces. Cross-linked lysines derived from our mouse data were mapped to the human proteome. Only positions with a confident mouse-human mapping (identical amino acid sequence until the lysine position) were overlapped with predicted protein interaction interfaces as retrieved from Interactome…
