# Supplementary material for: Stitching the synapse: Cross-linking mass spectrometry into resolving synaptic protein interactions
Source: Sci Adv. 2020 Feb 19;6(8):eaax5783. doi: 10.1126/sciadv.aax5783 (PMC7030922; doi:10.1126/sciadv.aax5783)
Supplement: Table S4 [file aax5783_Table_S4.xlsx]

## Sheet: Table S4
Table S4. Sequences and signal intensities for the peptides included in the peptide array (Fig. S6B).
			Protein binding replicate 1			Protein binding replicate 2
			Stbxp1	Snap25	Stx1a	Stbxp1	Snap25	Stx1a
Protein	Peptide number	Peptide sequence	Binding signal	Binding signal	Binding signal	Binding signal	Binding signal	Binding signal
Stx1b	1	MKDRTQELRSAKDSD	0.0328042	0.0507937	0.0433862	0.0921053	0.0509868	0.0164474
Stx1b	2	TQELRSAKDSDDEEE	0.0349206	0.0391534	0.766138	0.0493421	0.0246711	0.106908
Stx1b	3	RSAKDSDDEEEVVHV	0.026455	0.0518519	0.0465608	0.0707237	0.00657895	0.0131579
Stx1b	4	DSDDEEEVVHVDRDH	0.0126984	0.0137566	0.00846561	0.03125	0.00328947	0.0115132
Stx1b	5	EEEVVHVDRDHFMDE	0.0486772	0.0465608	0.0624339	0.0526316	0.0148026	0.0296053
Stx1b	6	VHVDRDHFMDEFFEQ	0.0878307	0.0857143	0.0730159	0.159539	0.09375	0.106908
Stx1b	7	RDHFMDEFFEQVEEI	0.0793651	0.0687831	0.116402	0.0904605	0.0444079	0.0773026
Stx1b	8	MDEFFEQVEEIRGCI	0.0497354	0.0433862	0.0010582	0.0855263	0.0411184	0
Stx1b	9	FEQVEEIRGCIEKLS	0.0571429	0.0433862	0.0349206	0.0542763	0.0131579	0.0230263
Stx1b	10	EEIRGCIEKLSEDVE	0.0359788	0.031746	0.143915	0.0279605	0.0115132	0.0674342
Stx1b	11	GCIEKLSEDVEQVKK	0.0624339	0.0338624	0.0455026	0.0476974	0.00493421	0.0476974
Stx1b	12	KLSEDVEQVKKQHSA	0.103704	0.0433862	0.0751323	0.0575658	0.0230263	0.185855
Stx1b	13	DVEQVKKQHSAILAA	0.0634921	0.0338624	0.0201058	0.0361842	0.0197368	0.0361842
Stx1b	14	VKKQHSAILAAPNPD	0.0243386	0.0243386	0.010582	0.0213816	0.0148026	0.00164474
Stx1b	15	HSAILAAPNPDEKTK	0.0550265	0.031746	0.031746	0.0756579	0.0296053	0.0180921
Stx1b	16	LAAPNPDEKTKQELE	0.015873	0.026455	0.0042328	0.0296053	0.0131579	0.00164474
Stx1b	17	NPDEKTKQELEDLTA	0.0328042	0.0582011	0.00952381	0.00164474	0.0164474	0.00822368
Stx1b	18	KTKQELEDLTADIKK	0.166138	0.101587	0.18836	0.0493421	0.0197368	0.161184
Stx1b	19	ELEDLTADIKKTANK	0.0973545	0.0603175	0.120635	0.0707237	0.00986842	0.0855263
Stx1b	20	LTADIKKTANKVRSK	0.156614	0.0835979	0.205291	0.0394737	0.0164474	0.09375
Stx1b	21	IKKTANKVRSKLKAI	0.0560847	0.0253968	0.015873	0.125	0.0197368	0.0559211
Stx1b	22	ANKVRSKLKAIEQSI	0.015873	0.0275132	0.00846561	0.0164474	0.0131579	0
Stx1b	23	RSKLKAIEQSIEQEE	0.0433862	0.0253968	0.108995	0.0805921	0.0131579	0.0230263
Stx1b	24	KAIEQSIEQEEGLNR	0.00634921	0.0190476	0.0645503	0.0460526	0.00822368	0.00822368
Stx1b	25	QSIEQEEGLNRSSAD	0.0190476	0.0402116	0.015873	0.0230263	0.0115132	0.00493421
Stx1b	26	QEEGLNRSSADLRIR	0.26455	0.152381	0.195767	0.223684	0.100329	0.320724
Stx1b	27	LNRSSADLRIRKTQH	0.00952381	0.0412698	0.0137566	0.03125	0.0115132	0.00822368
Stx1b	28	SADLRIRKTQHSTLS	0.161905	0.0783069	0.102646	0.0921053	0.0345395	0.0789474
Stx1b	29	RIRKTQHSTLSRKFV	0.245503	0.197884	0.316402	0.21875	0.103618	0.149671
Stx1b	30	TQHSTLSRKFVEVMT	0.0433862	0.0201058	0.0116402	0.0296053	0.0115132	0.00822368
Stx1b	31	TLSRKFVEVMTEYNA	0.015873	0.0169312	0.015873	0.0263158	0.03125	0.00328947
Stx1b	32	KFVEVMTEYNATQSK	0.110053	0.0846561	0.0878307	0.0279605	0.0476974	0.0608553
Stx1b	33	VMTEYNATQSKYRDR	0.27619	0.132275	0.185185	0.131579	0.0789474	0.148026
Stx1b	34	YNATQSKYRDRCKDR	0.204233	0.0846561	0.122751	0.157895	0.0822368	0.128289
Stx1b	35	QSKYRDRCKDRIQRQ	0.151323	0.0857143	0.122751	0.212171	0.0871711	0.15625
Stx1b	36	RDRCKDRIQRQLEIT	0.0285714	0.0444444	0.0190476	0.00822368	0	0.00657895
Stx1b	37	KDRIQRQLEITGRTT	0.100529	0.0761905	0.0455026	0.0921053	0.108553	0.0674342
Stx1b	38	QRQLEITGRTTTNEE	0.0391534	0.0137566	0.00952381	0.00657895	0.00328947	0.00328947
Stx1b	39	EITGRTTTNEELEDM	0.010582	0.0349206	0.0465608	0.0773026	0.0213816	0.0805921
Stx1b	40	RTTTNEELEDMLESG	0.0455026	0.0190476	0.00952381	0.00164474	0.00164474	-0.00822368
Stx1b	41	NEELEDMLESGKLAI	0.0433862	0.0412698	0.00846561	0.00822368	0.00164474	0
Stx1b	42	EDMLESGKLAIFTDD	0.222222	0.148148	0.328042	0.157895	0.121711	0.128289
Stx1b	43	ESGKLAIFTDDIKMD	0.0148148	0.0285714	0.0243386	0.0657895	0.0378289	0.0131579
Stx1b	44	LAIFTDDIKMDSQMT	0.0222222	0.0116402	0.0042328	0.0345395	0.0230263	0.00657895
Stx1b	45	TDDIKMDSQMTKQAL	0.0232804	0.0137566	0.00634921	0.0180921	0.00986842	0.00164474
Stx1b	46	KMDSQMTKQALNEIE	0.037037	0.0391534	0.0201058	0.0476974	0.0230263	0.00986842
Stx1b	47	QMTKQALNEIETRHN	0.0169312	0.0190476	0.0793651	0.0592105	0.0115132	0.00493421
Stx1b	48	QALNEIETRHNEIIK	0	0	0.0624339	0.0345395	0.00822368	0.0345395
Stx1b	49	EIETRHNEIIKLETS	0.0645503	0.0402116	0.021164	0.0723684	0.0411184	0.0394737
Stx1b	50	RHNEIIKLETSIREL	0.0137566	0.021164	0.0793651	0.0197368	0.0148026	0.0131579
Stx1b	51	IIKLETSIRELHDMF	0.0222222	0.0486772	0.0349206	0.0888158	0.0592105	0.0246711
Stx1b	52	ETSIRELHDMFVDMA	0.0275132	0.0222222	0.00952381	0.0230263	0.00822368	0.00822368
Stx1b	53	RELHDMFVDMAMLVE	0.021164	0.0402116	0.0359788	0.0740132	0.0263158	0.00822368
Stx1b	54	DMFVDMAMLVESQGE	0.0222222	0.0179894	0.021164	0.0345395	0.00657895	0.00164474
Stx1b	55	DMAMLVESQGEMIDR	0.0740741	0.042328	0.0306878	0.0707237	0.0476974	0.0608553
Stx1b	56	LVESQGEMIDRIEYN	0.0402116	0.0306878	0.021164	0.0279605	0.0180921	0.00493421
Stx1b	57	QGEMIDRIEYNVEHS	0.0571429	0.0338624	0.021164	0.0345395	0.0246711	0.0263158
Stx1b	58	IDRIEYNVEHSVDYV	0.0455026	0.0497354	0.0201058	0.0592105	0.0378289	0.0608553
Stx1b	59	EYNVEHSVDYVERAV	0.101587	0.0380952	0.0169312	0.0805921	0.0197368	0.0230263
Stx1b	60	EHSVDYVERAVSDTK	0.0412698	0.0571429	0.0359788	0.0657895	0.0279605	0.0230263
Stx1b	61	DYVERAVSDTKKAVK	0.121693	0.0560847	0.119577	0.0509868	0.0213816	0.0657895
Stx1b	62	RAVSDTKKAVKYQSK	0.205291	0.129101	0.194709	0.120066	0.0263158	0.0904605
Stx1b	63	DTKKAVKYQSKARRK	0.121693	0.0857143	0.118519	0.0493421	0.00822368	0.0279605
Stx1b	64	AVKYQSKARRKKIMI	0.0783069	0.0243386	0.0179894	0.0361842	0.00328947	0.00164474
Stx1b	65	QSKARRKKIMIIICC	0.164021	0.115344	0.0243386	0.210526	0.202303	0.0411184
Stx1b	66	RRKKIMIIICCVVLG	0.0507937	0.0412698	0.0116402	0.0328947	0.0427632	0.0197368
Stx1b	67	IMIIICCVVLGVVLA	0.171429	0.0518519	0.037037	0.157895	0.0592105	0.0476974
Stx1b	68	ICCVVLGVVLASSIG	0.0507937	0.0402116	0.0126984	0.0296053	0.0131579	0.00493421
Stx1b	69	VLGVVLASSIGGTLG	0.0529101	0.031746	0.026455	0.00328947	0.00986842	0.0263158
Stx1b	70	LGVVLASSIGGTLGL	0.026455	0.0253968	0.0116402	0.00493421	0.0115132	0.00493421
Controls
Protein-tag	Peptide sequence
Myc	EQKLISEEDL
His	HHHHHH
HA	YPYDVPDYA
Flag	DYKDDDDK

## Sheet: Info
Table S4. Sequences and signal intensities for the peptides included in the two independent replicates of peptide arrays (Fig. S6B). The protein overexpressed in each experiment is indicated in each header. Two technical replicates were averaged for each protein and the non-specific binding was removed by subtraction of the signal of control experiments. Three absent protein tags (Myc, His and HA…
